# Supplementary material for: Neuroprotective protein ADNP-dependent histone remodeling complex promotes T helper 2 immune cell differentiation
Source: Immunity. 2023 Jul 11;56(7):1468–1484.e7. doi: 10.1016/j.immuni.2023.05.010 (PMC10501989; doi:10.1016/j.immuni.2023.05.010)
Supplement: Table S1. Analyses of transcription factor screen by Wilcoxon-based hit calling, related to Figure 1 [file mmc2.xlsx]

## Sheet: TF_list
Table S1. Analyses of transcription factor screen by Wilcoxon-based hit calling, related to Figure 1.
	gene_symbol	p.value	logP	padj	foldchange
1	0610010B08Rik	0.467238	0.330462	0.874731	0.0767222
2	1700020N01Rik	0.656314	0.182888	0.910728	0.114899
3	2010315B03Rik	0.420596	0.376135	0.870875	0.0469599
4	2410141K09Rik	0.282166	0.549495	0.830647	0.0766412
5	2610008E11Rik	0.228001	0.642063	0.830647	-0.250727
6	2610021A01Rik	0.766126	0.1157	0.933187	-0.129791
7	2610044O15Rik8	0.160526	0.794456	0.830647	0.118097
8	2810021J22Rik	0.690062	0.161112	0.92254	0.0643553
9	3300002I08Rik	0.488354	0.311266	0.874731	-0.0417379
10	4930522L14Rik	0.205641	0.686891	0.830647	0.157413
11	4932411N23Rik	0.137224	0.86257	0.830647	0.140034
12	5730507C01Rik	0.89918	0.0461532	0.970562	0.00625161
13	6720489N17Rik	0.788278	0.103321	0.934033	0.0767649
14	9030624G23Rik	0.857069	0.0669845	0.95934	0.0012852
15	9130019O22Rik	0.867237	0.0618621	0.95934	-0.0129266
16	9130023H24Rik	0.0397723	1.40042	0.71699	0.28035
17	A430033K04Rik	0.972129	0.0122759	0.992833	-0.04892
18	Adnp	1.07e-05	4.96987	0.00531198	1.0852
19	Ahr	0.907913	0.0419559	0.970562	-0.0535205
20	Ahrr	0.369136	0.432813	0.856052	-0.186694
21	AI854703	0.557349	0.253872	0.887044	0.0654482
22	AI987944	0.452986	0.343916	0.874731	0.126894
23	Alx1	0.541883	0.266094	0.876094	-0.0155455
24	Alx3	0.768231	0.114508	0.933187	-0.150697
25	Alx4	0.0645307	1.19023	0.737404	0.233633
26	Arnt	0.306246	0.51393	0.846129	0.174146
27	Arnt2	0.63206	0.199242	0.901687	-0.07151
28	Arntl	0.291126	0.53592	0.83472	0.188946
29	Arntl2	0.620943	0.206948	0.900359	-0.049275
30	Arx	0.756487	0.121199	0.933187	0.0646943
31	Ascl1	0.595573	0.225065	0.899082	0.0573517
32	Ascl2	0.241002	0.617979	0.830647	0.296439
33	Ascl3	0.0768648	1.11427	0.777553	0.301894
34	Ascl4	0.60424	0.218791	0.899082	0.085123
35	Ascl5	0.802103	0.0957696	0.935655	-0.00069573
36	Atf1	0.316475	0.499661	0.848499	-0.00814887
37	Atf2	0.390592	0.408276	0.857189	0.124337
38	Atf3	0.559378	0.252294	0.887044	-0.0863463
39	Atf4	0.280687	0.551777	0.830647	0.363143
40	Atf5	0.092485	1.03393	0.818882	0.217888
41	Atf6	0.195583	0.708669	0.830647	0.287977
42	Atf6b	0.26682	0.573781	0.830647	0.156427
43	Atf7	0.885632	0.0527466	0.968851	-0.0464447
44	Atoh1	0.646319	0.189553	0.904697	-0.140582
45	Atoh7	0.460342	0.336919	0.874731	0.171742
46	Atoh8	0.36845	0.433621	0.856052	0.074858
47	AU041133	0.205245	0.687727	0.830647	0.0914168
48	AW146154	0.415894	0.381018	0.870875	-0.051256
49	B020011L13Rik	0.227707	0.642624	0.830647	0.193837
50	B230307C23Rik	0.730742	0.136236	0.933187	0.0375143
51	Bach1	0.285472	0.544436	0.831876	0.0854346
52	Bach2	0.620597	0.207191	0.900359	0.0569796
53	Barhl1	0.719032	0.143252	0.932799	-0.10454
54	Barhl2	0.862479	0.0642514	0.95934	-0.0492196
55	Barx1	0.101513	0.993478	0.830647	0.211134
56	Barx2	0.930284	0.0313846	0.978502	0.0266517
57	Batf	0.00103731	2.98409	0.174415	0.534831
58	Batf2	0.113369	0.945505	0.830647	0.250618
59	Batf3	0.511389	0.291249	0.874731	-0.168817
60	BC025920	0.7121	0.147459	0.931912	-0.0423622
61	Bcl11a	0.504656	0.297005	0.874731	0.0818613
62	Bcl11b	0.0413688	1.38333	0.71699	-0.385354
63	Bdp1	0.757269	0.12075	0.933187	0.027082
64	Bhlha15	0.871287	0.0598388	0.96111	0.351188
65	Bhlha9	0.0577081	1.23876	0.71699	0.177259
66	Bhlhe22	0.0754453	1.12237	0.777553	0.200401
67	Bhlhe23	0.748843	0.125609	0.933187	-0.0411527
68	Bhlhe40	0.809788	0.0916285	0.939248	-0.00279721
69	Bhlhe41	0.774369	0.111052	0.933187	-0.0619786
70	Borcs8	0.254115	0.594969	0.830647	-0.0705146
71	Brip1	0.163071	0.787622	0.830647	-0.140445
72	Bsx	0.0515751	1.28756	0.71699	0.202815
73	Btf3	0.741785	0.129722	0.933187	-0.0183664
74	Btf3l4	0.421142	0.375571	0.870875	-0.201385
75	Camta1	0.0102677	1.98853	0.68368	0.0125498
76	Camta2	0.993305	0.00291743	0.999484	-0.0218696
77	Cbfb	0.000155349	3.80869	0.0457114	1.07329
78	Cdc5l	0.750519	0.124638	0.933187	0.014246
79	Cdx1	0.620694	0.207122	0.900359	0.0301853
80	Cdx2	0.666252	0.176361	0.912897	0.0516001
81	Cdx4	0.850772	0.0701867	0.957622	0.022707
82	Cebpa	0.435658	0.360854	0.872716	-0.191582
83	Cebpb	0.540649	0.267085	0.876094	-0.104289
84	Cebpd	0.541638	0.266291	0.876094	-0.0961043
85	Cebpe	0.940546	0.0266201	0.982274	-0.0223492
86	Cebpg	0.388223	0.410918	0.856807	-0.027166
87	Cebpz	0.616741	0.209898	0.900359	0.0418473
88	Cenpb	0.923499	0.0345635	0.97605	-0.0220899
89	Cers2	0.832072	0.0798392	0.950377	0.1079
90	Cers3	0.743831	0.128526	0.933187	-0.173776
91	Cers4	0.0344101	1.46331	0.71699	-0.331762
92	Cers5	0.227911	0.642235	0.830647	0.164921
93	Cers6	0.229766	0.638714	0.830647	0.223466
94	Clock	0.538857	0.268526	0.876094	0.106355
95	Cphx1	0.759343	0.119562	0.933187	0.0712019
96	Creb1	0.637149	0.195759	0.901687	-0.150074
97	Creb3	0.469645	0.32823	0.874731	0.126653
98	Creb3l1	0.646432	0.189477	0.904697	-0.11794
99	Creb3l2	0.599641	0.222109	0.899082	0.0535173
100	Creb3l3	0.231459	0.635526	0.830647	0.142722
101	Creb3l4	0.119702	0.921898	0.830647	0.168297
102	Creb5	0.374328	0.426748	0.856052	0.203196
103	Crebl2	0.0722118	1.14139	0.758868	0.267789
104	Crebzf	0.00845646	2.07281	0.68368	0.491016
105	Crem	0.543361	0.264912	0.877278	0.0485278
106	Crx	0.191947	0.716819	0.830647	0.121374
107	Crxos	0.0177179	1.75159	0.68368	0.346116
108	Cux1	0.332631	0.478038	0.850592	-0.0505318
109	Cux2	0.747527	0.126373	0.933187	-0.0917176
110	D3Ertd254e	0.0410166	1.38704	0.71699	-0.240108
111	Dbp	0.595624	0.225028	0.899082	0.0598109
112	Dbx1	0.354613	0.450245	0.855743	0.132702
113	Dbx2	0.861639	0.0646749	0.95934	0.0260076
114	Dlx1	0.702086	0.15361	0.929533	0.0839855
115	Dlx2	0.537357	0.269737	0.876094	0.110774
116	Dlx3	0.322468	0.491514	0.848751	0.0587117
117	Dlx4	0.771935	0.11242	0.933187	0.0119273
118	Dlx5	0.676944	0.169447	0.91793	0.0702096
119	Dlx6	0.484089	0.315075	0.874731	0.0355185
120	Dmbx1	0.952681	0.0210527	0.987673	-0.00340481
121	Dmrt1	0.823267	0.0844594	0.947559	0.0135518
122	Dmrt2	0.958596	0.0183646	0.988028	-0.0424232
123	Dmrt3	0.845164	0.0730589	0.954662	-0.142451
124	Dmrta1	0.887898	0.0516369	0.969222	-0.000187218
125	Dmrta2	0.523563	0.281031	0.874731	-0.203729
126	Dmrtb1	0.277167	0.557258	0.830647	0.107053
127	Dmrtc2	0.880951	0.0550482	0.968851	0.112578
128	Dmtf1	0.00990609	2.0041	0.68368	0.100031
129	Dnajc1	0.622678	0.205736	0.900359	0.101397
130	Dnajc2	0.644607	0.190705	0.904697	-0.0186855
131	Dux	0.489689	0.310079	0.874731	-0.00559273
132	Duxbl1	0.958942	0.0182075	0.988028	-0.0876506
133	Duxbl2	0.875559	0.0577146	0.964016	-0.086866
134	Duxbl3	0.479373	0.319327	0.874731	0.0694988
135	Duxf3	0.859231	0.0658898	0.95934	0.0416199
136	E430018J23Rik	0.770278	0.113352	0.933187	0.023015
137	Ebf1	0.234291	0.630244	0.830647	0.496901
138	Ebf2	0.321101	0.493359	0.848751	0.141611
139	Ebf3	0.85348	0.0688067	0.957622	-0.0011599
140	Ebf4	0.31555	0.500932	0.848499	-0.205433
141	Efna2	0.0557804	1.25352	0.71699	0.171929
142	Egr2	0.300779	0.521752	0.842898	0.0971857
143	Ehf	0.740947	0.130213	0.933187	-0.0528676
144	Elf1	0.276155	0.558847	0.830647	-0.213915
145	Elf2	0.7121	0.147459	0.931912	-0.0257828
146	Elf3	0.236599	0.625988	0.830647	-0.0311286
147	Elf4	0.261708	0.582183	0.830647	0.061059
148	Elf5	0.363673	0.439289	0.855743	0.0992362
149	Elk1	0.277459	0.556802	0.830647	0.0933194
150	Elk3	0.627971	0.202061	0.901368	-0.0254144
151	Elk4	0.134526	0.871193	0.830647	-0.0582861
152	Emx1	0.662099	0.179077	0.910728	0.0409967
153	Emx2	0.178077	0.749392	0.830647	0.208044
154	En1	0.0795409	1.09941	0.777553	0.409819
155	En2	0.262966	0.580101	0.830647	0.357782
156	Eomes	0.597118	0.22394	0.899082	0.105599
157	Erf	0.755636	0.121687	0.933187	-0.0771002
158	Erg	0.650523	0.186737	0.90741	-0.0671832
159	Esx1	0.179467	0.746016	0.830647	0.16233
160	Ets1	0.402359	0.395386	0.864192	-0.176259
161	Ets2	0.130957	0.88287	0.830647	-0.0156313
162	Etv1	0.657738	0.181947	0.910728	-0.0515087
163	Etv2	0.311303	0.506817	0.848412	-0.0154707
164	Etv3	0.250302	0.601535	0.830647	0.142854
165	Etv4	0.293723	0.532061	0.835054	-0.223991
166	Etv5	0.575331	0.240083	0.893497	0.0906309
167	Etv6	0.14724	0.831975	0.830647	-0.243563
168	Evx1	0.0951538	1.02157	0.818882	-0.200071
169	Evx2	0.494628	0.305721	0.874731	0.0814435
170	Exoc2	0.380803	0.4193	0.856052	-0.246147
171	Ferd3l	0.724883	0.139732	0.933187	-0.122685
172	Fev	0.523511	0.281074	0.874731	0.0374862
173	Fezf1	0.545379	0.263302	0.878572	-0.18447
174	Fezf2	0.997383	0.00113806	1	-0.061387
175	Figla	0.227859	0.642333	0.830647	0.157614
176	Fiz1	0.183078	0.737365	0.830647	0.242771
177	Fli1	0.198765	0.701661	0.830647	-0.198425
178	Flywch1	0.290446	0.536935	0.83472	-0.233998
179	Flywch2	0.124403	0.905169	0.830647	-0.0927785
180	Fos	0.168773	0.772697	0.830647	-0.277863
181	Fosb	0.808021	0.0925774	0.938836	0.0213443
182	Fosl1	0.371296	0.43028	0.856052	-0.0314404
183	Fosl2	0.961166	0.0172016	0.988028	-0.0696094
184	Fsbp	0.365708	0.436865	0.855743	-0.139536
185	Gabpa	0.157456	0.802842	0.830647	-0.229822
186	Gata1	0.228436	0.641236	0.830647	0.162971
187	Gata2	0.422128	0.374556	0.870875	0.00541257
188	Gata3	1.35e-05	4.8684	0.00531198	0.999275
189	Gata4	0.536988	0.270035	0.876094	-0.0193652
190	Gata5	0.616674	0.209944	0.900359	-0.0187771
191	Gata6	0.311303	0.506817	0.848412	0.241185
192	Gatad2b	0.692498	0.159581	0.92254	-0.149673
193	Gbx1	0.361156	0.442305	0.855743	0.228653
194	Gbx2	0.451739	0.345113	0.874731	0.0704175
195	Gcm1	0.672134	0.172544	0.913242	-0.141764
196	Gcm2	0.584135	0.233487	0.896384	0.00889493
197	Gfi1	0.493335	0.306858	0.874731	0.121232
198	Gfi1b	0.397602	0.400551	0.85768	-0.163847
199	Glis2	0.0608913	1.21545	0.723929	-0.00417951
200	Gm10037	0.135574	0.867824	0.830647	0.170219
201	Gm10130	0.364908	0.437817	0.855743	0.0478642
202	Gm10323	0.147734	0.830518	0.830647	-0.388373
203	Gm10324	0.720403	0.142424	0.932799	0.0690989
204	Gm10778	0.0577614	1.23836	0.71699	0.237991
205	Gm11009	0.687551	0.162695	0.92254	0.147227
206	Gm13212	0.281649	0.550292	0.830647	0.103884
207	Gm14124	0.780642	0.107548	0.934033	-0.0773862
208	Gm14139	0.38873	0.410352	0.856807	0.237989
209	Gm14295	0.128564	0.890882	0.830647	-0.0367008
210	Gm14296	0.146886	0.833021	0.830647	-0.556109
211	Gm14305	0.502942	0.298482	0.874731	0.0378554
212	Gm14308	0.448328	0.348404	0.874731	-0.155247
213	Gm14322	0.773663	0.111448	0.933187	0.0213929
214	Gm14325	0.730036	0.136656	0.933187	0.0211068
215	Gm14326	0.353815	0.451223	0.855743	0.231448
216	Gm14327	0.765903	0.115826	0.933187	0.0703025
217	Gm14391	0.233861	0.631042	0.830647	-0.0768304
218	Gm14393	0.21171	0.67426	0.830647	0.13105
219	Gm14403	0.521787	0.282506	0.874731	0.0692516
220	Gm14408	0.902025	0.0447812	0.970562	-0.117515
221	Gm14410	0.897991	0.0467282	0.970562	-0.0419275
222	Gm14412	0.219746	0.658079	0.830647	0.421701
223	Gm14434	0.155669	0.807798	0.830647	0.416497
224	Gm14459	0.00970155	2.01316	0.68368	0.163129
225	Gm15446	0.588146	0.230515	0.899082	-0.258683
226	Gm20939	0.94618	0.0240264	0.984663	-0.033265
227	Gm2381	0.243512	0.61348	0.830647	-0.280448
228	Gm28363	0.672711	0.172172	0.913242	0.0541773
229	Gm3055	0.165283	0.781772	0.830647	0.386207
230	Gm3604	0.800195	0.0968041	0.935655	-0.129381
231	Gm4767	0.390892	0.407943	0.857189	0.0822818
232	Gm4924	0.72222	0.141331	0.933187	-0.123911
233	Gm4981	0.938276	0.0276695	0.980788	-0.104768
234	Gm5141	0.754089	0.122578	0.933187	0.0165261
235	Gm5751	0.361846	0.441476	0.855743	0.182471
236	Gm6592	0.249412	0.603082	0.830647	0.161299
237	Gm9376	0.415361	0.381574	0.870875	0.0877148
238	Grhl1	0.969858	0.013292	0.991766	0.0708287
239	Grhl2	0.311247	0.506895	0.848412	-0.00755574
240	Grhl3	0.229726	0.63879	0.830647	0.226114
241	Gsc	0.961142	0.0172125	0.988028	0.0537552
242	Gsc2	0.851609	0.0697599	0.957622	0.0913502
243	Gsx1	0.243522	0.613462	0.830647	0.183346
244	Gsx2	0.203755	0.690892	0.830647	-0.209702
245	Gtf3a	0.0198421	1.70241	0.68368	0.520865
246	Hand1	0.886536	0.0523036	0.968851	0.0613461
247	Hand2	0.171238	0.766399	0.830647	0.0100324
248	Hdx	0.668863	0.174663	0.913242	-0.1463
249	Helt	0.412576	0.384496	0.870875	-0.0539534
250	Hes1	0.337577	0.471627	0.854469	0.187428
251	Hes2	0.772735	0.11197	0.933187	-0.137121
252	Hes3	0.385277	0.414227	0.856807	0.176518
253	Hes5	0.992429	0.00330044	0.999484	-0.0581168
254	Hes6	0.553438	0.256931	0.884776	-0.016591
255	Hes7	0.464895	0.332645	0.874731	0.104379
256	Hesx1	0.25866	0.587271	0.830647	0.154045
257	Hey1	0.932897	0.0301664	0.97852	-0.0123806
258	Hey2	0.727532	0.138148	0.933187	0.0489573
259	Heyl	0.534078	0.272396	0.876094	0.0273179
260	Hhex	0.379379	0.420927	0.856052	-0.0577646
261	Hic1	0.944926	0.024602	0.984229	-0.0989963
262	Hic2	0.835738	0.0779296	0.952678	0.0573231
263	Hlf	0.47652	0.321919	0.874731	0.0784052
264	Hlx	0.422793	0.373872	0.870875	-0.173412
265	Hmbox1	0.902662	0.0444748	0.970562	0.0182569
266	Hmx1	0.498783	0.302089	0.874731	0.133596
267	Hmx2	0.313147	0.504252	0.848412	0.123914
268	Hmx3	0.0118102	1.92774	0.68368	0.289683
269	Hnf1a	0.496927	0.303708	0.874731	0.118868
270	Hnf1b	0.32513	0.487943	0.848751	0.132237
271	Homez	0.528402	0.277036	0.876094	-0.203705
272	Hopx	0.0782324	1.10661	0.777553	0.22665
273	Hoxa1	0.420569	0.376163	0.870875	0.0593359
274	Hoxa10	0.698535	0.155812	0.926918	0.0586677
275	Hoxa11	0.286245	0.543263	0.831876	-0.216224
276	Hoxa13	0.0543185	1.26505	0.71699	0.322658
277	Hoxa2	0.78594	0.104611	0.934033	-0.102152
278	Hoxa3	0.0555147	1.25559	0.71699	-0.0420304
279	Hoxa4	0.010594	1.97494	0.68368	0.357028
280	Hoxa5	0.182688	0.73829	0.830647	0.136169
281	Hoxa6	0.958065	0.018605	0.988028	0.0545804
282	Hoxa7	0.627081	0.202676	0.90119	0.0889406
283	Hoxa9	0.21937	0.658822	0.830647	0.163137
284	Hoxb1	0.296096	0.528567	0.837752	-0.0649501
285	Hoxb13	0.0095366	2.02061	0.68368	0.520129
286	Hoxb2	0.595395	0.225195	0.899082	0.0765933
287	Hoxb3	0.575712	0.239794	0.893497	0.159218
288	Hoxb4	0.959502	0.017954	0.988028	0.16267
289	Hoxb5	0.566634	0.246697	0.888054	0.103377
290	Hoxb6	0.4042	0.393403	0.866564	0.140085
291	Hoxb7	0.230416	0.637488	0.830647	-0.0271866
292	Hoxb8	0.454001	0.342943	0.874731	0.164453
293	Hoxb9	0.377555	0.42302	0.856052	0.0472241
294	Hoxc10	0.277928	0.556068	0.830647	-0.0352895
295	Hoxc11	0.641778	0.192615	0.902477	0.0275228
296	Hoxc12	0.597118	0.22394	0.899082	-0.154576
297	Hoxc13	0.41479	0.382172	0.870875	0.117937
298	Hoxc4	0.424463	0.37216	0.870875	-0.0701988
299	Hoxc5	0.293488	0.532409	0.835054	0.135942
300	Hoxc6	0.985234	0.00646051	0.99903	-0.0299242
301	Hoxc8	0.306246	0.51393	0.846129	0.0309047
302	Hoxc9	0.442401	0.354184	0.872716	0.10895
303	Hoxd1	0.380015	0.420199	0.856052	0.0708924
304	Hoxd10	0.351555	0.454007	0.855743	-0.0313618
305	Hoxd11	0.497546	0.303167	0.874731	0.0806399
306	Hoxd12	0.119528	0.922532	0.830647	0.246202
307	Hoxd13	0.283426	0.54756	0.830647	0.200313
308	Hoxd3	0.1471	0.832387	0.830647	0.363136
309	Hoxd4	0.374757	0.426251	0.856052	0.140729
310	Hoxd8	0.48782	0.311741	0.874731	0.120733
311	Hoxd9	0.529502	0.276132	0.876094	-0.0708801
312	Hsf1	0.899886	0.0458127	0.970562	-0.0593138
313	Hsf2	0.0228085	1.6419	0.68368	0.275846
314	Hsf3	0.297389	0.526675	0.839394	-0.0129702
315	Hsf4	0.12726	0.895308	0.830647	0.144593
316	Hsf5	0.793485	0.100461	0.934896	0.103443
317	Hsfy2	0.960246	0.0176175	0.988028	-0.0975794
318	Id1	0.475116	0.3232	0.874731	-0.0267918
319	Id2	0.94308	0.0254516	0.984047	0.014247
320	Id3	0.25727	0.589611	0.830647	-0.0278328
321	Id4	0.455977	0.341057	0.874731	0.0926972
322	Ikzf1	0.0208813	1.68024	0.68368	0.304971
323	Ikzf3	0.937473	0.0280412	0.980788	-0.0585732
324	Irf1	0.863638	0.0636682	0.95934	-0.0276708
325	Irf2	0.0700895	1.15435	0.743202	0.206726
326	Irf2bp1	0.571196	0.243215	0.891718	-0.145273
327	Irf2bp2	0.332087	0.478748	0.850592	0.159008
328	Irf2bpl	0.472071	0.325993	0.874731	0.148239
329	Irf3	0.0222434	1.6528	0.68368	0.235073
330	Irf4	0.719455	0.142996	0.932799	0.0738592
331	Irf5	0.574342	0.24083	0.893497	0.0404281
332	Irf6	0.924635	0.0340297	0.97605	0.0278796
333	Irf7	0.762572	0.117719	0.933187	-0.120164
334	Irf8	0.700978	0.154296	0.929111	-0.135698
335	Irf9	0.609892	0.214747	0.899082	0.00174789
336	Irx1	0.965887	0.0150735	0.990669	-0.0536505
337	Irx2	0.0230398	1.63752	0.68368	0.579379
338	Irx3	0.3198	0.495122	0.848751	0.117349
339	Irx4	0.496197	0.304346	0.874731	-0.111061
340	Irx5	0.167735	0.775376	0.830647	0.157065
341	Irx6	0.638629	0.194752	0.901687	-0.0455978
342	Isl1	0.0387957	1.41122	0.71699	0.0305264
343	Isl2	0.692363	0.159666	0.92254	0.0955674
344	Isx	0.850586	0.0702819	0.957622	-0.0713075
345	Jdp2	0.655106	0.183688	0.910728	0.0476517
346	Jrk	0.102423	0.989603	0.830647	0.153597
347	Jrkl	0.519982	0.284012	0.874731	-0.130456
348	Jun	0.733545	0.134573	0.933187	0.0926134
349	Junb	0.000324725	3.48848	0.0764403	0.551067
350	Jund	0.711617	0.147753	0.931912	-0.156301
351	Klf11	0.612385	0.212975	0.899847	-0.145799
352	Klf12	0.10649	0.972691	0.830647	0.0449242
353	Klf14	0.396799	0.401429	0.85768	-0.105606
354	Klf15	0.195135	0.709665	0.830647	0.146083
355	Klf16	0.640207	0.19368	0.901687	-0.0885362
356	Klf2	0.26947	0.569489	0.830647	0.31102
357	Klf3	0.662329	0.178926	0.910728	0.081835
358	Klf4	0.169837	0.769967	0.830647	0.0210299
359	Klf5	0.771658	0.112575	0.933187	0.0200175
360	Klf8	0.299044	0.524266	0.840034	0.225774
361	Lbx1	0.778345	0.108828	0.934033	-0.023709
362	Lbx2	0.687227	0.1629	0.92254	-0.0550788
363	Lcor	0.464901	0.33264	0.874731	0.0716099
364	Lcorl	0.520648	0.283456	0.874731	0.00519672
365	Lhx1	0.298629	0.524868	0.840034	0.0535841
366	Lhx2	0.0192817	1.71485	0.68368	0.324446
367	Lhx3	0.44248	0.354107	0.872716	0.158625
368	Lhx4	0.23392	0.630933	0.830647	0.123729
369	Lhx5	0.52546	0.27946	0.874776	-0.0624247
370	Lhx6	0.177236	0.751449	0.830647	0.23454
371	Lhx8	0.730866	0.136162	0.933187	-0.0991982
372	Lhx9	0.355108	0.44964	0.855743	0.226121
373	Lmx1a	0.522273	0.282102	0.874731	0.0483603
374	Lmx1b	0.273624	0.562846	0.830647	0.174909
375	Lyl1	0.303813	0.517394	0.845361	0.167588
376	Maf	0.328008	0.484116	0.848751	0.113377
377	Mafa	0.838221	0.0766413	0.952678	-0.0362319
378	Mafb	0.0251767	1.599	0.711714	0.148936
379	Maff	0.0344173	1.46322	0.71699	0.362572
380	Mafg	0.605555	0.217846	0.899082	-0.131912
381	Mafk	0.0673893	1.17141	0.743202	0.363798
382	Map3k1	0.381114	0.418945	0.856052	-0.0468619
383	Max	0.173025	0.761892	0.830647	0.236372
384	Maz	0.34218	0.465746	0.855743	0.086662
385	Mecom	0.796937	0.0985758	0.93519	-0.0325827
386	Mef2a	0.908716	0.0415718	0.970562	-0.00217036
387	Mef2b	0.0948288	1.02306	0.818882	0.163872
388	Mef2c	0.563403	0.249181	0.887044	0.00737207
389	Mef2d	0.142806	0.845254	0.830647	-0.114312
390	Meis1	0.843519	0.0739049	0.954637	0.0307624
391	Meis2	0.814252	0.0892412	0.942377	0.0303912
392	Meis3	0.147598	0.830921	0.830647	0.154675
393	Meox1	0.356125	0.448397	0.855743	0.128185
394	Meox2	0.726372	0.138841	0.933187	-0.0125061
395	Mesp1	0.886445	0.0523484	0.968851	-0.0139739
396	Mesp2	0.134814	0.870265	0.830647	0.162084
397	Met	0.858563	0.066228	0.95934	0.0391786
398	Mga	0.431663	0.364855	0.872716	-0.198007
399	Mier1	0.906223	0.042765	0.970562	-0.128372
400	Mier3	0.364589	0.438197	0.855743	0.12975
401	Mis18bp1	0.786421	0.104345	0.934033	0.0177465
402	Mitf	0.194196	0.711759	0.830647	-0.401732
403	Mixl1	0.659941	0.180495	0.910728	0.0427383
404	Mkx	0.0938059	1.02777	0.818882	-0.0768654
405	Mlx	0.804269	0.0945986	0.936325	0.00897278
406	Mlxip	0.316463	0.499678	0.848499	0.166003
407	Mlxipl	0.155401	0.808546	0.830647	0.136718
408	Mnt	0.366818	0.435549	0.856052	-0.175779
409	Mnx1	0.214092	0.669399	0.830647	0.173347
410	Msantd1	0.325134	0.487937	0.848751	-0.238249
411	Msantd2	0.196719	0.706154	0.830647	0.0712145
412	Msantd3	0.173153	0.761569	0.830647	0.128538
413	Msantd4	0.741055	0.13015	0.933187	0.0582578
414	Msc	0.263649	0.578973	0.830647	0.148787
415	Msgn1	0.536663	0.270299	0.876094	-0.0537496
416	Mst1r	0.383203	0.416571	0.856773	-0.0719224
417	Msx1	0.0509572	1.29279	0.71699	0.36119
418	Msx2	0.571245	0.243178	0.891718	0.0593591
419	Msx3	0.679331	0.167919	0.919048	0.125767
420	Mta1	0.0419804	1.37695	0.71699	-0.315208
421	Mta2	0.0500654	1.30046	0.71699	-0.330326
422	Mta3	0.115518	0.937352	0.830647	0.107284
423	Mxd1	0.380779	0.419327	0.856052	-0.0827098
424	Mxd3	0.607322	0.216581	0.899082	-0.0752742
425	Mxd4	0.992339	0.00333973	0.999484	-0.0584277
426	Mxi1	0.63056	0.200274	0.901687	-0.041068
427	Myb	0.780108	0.107846	0.934033	-0.0754524
428	Mybl1	0.442624	0.353965	0.872716	0.0836897
429	Mybl2	0.0561099	1.25096	0.71699	-0.44163
430	Myc	0.256495	0.590921	0.830647	0.232301
431	Mycl	0.00702935	2.15308	0.68368	0.439039
432	Mycn	0.012215	1.91311	0.68368	0.047968
433	Mycs	0.777198	0.109469	0.934033	-0.138508
434	Myf5	0.0437904	1.35862	0.71699	0.231221
435	Myf6	0.997239	0.00120063	1	-0.0834009
436	Mynn	0.324607	0.488642	0.848751	0.145013
437	Myod1	0.500515	0.300583	0.874731	-0.110232
438	Myog	0.578138	0.237969	0.89397	-0.103728
439	Mypop	0.129715	0.887011	0.830647	-0.277911
440	Myrf	0.333154	0.477354	0.850592	-0.0874718
441	Myrfl	0.493913	0.30635	0.874731	-0.0708005
442	Mysm1	0.933626	0.0298271	0.97852	-0.0609946
443	Mzf1	0.709856	0.14883	0.931912	0.0152102
444	Naca	0.343512	0.464059	0.855743	0.211066
445	Nacad	0.321417	0.492931	0.848751	0.0738585
446	Naif1	0.809972	0.09153	0.939248	-0.105481
447	Nanog	0.798857	0.0975312	0.935655	-0.0609591
448	Ncoa1	0.332896	0.477691	0.850592	0.0143047
449	Ncor1	0.111678	0.952033	0.830647	0.136654
450	Ncor2	0.614606	0.211403	0.900359	-0.14351
451	Neurod1	0.923294	0.0346602	0.97605	-0.0903516
452	Neurod2	0.425201	0.371406	0.870875	0.0851028
453	Neurod4	0.580107	0.236492	0.89397	-0.152829
454	Neurod6	0.838551	0.0764706	0.952678	-0.0255722
455	Neurog1	0.448701	0.348043	0.874731	-0.0111908
456	Neurog2	0.232	0.634512	0.830647	-0.25869
457	Neurog3	0.0688587	1.16204	0.743202	0.215814
458	Nfat5	0.607054	0.216772	0.899082	-0.18516
459	Nfatc1	0.885558	0.0527828	0.968851	-0.0674151
460	Nfatc2	0.405784	0.391705	0.867927	-0.249411
461	Nfatc3	0.0554447	1.25614	0.71699	0.223576
462	Nfatc4	0.20498	0.688289	0.830647	0.285999
463	Nfe2	0.61608	0.210363	0.900359	0.125436
464	Nfe2l1	0.658274	0.181593	0.910728	0.197155
465	Nfe2l2	0.747971	0.126115	0.933187	-0.110669
466	Nfe2l3	0.254177	0.594864	0.830647	0.156232
467	Nfia	0.828405	0.0817571	0.948476	-0.127306
468	Nfib	0.533705	0.272699	0.876094	0.0984925
469	Nfic	0.223408	0.650902	0.830647	0.20512
470	Nfil3	0.0332152	1.47866	0.71699	-0.400515
471	Nfix	0.0422988	1.37367	0.71699	0.122168
472	Nfkb1	0.00241543	2.61701	0.35537	0.608273
473	Nfkb2	0.781139	0.107272	0.934033	-0.160745
474	Nhlh1	0.529965	0.275753	0.876094	0.158569
475	Nhlh2	0.622102	0.206138	0.900359	-0.00720707
476	Nkx1-1	0.457497	0.339612	0.874731	0.099109
477	Nkx1-2	0.523947	0.280713	0.874731	0.103263
478	Nkx2-1	0.0231937	1.63463	0.68368	0.207216
479	Nkx2-2	0.549011	0.260419	0.882026	0.037169
480	Nkx2-3	0.214335	0.668907	0.830647	0.157159
481	Nkx2-4	0.160391	0.79482	0.830647	0.211592
482	Nkx2-5	0.563729	0.24893	0.887044	-0.0858658
483	Nkx2-6	0.315675	0.50076	0.848499	0.0059481
484	Nkx2-9	0.186898	0.728396	0.830647	-0.0931326
485	Nkx3-1	0.487353	0.312157	0.874731	0.270525
486	Nkx3-2	0.198503	0.702233	0.830647	0.18727
487	Nkx6-1	0.399891	0.398059	0.860459	0.102767
488	Nkx6-2	0.710134	0.14866	0.931912	0.0884432
489	Nkx6-3	0.212095	0.673469	0.830647	0.183076
490	Nobox	0.39483	0.40359	0.85768	0.154473
491	Noc3l	0.430267	0.366262	0.872716	0.0744323
492	Noc4l	0.24192	0.616329	0.830647	0.200045
493	Noto	0.120234	0.919974	0.830647	0.247488
494	Npas1	0.449242	0.34752	0.874731	0.095386
495	Npas2	0.392496	0.406165	0.85768	0.285212
496	Nrl	0.660487	0.180136	0.910728	-0.0210629
497	Obox1	0.463672	0.333789	0.874731	0.0736017
498	Obox3	0.609245	0.215208	0.899082	0.0870629
499	Obox5	0.36556	0.437041	0.855743	0.121536
500	Obox6	0.664164	0.177725	0.91216	0.0601154
501	Obox7	0.0456744	1.34033	0.71699	0.279
502	Olig1	0.419957	0.376795	0.870875	-0.158921
503	Olig2	0.114031	0.942976	0.830647	0.169061
504	Olig3	0.210063	0.67765	0.830647	0.0547852
505	Onecut1	0.900668	0.0454355	0.970562	-0.138742
506	Onecut2	0.429317	0.367222	0.872716	-0.081179
507	Onecut3	0.0335071	1.47486	0.71699	0.22451
508	Osr2	0.246055	0.608968	0.830647	0.0535198
509	Otp	0.875294	0.0578458	0.964016	-0.0227162
510	Otx1	0.791039	0.101802	0.934033	-0.0107628
511	Otx2	0.472331	0.325754	0.874731	-0.211921
512	Ovol3	0.26768	0.572384	0.830647	0.0158413
513	Pax3	0.608042	0.216067	0.899082	-0.0276188
514	Pax4	0.969359	0.0135152	0.991766	-0.0865654
515	Pax6	0.920136	0.036148	0.97605	-0.0475891
516	Pax7	0.0624293	1.20461	0.730213	-0.355123
517	Pbx1	0.864831	0.0630689	0.95934	-0.108629
518	Pbx2	0.146972	0.832765	0.830647	-0.283937
519	Pbx3	0.232014	0.634485	0.830647	0.0614099
520	Pbx4	0.39787	0.400258	0.85768	0.0453842
521	Pdhx	0.790236	0.102243	0.934033	-0.120147
522	Pdx1	0.608015	0.216086	0.899082	0.174973
523	Phox2a	0.524849	0.279965	0.874776	-0.178701
524	Phox2b	0.472005	0.326054	0.874731	-0.0120597
525	Phxr4	0.581849	0.235189	0.895212	0.077547
526	Pitx1	0.210276	0.67721	0.830647	0.114744
527	Pitx2	0.24429	0.612095	0.830647	0.140939
528	Pitx3	0.0385131	1.41439	0.71699	0.297669
529	Pkhd1	0.0318589	1.49677	0.71699	0.268099
530	Pkhd1l1	0.65689	0.182508	0.910728	-0.0633408
531	Pknox1	0.461831	0.335517	0.874731	0.111087
532	Pknox2	0.565544	0.247533	0.888054	0.152881
533	Plagl1	0.167137	0.776926	0.830647	-0.0277993
534	Plxna1	0.241516	0.617054	0.830647	0.210905
535	Plxna2	0.141359	0.849678	0.830647	0.0761477
536	Plxna3	0.112003	0.950771	0.830647	-0.280275
537	Plxna4	0.176953	0.752142	0.830647	-0.204397
538	Plxnb1	0.0290448	1.53693	0.71699	0.232043
539	Plxnb2	0.268799	0.570572	0.830647	-0.040711
540	Plxnb3	0.93829	0.0276631	0.980788	-0.0833221
541	Plxnc1	0.869155	0.0609029	0.960559	-0.0185522
542	Plxnd1	0.735977	0.133135	0.933187	0.228014
543	Pogk	0.282611	0.548812	0.830647	-0.0393972
544	Pogz	0.0547954	1.26126	0.71699	0.232193
545	Polr1a	0.104015	0.982903	0.830647	0.10517
546	Polr2a	0.139807	0.854472	0.830647	0.234981
547	Polr3a	0.476168	0.32224	0.874731	-0.30526
548	Pou1f1	0.363103	0.439971	0.855743	0.14433
549	Pou2f1	0.281981	0.549781	0.830647	-0.192138
550	Pou2f2	0.98039	0.00860093	0.996476	-0.0172446
551	Pou2f3	0.328009	0.484115	0.848751	0.0383806
552	Pou3f1	0.121444	0.915625	0.830647	-0.289745
553	Pou3f2	0.844626	0.0733357	0.954662	0.220582
554	Pou3f3	0.17155	0.76561	0.830647	0.241582
555	Pou3f4	0.515562	0.287719	0.874731	0.0901985
556	Pou4f1	0.0471901	1.32615	0.71699	0.262663
557	Pou4f2	0.290608	0.536693	0.83472	0.131118
558	Pou4f3	0.0504658	1.297	0.71699	0.287441
559	Pou5f1	0.70354	0.152711	0.930412	0.0539065
560	Pou5f2	0.560227	0.251636	0.887044	-0.134379
561	Pou6f1	0.747824	0.126201	0.933187	-0.0774007
562	Pou6f2	0.383766	0.415934	0.856773	-0.209074
563	Prdm11	0.56303	0.249469	0.887044	-0.117554
564	Prdm12	0.0523646	1.28096	0.71699	0.208318
565	Prdm14	0.803305	0.0951194	0.936129	-0.0132013
566	Prdm15	0.783397	0.106018	0.934033	-0.0123555
567	Prdm16	0.397729	0.400413	0.85768	0.107468
568	Prdm4	0.0134099	1.87257	0.68368	0.194462
569	Prdm5	0.746344	0.127061	0.933187	0.0178231
570	Prdm6	0.916826	0.0377132	0.975782	0.00928511
571	Prdm9	0.248789	0.604168	0.830647	0.166508
572	Prop1	0.354948	0.449836	0.855743	0.111096
573	Prrx1	0.247573	0.606297	0.830647	0.0262355
574	Prrx2	0.51357	0.2894	0.874731	0.142775
575	Prrxl1	0.521645	0.282625	0.874731	0.0456512
576	Ptf1a	0.549299	0.260191	0.882026	0.0790878
577	non-targeting	1	0	1	-0.0246207
578	non-targeting1	0.0798689	1.09762	0.777553	-0.342775
579	non-targeting10	0.0334743	1.47529	0.71699	0.00962893
580	non-targeting11	0.931506	0.0308141	0.97852	0.0230389
581	non-targeting12	0.661238	0.179642	0.910728	-0.125015
582	non-targeting13	0.24989	0.602251	0.830647	-0.264145
583	non-targeting14	0.604598	0.218533	0.899082	-0.192598
584	non-targeting15	0.933585	0.0298462	0.97852	-0.00287249
585	non-targeting16	0.219243	0.659075	0.830647	-0.0177771
586	non-targeting17	0.274423	0.561579	0.830647	-0.286232
587	non-targeting18	0.672062	0.172591	0.913242	-0.0687756
588	non-targeting19	0.282511	0.548965	0.830647	0.173634
589	non-targeting2	0.737428	0.13228	0.933187	-0.107662
590	non-targeting20	0.959332	0.0180309	0.988028	-0.101783
591	non-targeting21	0.373152	0.428115	0.856052	0.0666107
592	non-targeting22	0.767285	0.115043	0.933187	0.0364434
593	non-targeting23	0.502018	0.299281	0.874731	0.0138475
594	non-targeting24	0.86616	0.062402	0.95934	-0.0568467
595	non-targeting25	0.441016	0.355545	0.872716	-0.0354947
596	non-targeting26	0.770558	0.113195	0.933187	-0.0481616
597	non-targeting27	0.513824	0.289185	0.874731	-0.172756
598	non-targeting28	0.275899	0.55925	0.830647	0.144565
599	non-targeting29	0.0926033	1.03337	0.818882	-0.263123
600	non-targeting3	0.015047	1.82255	0.68368	-0.405449
601	non-targeting30	0.923997	0.0343296	0.97605	0.0403584
602	non-targeting31	0.340067	0.468435	0.855743	0.00975274
603	non-targeting32	0.276543	0.558237	0.830647	-0.0718325
604	non-targeting33	0.280469	0.552115	0.830647	-0.0342756
605	non-targeting34	0.57618	0.239441	0.893497	0.0356073
606	non-targeting35	0.346881	0.459819	0.855743	-0.219602
607	non-targeting36	0.410248	0.386953	0.870875	0.0592932
608	non-targeting37	0.79119	0.101719	0.934033	-0.0528685
609	non-targeting38	0.499085	0.301825	0.874731	0.0860994
610	non-targeting39	0.989679	0.0045057	0.999484	-0.0494399
611	non-targeting4	0.741271	0.130023	0.933187	-0.0563597
612	non-targeting40	0.124224	0.905795	0.830647	0.0449398
613	non-targeting41	0.75567	0.121668	0.933187	0.0993239
614	non-targeting42	0.129473	0.887819	0.830647	0.0251734
615	non-targeting43	0.272589	0.564491	0.830647	-0.264986
616	non-targeting44	0.464336	0.333167	0.874731	0.186211
617	non-targeting45	0.082821	1.08186	0.787619	0.27636
618	non-targeting46	0.662347	0.178914	0.910728	0.122675
619	non-targeting47	0.839516	0.075971	0.952855	0.0165406
620	non-targeting48	0.826155	0.0829383	0.948173	-0.135591
621	non-targeting49	0.621408	0.206623	0.900359	0.00287249
622	non-targeting5	0.0766627	1.11542	0.777553	0.290141
623	non-targeting50	0.183371	0.736668	0.830647	0.216141
624	non-targeting6	0.599673	0.222085	0.899082	0.0469884
625	non-targeting7	0.758617	0.119978	0.933187	0.0716093
626	non-targeting8	0.862479	0.0642516	0.95934	0.0230575
627	non-targeting9	0.149589	0.825102	0.830647	-0.246417
628	Rax	0.4634	0.334044	0.874731	0.0826088
629	Rbak	0.498173	0.30262	0.874731	-0.0217257
630	Rbpj	0.550953	0.258885	0.883476	0.335866
631	Rbpjl	0.871279	0.059843	0.96111	-0.00414558
632	Rcor1	0.364565	0.438224	0.855743	0.186783
633	Rcor2	0.394861	0.403556	0.85768	0.0729375
634	Rcor3	0.541172	0.266665	0.876094	0.0110411
635	Rel	0.790637	0.102023	0.934033	0.0538665
636	Rela	0.264119	0.5782	0.830647	0.087203
637	Relb	0.14805	0.829592	0.830647	0.182987
638	Repin1	0.825732	0.0831607	0.948173	0.00722198
639	Rere	0.790549	0.102071	0.934033	0.0669503
640	Rex2	0.756242	0.121339	0.933187	-0.15031
641	Rexo2	0.624975	0.204137	0.900801	0.105493
642	Rhox1	0.999682	0.00013826	1	0.019276
643	Rhox10	0.12549	0.901389	0.830647	-0.382454
644	Rhox11	0.479114	0.319561	0.874731	-0.00110295
645	Rhox12	0.601301	0.220908	0.899082	-0.0270209
646	Rhox13	0.468378	0.329404	0.874731	0.0188512
647	Rhox2b	0.61956	0.207917	0.900359	-0.171719
648	Rhox2c	0.681081	0.166801	0.920358	-0.0420383
649	Rhox2d	0.99354	0.00281478	0.999484	-0.0692083
650	Rhox2f	0.250652	0.600929	0.830647	0.0142123
651	Rhox2g	0.710295	0.148561	0.931912	-0.0450086
652	Rhox2h	0.63638	0.196283	0.901687	-0.130125
653	Rhox3c	0.232365	0.633829	0.830647	0.135269
654	Rhox3e	0.851659	0.0697345	0.957622	-0.0942645
655	Rhox3f	0.60015	0.221741	0.899082	-0.0164981
656	Rhox3g	0.13795	0.860279	0.830647	0.252437
657	Rhox3h	0.270803	0.567347	0.830647	-0.217497
658	Rhox4a	0.362365	0.440854	0.855743	0.23827
659	Rhox4b	0.226708	0.644533	0.830647	0.193917
660	Rhox4c	0.210268	0.677227	0.830647	-0.0273616
661	Rhox4d	0.762564	0.117724	0.933187	-0.138224
662	Rhox4e	0.827318	0.0823274	0.948173	-0.0469553
663	Rhox4f	0.104181	0.98221	0.830647	-0.0636958
664	Rhox4g	0.192397	0.715801	0.830647	0.169835
665	Rhox6	0.626679	0.202955	0.90119	0.00880929
666	Rhox7a	0.639099	0.194432	0.901687	0.0984896
667	Rhox8	0.209265	0.679304	0.830647	-0.0392982
668	Rhox9	0.0222306	1.65305	0.68368	0.33827
669	Rpa2	0.682676	0.165785	0.921372	-0.242415
670	Rpain	0.683397	0.165327	0.921372	0.0385407
671	Rsl1	0.774616	0.110913	0.933187	0.0208624
672	Rslcan18	0.787229	0.103899	0.934033	0.00829325
673	Runx1	0.921341	0.0355798	0.97605	0.111545
674	Runx2	0.41144	0.385694	0.870875	0.148807
675	Runx3	0.0813016	1.0899	0.78436	0.167072
676	Rxra	0.307813	0.511713	0.846486	-0.273033
677	Rxrb	0.183269	0.73691	0.830647	-0.136396
678	Rxrg	0.267116	0.5733	0.830647	0.10505
679	Sall1	0.993305	0.00291743	0.999484	0.0541317
680	Sall4	0.613519	0.212172	0.900359	0.0450337
681	Satb1	0.00291222	2.53578	0.380854	0.449042
682	Satb2	0.0253968	1.59522	0.711714	-0.0911386
683	Scrt1	0.135127	0.869257	0.830647	0.266831
684	Scrt2	0.645885	0.189845	0.904697	0.0664422
685	Scx	0.0174645	1.75784	0.68368	0.42014
686	Sebox	0.439557	0.356985	0.872716	0.10424
687	Shox2	0.554019	0.256475	0.884776	0.0885221
688	Sim1	0.0880449	1.0553	0.8096	0.220014
689	Sim2	0.727423	0.138213	0.933187	0.0301393
690	Six1	0.0310883	1.5074	0.71699	0.424091
691	Six2	0.155454	0.808397	0.830647	0.059497
692	Six3	0.383601	0.416121	0.856773	-0.172683
693	Six4	0.352295	0.453093	0.855743	0.212857
694	Six5	0.438661	0.357871	0.872716	0.0109984
695	Six6	0.583006	0.234327	0.89582	-0.136679
696	Sltm	0.713284	0.146737	0.931912	-0.0340917
697	Smad1	0.255974	0.591804	0.830647	-0.230817
698	Smad2	0.717814	0.143988	0.932799	0.205812
699	Smad3	0.248993	0.603813	0.830647	0.0404837
700	Smad4	0.441614	0.354957	0.872716	-0.219061
701	Smad5	0.588944	0.229926	0.899082	0.0570299
702	Smad6	0.610337	0.214431	0.899082	0.0290023
703	Smad7	0.0914781	1.03868	0.818882	-0.0558849
704	Smad9	0.639476	0.194175	0.901687	-0.186963
705	Smarcc1	0.143271	0.843841	0.830647	0.277271
706	Smarcc2	0.252315	0.598056	0.830647	-0.0353817
707	Snai1	0.974755	0.0111047	0.993321	-0.0853824
708	Snai2	0.291026	0.536068	0.83472	0.0724791
709	Snai3	0.921138	0.0356753	0.97605	-0.110887
710	Snapc4	0.0733435	1.13464	0.763941	0.30804
711	Sohlh1	0.855732	0.0676621	0.959235	-0.0372794
712	Sohlh2	0.908239	0.0417996	0.970562	-0.0383756
713	Sp1	0.414821	0.382139	0.870875	0.217329
714	Sp2	0.388545	0.410558	0.856807	-0.146225
715	Sp3	0.666001	0.176525	0.912897	0.0528462
716	Sp5	0.481947	0.317	0.874731	0.0902488
717	Sp6	0.903014	0.0443055	0.970562	0.0208957
718	Sp7	0.0189159	1.72317	0.68368	-0.033125
719	Sp8	0.103392	0.985513	0.830647	0.278185
720	Sp9	0.215003	0.667555	0.830647	-0.0802165
721	Spdef	0.752197	0.123669	0.933187	-0.137199
722	Spi1	0.160241	0.795227	0.830647	0.0745037
723	Spib	0.713383	0.146677	0.931912	0.141792
724	Spic	0.479823	0.318919	0.874731	0.126547
725	Srebf1	0.638534	0.194816	0.901687	-0.163312
726	Srebf2	0.244033	0.612551	0.830647	0.236666
727	Srf	0.198346	0.702578	0.830647	-0.195195
728	Ssx9	0.28882	0.539373	0.83472	0.178581
729	Ssxa1	0.773338	0.11163	0.933187	0.0233381
730	Ssxb10	0.894221	0.048555	0.970562	0.0152315
731	Ssxb2	0.44266	0.353929	0.872716	0.0143748
732	Ssxb3	0.379941	0.420283	0.856052	0.0849227
733	Ssxb5	0.736572	0.132785	0.933187	0.0121913
734	Ssxb6	0.98545	0.00636552	0.99903	0.0107249
735	Ssxb8	0.109976	0.958702	0.830647	0.122129
736	Ssxb9	0.671302	0.173082	0.913242	-0.018163
737	Stat1	0.052381	1.28083	0.71699	-0.274922
738	Stat2	0.0477001	1.32148	0.71699	0.260057
739	Stat3	0.510949	0.291622	0.874731	-0.0786954
740	Stat4	0.897233	0.0470948	0.970562	-0.08174
741	Stat5a	0.14358	0.842906	0.830647	0.193777
742	Stat5b	0.606872	0.216903	0.899082	-0.150029
743	Stat6	8.18e-06	5.08721	0.00531198	1.18643
744	T	0.305231	0.515371	0.846129	0.0321173
745	Tada2a	0.272496	0.56464	0.830647	0.103349
746	Tada2b	0.066414	1.17774	0.743202	0.291018
747	Tal1	0.511915	0.290802	0.874731	0.0730362
748	Tal2	0.647414	0.188818	0.904995	-0.0917805
749	Tbr1	0.923889	0.0343803	0.97605	-0.0789467
750	Tbx1	0.899566	0.0459669	0.970562	-0.0980417
751	Tbx10	0.252205	0.598246	0.830647	-0.238557
752	Tbx15	0.651454	0.186116	0.90741	-0.0654065
753	Tbx18	0.57934	0.237066	0.89397	0.0523393
754	Tbx19	0.130726	0.883637	0.830647	0.264355
755	Tbx2	0.25984	0.585295	0.830647	0.214972
756	Tbx20	0.862536	0.0642229	0.95934	0.085228
757	Tbx21	0.255803	0.592095	0.830647	0.378767
758	Tbx22	0.448966	0.347787	0.874731	-0.174306
759	Tbx3	0.164299	0.784366	0.830647	-0.218732
760	Tbx4	0.898284	0.0465861	0.970562	-0.0130479
761	Tbx5	0.472005	0.326054	0.874731	0.0862163
762	Tbx6	0.312877	0.504626	0.848412	-0.0157158
763	Tcf12	0.884701	0.0532034	0.968851	-0.00538295
764	Tcf15	0.799837	0.0969987	0.935655	0.0127158
765	Tcf21	0.374295	0.426786	0.856052	-0.205076
766	Tcf23	0.636198	0.196407	0.901687	0.132977
767	Tcf24	0.907362	0.0422194	0.970562	0.0373082
768	Tcf3	0.175867	0.754815	0.830647	-0.103432
769	Tcf4	0.852591	0.0692593	0.957622	0.0557826
770	Tcf7l1	0.410963	0.386197	0.870875	0.127317
771	Tcf7l2	0.967143	0.0145094	0.990711	-0.0489859
772	Tcfl5	0.100474	0.997946	0.830647	0.227786
773	Tcp1	0.6193	0.208099	0.900359	-0.0739192
774	Tead1	0.788958	0.102946	0.934033	-0.0794017
775	Tead2	0.978603	0.00939346	0.996288	-0.0154604
776	Tead3	0.0582162	1.23496	0.71699	0.354722
777	Tead4	0.277382	0.556922	0.830647	0.176591
778	Tef	0.37671	0.423993	0.856052	0.108862
779	Terf1	0.3561	0.448427	0.855743	0.0855603
780	Terf2	0.32915	0.482607	0.848751	0.0351371
781	Terf2ip	0.990907	0.00396726	0.999484	-0.0459467
782	Tfap4	0.118533	0.926162	0.830647	0.254956
783	Tfcp2	0.218326	0.660895	0.830647	0.19553
784	Tfcp2l1	0.0585869	1.2322	0.71699	0.265804
785	Tfe3	0.397481	0.400684	0.85768	-0.194177
786	Tfeb	0.423406	0.373243	0.870875	0.0260617
787	Tfec	0.112346	0.949442	0.830647	0.0804446
788	Tgif1	0.378016	0.42249	0.856052	-0.152648
789	Tgif2	0.410014	0.387201	0.870875	0.108264
790	Tgif2lx1	0.362847	0.440276	0.855743	0.14519
791	Tigd2	0.046494	1.3326	0.71699	0.300491
792	Tigd3	0.244909	0.610995	0.830647	0.0926981
793	Tigd4	0.191835	0.717071	0.830647	0.250241
794	Tigd5	0.0980024	1.00876	0.82392	0.240274
795	Tlx1	0.0216386	1.66477	0.68368	0.376122
796	Tlx2	0.0121973	1.91374	0.68368	0.309263
797	Tlx3	0.766723	0.115362	0.933187	0.0015452
798	Tom1l2	0.203184	0.69211	0.830647	-0.0619046
799	Trp53	0.508941	0.293332	0.874731	0.259397
800	Trp53i11	0.0846856	1.07219	0.787619	-0.343952
801	Trp63	0.540456	0.26724	0.876094	-0.169243
802	Trp73	0.231363	0.635706	0.830647	0.345647
803	Trps1	0.46754	0.330181	0.874731	-0.095469
804	Ttf1	0.832488	0.079622	0.950377	0.0194983
805	Twist1	0.054673	1.26223	0.71699	0.0863872
806	Twist2	0.7188	0.143392	0.932799	0.0736951
807	Uba2	0.32349	0.49014	0.848751	0.135299
808	Ubp1	0.516913	0.286583	0.874731	0.106876
809	Uncx	0.440168	0.356381	0.872716	0.0307028
810	Usf1	0.911641	0.0401759	0.971922	-0.0366231
811	Usf2	0.736862	0.132614	0.933187	0.0460106
812	Usf3	0.435497	0.361015	0.872716	0.0984763
813	Usp53	0.514282	0.288799	0.874731	0.175295
814	Utf1	0.357831	0.446323	0.855743	0.0907357
815	Vax1	0.860208	0.0653963	0.95934	0.0640703
816	Vax2	0.611633	0.213509	0.899847	0.0397529
817	Vsx1	0.96626	0.0149059	0.990669	0.0317234
818	Vsx2	0.930183	0.0314317	0.978502	0.0461125
819	Wt1	0.608106	0.216021	0.899082	0.0757963
820	Xbp1	0.277129	0.557318	0.830647	0.151448
821	Yy1	0.000768466	3.11438	0.150747	0.612032
822	Zbtb12	0.0599432	1.22226	0.71993	0.304267
823	Zbtb14	0.784336	0.105498	0.934033	0.0569705
824	Zbtb17	0.0357016	1.44731	0.71699	0.446938
825	Zbtb20	0.213465	0.670673	0.830647	0.183842
826	Zbtb24	0.244817	0.611158	0.830647	0.155028
827	Zbtb26	0.391088	0.407726	0.857189	-0.084108
828	Zbtb37	0.891294	0.049979	0.970447	-0.0434323
829	Zbtb40	0.0849852	1.07066	0.787619	0.0862634
830	Zbtb45	0.686407	0.163419	0.92254	0.058892
831	Zbtb48	0.063281	1.19873	0.730213	0.445416
832	Zbtb49	0.0561965	1.25029	0.71699	0.217979
833	Zbtb6	0.522157	0.282199	0.874731	-0.0747289
834	Zbtb7a	0.0131011	1.88269	0.68368	-0.393775
835	Zbtb8b	0.899735	0.0458856	0.970562	-0.00168653
836	Zeb1	0.295576	0.529331	0.837752	-0.235884
837	Zeb2	0.82107	0.0856196	0.947559	-0.0794536
838	Zfa-ps	0.588048	0.230587	0.899082	-0.232777
839	Zfat	0.796795	0.0986532	0.93519	-0.0725742
840	Zfhx2	0.580283	0.23636	0.89397	-0.0460942
841	Zfhx3	0.372973	0.428323	0.856052	-0.093764
842	Zfhx4	0.0965604	1.0152	0.823563	0.191323
843	Zfp1	0.765104	0.11628	0.933187	0.0192355
844	Zfp101	0.277129	0.557318	0.830647	0.0526444
845	Zfp105	0.669479	0.174263	0.913242	-0.0963583
846	Zfp108	0.410501	0.386686	0.870875	0.138473
847	Zfp109	0.154752	0.810363	0.830647	0.147631
848	Zfp11	0.135003	0.869657	0.830647	-0.0610175
849	Zfp110	0.00988236	2.00514	0.68368	0.350997
850	Zfp111	0.183666	0.735971	0.830647	0.249569
851	Zfp112	0.158695	0.799438	0.830647	-0.0898358
852	Zfp113	0.108577	0.964263	0.830647	0.287618
853	Zfp114	0.515459	0.287806	0.874731	0.0978066
854	Zfp119a	0.432738	0.363775	0.872716	-0.066851
855	Zfp119b	0.418639	0.37816	0.870875	-0.0732082
856	Zfp12	0.149223	0.826163	0.830647	-0.0459734
857	Zfp120	0.14972	0.824719	0.830647	0.182312
858	Zfp128	0.509183	0.293126	0.874731	0.161317
859	Zfp13	0.763899	0.116964	0.933187	-0.0546952
860	Zfp14	0.0540539	1.26717	0.71699	-0.00337072
861	Zfp141	0.552402	0.257745	0.884595	0.251804
862	Zfp143	0.264806	0.577073	0.830647	0.140461
863	Zfp146	0.719825	0.142773	0.932799	-0.0224891
864	Zfp157	0.433272	0.363239	0.872716	0.202888
865	Zfp160	0.26131	0.582844	0.830647	-0.204461
866	Zfp169	0.0522674	1.28177	0.71699	0.00395038
867	Zfp180	0.814271	0.0892309	0.942377	-0.0532597
868	Zfp182	0.983528	0.00721319	0.998803	-0.0134782
869	Zfp184	0.325249	0.487784	0.848751	0.108631
870	Zfp189	0.498783	0.302089	0.874731	0.0375362
871	Zfp2	0.162841	0.788237	0.830647	0.144914
872	Zfp202	0.303011	0.518541	0.845128	-0.199638
873	Zfp212	0.979358	0.00905836	0.996288	-0.0105875
874	Zfp213	0.999838	7.04e-05	1	-0.0646333
875	Zfp229	0.283704	0.547134	0.830647	-0.213273
876	Zfp235	0.509048	0.293241	0.874731	-0.0527294
877	Zfp236	0.489716	0.310056	0.874731	0.0134611
878	Zfp239	0.927987	0.0324583	0.977834	-0.0681108
879	Zfp24	0.722928	0.140905	0.933187	-0.0225768
880	Zfp248	0.781794	0.106908	0.934033	-0.0730962
881	Zfp251	0.277311	0.557033	0.830647	0.127509
882	Zfp26	0.19885	0.701474	0.830647	-0.28331
883	Zfp260	0.595395	0.225195	0.899082	0.0845838
884	Zfp263	0.265584	0.575798	0.830647	0.189353
885	Zfp266	0.373153	0.428113	0.856052	-0.039387
886	Zfp27	0.494264	0.306041	0.874731	0.0829347
887	Zfp273	0.359395	0.444428	0.855743	-0.03699
888	Zfp275	0.769146	0.113991	0.933187	-0.120948
889	Zfp28	0.23982	0.620115	0.830647	0.164773
890	Zfp282	0.313559	0.50368	0.848412	0.0972368
891	Zfp286	0.639794	0.19396	0.901687	0.158837
892	Zfp287	0.089947	1.04601	0.818882	0.298695
893	Zfp296	0.498637	0.302216	0.874731	-0.00407855
894	Zfp3	0.498864	0.302018	0.874731	-0.0618541
895	Zfp30	0.249417	0.603074	0.830647	-0.131624
896	Zfp300	0.15574	0.807599	0.830647	-0.0681743
897	Zfp316	0.0839826	1.07581	0.787619	-0.0708536
898	Zfp317	0.21453	0.668511	0.830647	0.135521
899	Zfp319	0.91692	0.0376686	0.975782	-0.0445685
900	Zfp322a	0.292223	0.534286	0.83482	0.129083
901	Zfp324	0.515475	0.287792	0.874731	0.024951
902	Zfp329	0.843156	0.074092	0.954637	-0.113804
903	Zfp334	0.972588	0.0120712	0.992833	-0.015981
904	Zfp341	0.768074	0.114597	0.933187	0.0393537
905	Zfp345	0.241065	0.617865	0.830647	0.085594
906	Zfp35	0.516073	0.287289	0.874731	-0.193753
907	Zfp354a	0.690998	0.160523	0.92254	-0.124041
908	Zfp354b	0.563539	0.249076	0.887044	0.0420247
909	Zfp354c	0.255268	0.593004	0.830647	-0.0221058
910	Zfp358	0.0799353	1.09726	0.777553	0.240896
911	Zfp362	0.307372	0.512336	0.846486	0.167221
912	Zfp366	0.105153	0.978177	0.830647	0.194397
913	Zfp369	0.953268	0.0207848	0.987673	0.0134234
914	Zfp37	0.866719	0.0621218	0.95934	-0.107431
915	Zfp382	0.495668	0.304809	0.874731	0.111724
916	Zfp383	0.704412	0.152173	0.93052	-0.0762657
917	Zfp384	0.0395259	1.40312	0.71699	0.284849
918	Zfp386	0.347839	0.458622	0.855743	-0.158691
919	Zfp39	0.17897	0.74722	0.830647	0.192054
920	Zfp397	0.885917	0.0526068	0.968851	-0.0749783
921	Zfp398	0.174961	0.757058	0.830647	0.251686
922	Zfp40	0.365696	0.43688	0.855743	0.104539
923	Zfp41	0.761926	0.118087	0.933187	0.0349707
924	Zfp418	0.228344	0.64141	0.830647	-0.116382
925	Zfp420	0.154684	0.810555	0.830647	-0.282362
926	Zfp422	0.843017	0.0741634	0.954637	-0.0829221
927	Zfp426	0.329549	0.48208	0.848751	-0.205993
928	Zfp429	0.10711	0.970172	0.830647	0.171562
929	Zfp433	0.823109	0.0845429	0.947559	0.023875
930	Zfp442	0.827335	0.0823184	0.948173	0.00476972
931	Zfp444	0.218984	0.659588	0.830647	0.113977
932	Zfp445	0.185892	0.73074	0.830647	0.165537
933	Zfp446	0.838014	0.0767489	0.952678	-0.139696
934	Zfp449	0.21967	0.65823	0.830647	0.0664552
935	Zfp454	0.944354	0.0248651	0.984229	-0.0902519
936	Zfp455	0.00877692	2.05666	0.68368	0.336213
937	Zfp456	0.512996	0.289886	0.874731	0.0650092
938	Zfp457	0.535788	0.271007	0.876094	0.0671764
939	Zfp458	0.216996	0.663547	0.830647	0.154313
940	Zfp459	0.906828	0.0424752	0.970562	-0.0463825
941	Zfp46	0.50993	0.292489	0.874731	0.0396171
942	Zfp467	0.594046	0.22618	0.899082	-0.0777103
943	Zfp472	0.10673	0.971712	0.830647	0.222299
944	Zfp473	0.459293	0.33791	0.874731	0.165325
945	Zfp493	0.535788	0.271007	0.876094	-0.183143
946	Zfp51	0.0276687	1.55801	0.71699	0.674876
947	Zfp516	0.219618	0.658332	0.830647	0.126356
948	Zfp52	0.988489	0.00502804	0.999484	-0.0605585
949	Zfp523	0.164655	0.783425	0.830647	-0.250799
950	Zfp526	0.426032	0.370558	0.870875	0.0814016
951	Zfp53	0.597432	0.223711	0.899082	-0.171872
952	Zfp534	0.11167	0.952063	0.830647	0.191624
953	Zfp536	0.909734	0.0410857	0.970768	0.0135188
954	Zfp54	0.795098	0.0995793	0.934896	-0.138881
955	Zfp551	0.507131	0.29488	0.874731	0.124101
956	Zfp553	0.678485	0.16846	0.91896	0.0686444
957	Zfp558	0.462495	0.334893	0.874731	-0.0357324
958	Zfp560	0.335471	0.474345	0.852808	0.114063
959	Zfp563	0.312545	0.505088	0.848412	0.111562
960	Zfp566	0.0540899	1.26688	0.71699	0.280071
961	Zfp568	0.0452409	1.34447	0.71699	0.170342
962	Zfp57	0.190502	0.720101	0.830647	-0.273659
963	Zfp574	0.541294	0.266567	0.876094	-0.196928
964	Zfp575	0.173007	0.761937	0.830647	-0.0692553
965	Zfp579	0.157596	0.802454	0.830647	0.0751885
966	Zfp58	0.342803	0.464956	0.855743	-0.0858399
967	Zfp580	0.386951	0.412344	0.856807	0.0781926
968	Zfp583	0.232953	0.632732	0.830647	0.158861
969	Zfp59	0.822245	0.0849986	0.947559	0.0415934
970	Zfp595	0.452833	0.344062	0.874731	0.188792
971	Zfp597	0.853233	0.0689321	0.957622	0.000532841
972	Zfp599	0.0931195	1.03096	0.818882	0.079746
973	Zfp60	0.988929	0.00483499	0.999484	-0.0723556
974	Zfp600	0.823579	0.0842946	0.947559	0.0114963
975	Zfp605	0.923889	0.0343803	0.97605	-0.0493064
976	Zfp606	0.184702	0.733527	0.830647	0.125346
977	Zfp607a	0.694557	0.158292	0.922902	0.0404132
978	Zfp607b	0.888522	0.0513317	0.969222	-0.00683837
979	Zfp61	0.572609	0.242141	0.892664	0.0192129
980	Zfp616	0.762169	0.117949	0.933187	-0.149722
981	Zfp617	0.191028	0.718903	0.830647	0.185047
982	Zfp619	0.484852	0.31439	0.874731	0.0625839
983	Zfp62	0.452635	0.344252	0.874731	-0.0287722
984	Zfp623	0.898249	0.0466034	0.970562	0.0193593
985	Zfp626	0.500603	0.300506	0.874731	-0.0452828
986	Zfp628	0.203472	0.691496	0.830647	0.138498
987	Zfp629	0.0977608	1.00984	0.82392	0.15194
988	Zfp637	0.794342	0.0999923	0.934896	0.021971
989	Zfp641	0.694725	0.158187	0.922902	0.037182
990	Zfp646	0.536453	0.270468	0.876094	-0.171978
991	Zfp647	0.781438	0.107105	0.934033	-0.133417
992	Zfp648	0.511915	0.290802	0.874731	0.0485558
993	Zfp65	0.77099	0.112951	0.933187	0.0161822
994	Zfp651	0.43082	0.365705	0.872716	0.0775203
995	Zfp652	0.206647	0.68477	0.830647	0.188081
996	Zfp653	0.521645	0.282625	0.874731	0.0968629
997	Zfp655	0.769476	0.113805	0.933187	-0.0244338
998	Zfp658	0.95469	0.0201378	0.988028	-0.00330101
999	Zfp661	0.0149087	1.82656	0.68368	0.127253
1000	Zfp663	0.0409322	1.38793	0.71699	0.221832
1001	Zfp664	0.357471	0.446759	0.855743	0.12629
1002	Zfp668	0.566323	0.246936	0.888054	0.104766
1003	Zfp672	0.427469	0.369095	0.871978	-0.116177
1004	Zfp677	0.126179	0.899011	0.830647	0.20743
1005	Zfp68	0.460454	0.336814	0.874731	0.0567527
1006	Zfp688	0.866284	0.0623398	0.95934	-0.0866276
1007	Zfp689	0.375124	0.425825	0.856052	-0.0744883
1008	Zfp69	0.238793	0.621978	0.830647	0.0993656
1009	Zfp691	0.062966	1.20089	0.730213	-0.278681
1010	Zfp697	0.426189	0.370398	0.870875	0.0954679
1011	Zfp7	0.519818	0.284149	0.874731	0.0578699
1012	Zfp707	0.578489	0.237705	0.89397	0.0742418
1013	Zfp708	0.82015	0.0861068	0.947559	-0.0428756
1014	Zfp709	0.708556	0.149626	0.931912	-0.00907734
1015	Zfp711	0.78102	0.107338	0.934033	-0.148778
1016	Zfp712	0.203852	0.690685	0.830647	-0.325383
1017	Zfp715	0.631001	0.19997	0.901687	0.000466312
1018	Zfp719	0.0681437	1.16657	0.743202	0.309862
1019	Zfp72	0.107888	0.967028	0.830647	0.315545
1020	Zfp729a	0.631639	0.199531	0.901687	0.119784
1021	Zfp729b	0.490062	0.309749	0.874731	0.0586245
1022	Zfp735	0.973589	0.0116245	0.992993	-0.0846748
1023	Zfp738	0.0841044	1.07518	0.787619	0.380186
1024	Zfp74	0.384347	0.415277	0.856773	0.18309
1025	Zfp740	0.0953159	1.02083	0.818882	0.308498
1026	Zfp746	0.560486	0.251435	0.887044	-0.0519655
1027	Zfp747	0.668088	0.175167	0.913242	-0.012616
1028	Zfp748	0.651454	0.186116	0.90741	-0.0737343
1029	Zfp758	0.999589	0.000178412	1	-0.0514943
1030	Zfp759	0.386353	0.413016	0.856807	-0.106427
1031	Zfp760	0.801557	0.0960657	0.935655	-0.148685
1032	Zfp763	0.640451	0.193514	0.901687	0.0451409
1033	Zfp764	0.217571	0.662399	0.830647	0.106855
1034	Zfp768	0.190323	0.720509	0.830647	0.166251
1035	Zfp771	0.136288	0.865543	0.830647	0.261612
1036	Zfp772	0.174544	0.758095	0.830647	-0.076013
1037	Zfp773	0.319218	0.495913	0.848751	-0.198361
1038	Zfp775	0.066901	1.17457	0.743202	0.297481
1039	Zfp777	0.285768	0.543986	0.831876	0.21227
1040	Zfp78	0.670978	0.173292	0.913242	0.108551
1041	Zfp780b	0.994826	0.00225307	0.999923	-0.0511383
1042	Zfp781	0.762559	0.117726	0.933187	-0.0694559
1043	Zfp784	0.339406	0.469281	0.855743	0.106061
1044	Zfp786	0.229486	0.639245	0.830647	0.116652
1045	Zfp787	0.117689	0.929263	0.830647	-0.0229782
1046	Zfp788	0.753326	0.123017	0.933187	-0.146681
1047	Zfp790	0.951009	0.0218154	0.98707	-0.0102728
1048	Zfp791	0.116708	0.932898	0.830647	0.0216742
1049	Zfp799	0.690418	0.160888	0.92254	0.00798895
1050	Zfp808	0.111912	0.951122	0.830647	0.00868111
1051	Zfp809	0.0564098	1.24865	0.71699	0.210703
1052	Zfp81	0.744031	0.128409	0.933187	-0.145252
1053	Zfp810	0.261234	0.582971	0.830647	0.0102427
1054	Zfp811	0.32829	0.483742	0.848751	0.155888
1055	Zfp819	0.530596	0.275236	0.876094	0.0666071
1056	Zfp82	0.280198	0.552535	0.830647	0.0527748
1057	Zfp820	0.0546928	1.26207	0.71699	0.290038
1058	Zfp825	0.692884	0.159339	0.92254	-0.119818
1059	Zfp84	0.102793	0.988038	0.830647	0.219197
1060	Zfp846	0.794301	0.100015	0.934896	0.075973
1061	Zfp85	0.335472	0.474344	0.852808	0.113531
1062	Zfp850	0.592244	0.227499	0.899082	-0.0514193
1063	Zfp853	0.291478	0.535394	0.83472	-0.219949
1064	Zfp865	0.60912	0.215297	0.899082	0.0814004
1065	Zfp866	0.158026	0.801272	0.830647	0.242782
1066	Zfp867	0.505977	0.295869	0.874731	0.00194367
1067	Zfp868	0.0426002	1.37059	0.71699	-0.0103745
1068	Zfp869	0.527371	0.277884	0.876094	-0.0948146
1069	Zfp87	0.347788	0.458685	0.855743	-0.034569
1070	Zfp870	0.882513	0.0542787	0.968851	-0.0960338
1071	Zfp871	0.0699829	1.15501	0.743202	0.383803
1072	Zfp872	0.515766	0.287548	0.874731	-0.166113
1073	Zfp873	0.717254	0.144327	0.932799	0.0337283
1074	Zfp874a	0.0211699	1.67428	0.68368	0.330526
1075	Zfp874b	0.436574	0.359942	0.872716	-0.133855
1076	Zfp879	0.158151	0.800929	0.830647	0.13605
1077	Zfp882	0.926577	0.0331184	0.977223	0.0443154
1078	Zfp9	0.393924	0.404587	0.85768	-0.0281124
1079	Zfp90	0.176252	0.753867	0.830647	-0.0151628
1080	Zfp92	0.72859	0.137517	0.933187	0.0499612
1081	Zfp93	0.965465	0.0152635	0.990669	-0.0968536
1082	Zfp930	0.907913	0.0419559	0.970562	0.00592373
1083	Zfp931	0.948858	0.0227989	0.985707	-0.038029
1084	Zfp932	0.359346	0.444487	0.855743	0.0840412
1085	Zfp933	0.689295	0.161595	0.92254	-0.189258
1086	Zfp934	0.117753	0.929028	0.830647	-0.17722
1087	Zfp935	0.506746	0.295209	0.874731	0.108562
1088	Zfp936	0.158008	0.801321	0.830647	0.164434
1089	Zfp937	0.600284	0.221643	0.899082	-0.176276
1090	Zfp938	0.568097	0.245577	0.889162	-0.0219692
1091	Zfp94	0.0779374	1.10825	0.777553	0.206953
1092	Zfp940	0.347066	0.459588	0.855743	0.150247
1093	Zfp941	0.499044	0.301862	0.874731	0.0841976
1094	Zfp942	0.539589	0.267937	0.876094	-0.167369
1095	Zfp943	0.27338	0.563234	0.830647	0.0578884
1096	Zfp944	0.26866	0.570797	0.830647	0.126459
1097	Zfp945	0.901355	0.045104	0.970562	-0.0208341
1098	Zfp947	0.239634	0.620452	0.830647	0.203633
1099	Zfp948	0.891294	0.049979	0.970447	-0.00209447
1100	Zfp949	0.425227	0.37138	0.870875	0.150957
1101	Zfp950	0.207066	0.683891	0.830647	-0.180828
1102	Zfp951	0.561942	0.250308	0.887044	-0.113458
1103	Zfp952	0.635366	0.196976	0.901687	0.055517
1104	Zfp953	0.747866	0.126176	0.933187	0.0326607
1105	Zfp954	0.0191063	1.71882	0.68368	0.0744411
1106	Zfp955a	0.491332	0.308625	0.874731	0.127432
1107	Zfp955b	0.255268	0.593004	0.830647	-0.0435064
1108	Zfp956	0.158338	0.800415	0.830647	0.0999318
1109	Zfp958	0.473676	0.324519	0.874731	-0.181149
1110	Zfp959	0.433124	0.363387	0.872716	0.0384295
1111	Zfp960	0.724329	0.140064	0.933187	0.0231578
1112	Zfp961	0.763677	0.11709	0.933187	0.0564058
1113	Zfp963	0.262459	0.580938	0.830647	0.107191
1114	Zfp964	0.356494	0.447947	0.855743	0.0684616
1115	Zfp965	0.830997	0.0804005	0.950377	-0.105494
1116	Zfp968	0.217072	0.663395	0.830647	0.184557
1117	Zfp97	0.0357649	1.44654	0.71699	0.311868
1118	Zfp970	0.372483	0.428893	0.856052	0.174952
1119	Zfp971	0.807261	0.0929863	0.938836	-0.0416589
1120	Zfp972	0.466471	0.331175	0.874731	-0.0743292
1121	Zfp973	0.302481	0.519301	0.845128	0.170723
1122	Zfp974	0.266417	0.574438	0.830647	0.0823378
1123	Zfp975	0.624922	0.204174	0.900801	0.15983
1124	Zfp976	0.590703	0.228631	0.899082	0.0854611
1125	Zfp979	0.24094	0.618091	0.830647	0.171897
1126	Zfp980	0.0454824	1.34216	0.71699	0.277262
1127	Zfp981	0.323869	0.489631	0.848751	-0.160054
1128	Zfp982	0.0347978	1.45845	0.71699	0.069735
1129	Zfp983	0.463976	0.333505	0.874731	0.000992173
1130	Zfp984	0.503656	0.297866	0.874731	0.140642
1131	Zfp985	0.22337	0.650976	0.830647	-0.021633
1132	Zfp987	0.328714	0.483182	0.848751	0.160521
1133	Zfp991	0.467693	0.330039	0.874731	0.168361
1134	Zfp992	0.559005	0.252584	0.887044	-0.00919246
1135	Zfp993	0.243206	0.614026	0.830647	0.148752
1136	Zfp994	0.42145	0.375254	0.870875	0.0897581
1137	Zfp995	0.13339	0.874878	0.830647	0.0502137
1138	Zfx	0.354821	0.449991	0.855743	-0.0549502
1139	Zfy1	0.733688	0.134489	0.933187	-0.000524087
1140	Zfy2	0.52128	0.282929	0.874731	-0.16545
1141	Zglp1	0.214611	0.668348	0.830647	0.278671
1142	Zhx1	0.836515	0.0775262	0.952678	-0.104152
1143	Zhx2	0.365008	0.437698	0.855743	0.133375
1144	Zhx3	0.707486	0.150282	0.931912	-0.122939
1145	Zic1	0.634925	0.197278	0.901687	-0.162616
1146	Zic2	0.471082	0.326904	0.874731	0.0368368
1147	Zic3	0.0590892	1.22849	0.71699	0.204839
1148	Zic4	0.208746	0.680382	0.830647	-0.2517
1149	Zic5	0.545655	0.263082	0.878572	-0.0319088
1150	Zik1	0.759419	0.119518	0.933187	-0.0134749
1151	Zim1	0.947718	0.023321	0.985392	-0.0152527
1152	Zkscan1	0.227309	0.643383	0.830647	0.132343
1153	Zkscan14	0.0232347	1.63386	0.68368	0.270848
1154	Zkscan16	0.691029	0.160504	0.92254	-0.0232737
1155	Zkscan17	0.321808	0.492403	0.848751	-0.21421
1156	Zkscan2	0.731423	0.135831	0.933187	-0.130606
1157	Zkscan3	0.0536735	1.27024	0.71699	0.0855983
1158	Zkscan4	0.459579	0.33764	0.874731	-0.116844
1159	Zkscan5	0.204967	0.688316	0.830647	-0.0760354
1160	Zkscan6	0.560511	0.251416	0.887044	0.016256
1161	Zkscan7	0.21214	0.673377	0.830647	-0.0111838
1162	Zkscan8	0.603937	0.219009	0.899082	-0.0390003
1163	Zscan10	0.341174	0.467024	0.855743	0.0919639
1164	Zscan12	0.355062	0.449696	0.855743	0.2397
1165	Zscan2	0.451449	0.345392	0.874731	0.0363487
1166	Zscan20	0.51645	0.286972	0.874731	0.0802358
1167	Zscan21	0.0281155	1.55105	0.71699	0.30835
1168	Zscan22	0.406311	0.391142	0.867927	0.10045
1169	Zscan25	0.0688917	1.16183	0.743202	0.209408
1170	Zscan26	0.474773	0.323514	0.874731	0.0502645
1171	Zscan29	0.801642	0.0960195	0.935655	0.0122712
1172	Zscan5b	0.33717	0.472151	0.854469	0.050342
1173	Zswim1	0.415906	0.381005	0.870875	-0.0495812
1174	Zswim2	0.1508	0.821598	0.830647	-0.17595
1175	Zswim3	0.440085	0.356464	0.872716	-0.113817
1176	Zswim7	0.718382	0.143644	0.932799	-0.0143347
1177	Zzz3	0.62528	0.203926	0.900801	-0.00608512
