# Supplementary material for: Neuroprotective protein ADNP-dependent histone remodeling complex promotes T helper 2 immune cell differentiation
Source: Immunity. 2023 Jul 11;56(7):1468–1484.e7. doi: 10.1016/j.immuni.2023.05.010 (PMC10501989; doi:10.1016/j.immuni.2023.05.010)
Supplement: Table S5. Mass spectrometry data of immunoprecipitation with anti-ADNP and anti-BRG1 antibodies, related to Figure 5 [file mmc3.xlsx]

## Sheet: BRG1
Table S5. Mass spectrometry data of immunoprecipitation with anti-ADNP and anti-BRG1 antibodies, related to Figure 5.
Identified Proteins (915/919)	Accession Number	Molecular Weight	BRG1
AT-rich interactive domain-containing protein 1A OS=Mus musculus GN=Arid1a PE=1 SV=1	sp|A2BH40|ARI1A_MOUSE	242 kDa	68
Isoform 2 of Transcription activator BRG1 OS=Mus musculus GN=Smarca4	sp|Q3TKT4-2|SMCA4_MOUSE (+1)	182 kDa	66
Isoform 2 of SWI/SNF complex subunit SMARCC1 OS=Mus musculus GN=Smarcc1	sp|P97496-2|SMRC1_MOUSE (+1)	120 kDa	45
Protein Arid1b OS=Mus musculus GN=Arid1b PE=1 SV=1	E9Q4N7_MOUSE	238 kDa	40
Myosin-9 OS=Mus musculus GN=Myh9 PE=1 SV=4	MYH9_MOUSE	226 kDa	39
Isoform 2 of SWI/SNF complex subunit SMARCC2 OS=Mus musculus GN=Smarcc2	sp|Q6PDG5-2|SMRC2_MOUSE (+1)	121 kDa	36
Myb-binding protein 1A OS=Mus musculus GN=Mybbp1a PE=1 SV=2	MBB1A_MOUSE	152 kDa	36
Serine/arginine repetitive matrix protein 2 OS=Mus musculus GN=Srrm2 PE=1 SV=3	sp|Q8BTI8|SRRM2_MOUSE	295 kDa	30
SWI/SNF-related matrix-associated actin-dependent regulator of chromatin subfamily D member 1 OS=Mus musculus GN=Smarcd1 PE=1 SV=3	SMRD1_MOUSE	58 kDa	27
Chromodomain-helicase-DNA-binding protein 4 OS=Mus musculus GN=Chd4 PE=1 SV=1	CHD4_MOUSE	218 kDa	27
Polyadenylate-binding protein 1 OS=Mus musculus GN=Pabpc1 PE=1 SV=2	PABP1_MOUSE	71 kDa	26
Isoform 2 of Heterogeneous nuclear ribonucleoprotein M OS=Mus musculus GN=Hnrnpm	sp|Q9D0E1-2|HNRPM_MOUSE (+1)	74 kDa	26
Probable ATP-dependent RNA helicase DDX5 OS=Mus musculus GN=Ddx5 PE=1 SV=2	DDX5_MOUSE	69 kDa	24
Isoform 2 of SWI/SNF-related matrix-associated actin-dependent regulator of chromatin subfamily D member 2 OS=Mus musculus GN=Smarcd2	sp|Q99JR8-2|SMRD2_MOUSE (+1)	55 kDa	22
Nucleolin OS=Mus musculus GN=Ncl PE=1 SV=2	NUCL_MOUSE	77 kDa	22
Isoform 2 of Regulator of nonsense transcripts 1 OS=Mus musculus GN=Upf1	sp|Q9EPU0-2|RENT1_MOUSE (+1)	123 kDa	22
SWI/SNF-related matrix-associated actin-dependent regulator of chromatin subfamily E member 1 OS=Mus musculus GN=Smarce1 PE=1 SV=1	SMCE1_MOUSE	47 kDa	21
Ribosome-binding protein 1 OS=Mus musculus GN=Rrbp1 PE=1 SV=2	sp|Q99PL5|RRBP1_MOUSE	173 kDa	21
Isoform 2 of Protein polybromo-1 OS=Mus musculus GN=Pbrm1	sp|Q8BSQ9-2|PB1_MOUSE (+1)	184 kDa	21
Splicing factor, proline- and glutamine-rich OS=Mus musculus GN=Sfpq PE=1 SV=1	SFPQ_MOUSE	75 kDa	20
Ras GTPase-activating protein-binding protein 1 OS=Mus musculus GN=G3bp1 PE=1 SV=1	G3BP1_MOUSE	52 kDa	20
Heterogeneous nuclear ribonucleoprotein U OS=Mus musculus GN=Hnrnpu PE=1 SV=1	HNRPU_MOUSE (+1)	88 kDa	20
SWI/SNF-related matrix-associated actin-dependent regulator of chromatin subfamily B member 1 OS=Mus musculus GN=Smarcb1 PE=1 SV=1	sp|Q9Z0H3|SNF5_MOUSE	44 kDa	20
Adenylosuccinate lyase OS=Mus musculus GN=Adsl PE=1 SV=2	PUR8_MOUSE	55 kDa	20
Isoform 2 of Ataxin-2-like protein OS=Mus musculus GN=Atxn2l	sp|Q7TQH0-2|ATX2L_MOUSE	113 kDa	20
Isoform 5 of Protein PRRC2C OS=Mus musculus GN=Prrc2c	sp|Q3TLH4-5|PRC2C_MOUSE (+1)	303 kDa	20
Actin, cytoplasmic 1 OS=Mus musculus GN=Actb PE=1 SV=1	ACTB_MOUSE (+1)	42 kDa	19
Non-POU domain-containing octamer-binding protein OS=Mus musculus GN=Nono PE=1 SV=3	sp|Q99K48|NONO_MOUSE	55 kDa	18
Isoform 2 of Heterogeneous nuclear ribonucleoprotein K OS=Mus musculus GN=Hnrnpk	sp|P61979-2|HNRPK_MOUSE (+2)	51 kDa	18
60S ribosomal protein L7a OS=Mus musculus GN=Rpl7a PE=1 SV=2	RL7A_MOUSE	30 kDa	18
60S ribosomal protein L4 OS=Mus musculus GN=Rpl4 PE=1 SV=3	RL4_MOUSE	47 kDa	17
Ras GTPase-activating protein-binding protein 2 OS=Mus musculus GN=G3bp2 PE=1 SV=2	sp|P97379|G3BP2_MOUSE	54 kDa	17
Chromosome transmission fidelity protein 8 homolog isoform 2 OS=Mus musculus GN=Chtf8 PE=2 SV=1	CTF8A_MOUSE	52 kDa	17
Isoform B of Fragile X mental retardation syndrome-related protein 1 OS=Mus musculus GN=Fxr1	sp|Q61584-3|FXR1_MOUSE (+4)	76 kDa	17
Metastasis-associated protein MTA2 OS=Mus musculus GN=Mta2 PE=1 SV=1	MTA2_MOUSE	75 kDa	17
Tubulin beta-5 chain OS=Mus musculus GN=Tubb5 PE=1 SV=1	TBB5_MOUSE	50 kDa	16
Actin-like protein 6A OS=Mus musculus GN=Actl6a PE=1 SV=2	ACL6A_MOUSE	47 kDa	16
40S ribosomal protein S3a OS=Mus musculus GN=Rps3a PE=1 SV=3	RS3A_MOUSE	30 kDa	16
Zinc finger protein ubi-d4 OS=Mus musculus GN=Dpf2 PE=1 SV=1	REQU_MOUSE	44 kDa	16
Thyroid hormone receptor-associated protein 3 OS=Mus musculus GN=Thrap3 PE=1 SV=1	TR150_MOUSE	108 kDa	16
Constitutive coactivator of PPAR-gamma-like protein 1 OS=Mus musculus GN=FAM120A PE=1 SV=2	F120A_MOUSE	122 kDa	16
Isoform 2 of ATP-dependent RNA helicase A OS=Mus musculus GN=Dhx9	sp|O70133-2|DHX9_MOUSE	150 kDa	16
78 kDa glucose-regulated protein OS=Mus musculus GN=Hspa5 PE=1 SV=3	GRP78_MOUSE	72 kDa	15
Heterogeneous nuclear ribonucleoprotein A3 OS=Mus musculus GN=Hnrnpa3 PE=1 SV=1	sp|Q8BG05|ROA3_MOUSE	40 kDa	15
Caprin-1 OS=Mus musculus GN=Caprin1 PE=1 SV=2	CAPR1_MOUSE	78 kDa	15
Bromodomain-containing protein 9 OS=Mus musculus GN=Brd9 PE=1 SV=1	BRD9_MOUSE	67 kDa	15
DNA topoisomerase 1 OS=Mus musculus GN=Top1 PE=1 SV=2	TOP1_MOUSE	91 kDa	15
Isoform 2 of Eukaryotic translation initiation factor 4 gamma 1 OS=Mus musculus GN=Eif4g1	sp|Q6NZJ6-2|IF4G1_MOUSE (+1)	175 kDa	15
La-related protein 1 OS=Mus musculus GN=Larp1 PE=1 SV=3	sp|Q6ZQ58|LARP1_MOUSE	121 kDa	15
Isoform PLEC-1D of Plectin OS=Mus musculus GN=Plec	sp|Q9QXS1-10|PLEC_MOUSE (+14)	514 kDa	14
60S ribosomal protein L3 OS=Mus musculus GN=Rpl3 PE=1 SV=3	RL3_MOUSE	46 kDa	14
40S ribosomal protein S4, X isoform OS=Mus musculus GN=Rps4x PE=1 SV=2	RS4X_MOUSE	30 kDa	14
Heterogeneous nuclear ribonucleoprotein L OS=Mus musculus GN=Hnrnpl PE=1 SV=2	HNRPL_MOUSE	64 kDa	14
Probable ATP-dependent RNA helicase DDX17 OS=Mus musculus GN=Ddx17 PE=1 SV=1	sp|Q501J6|DDX17_MOUSE	72 kDa	14
Isoform 4 of DNA dC->dU-editing enzyme APOBEC-3 OS=Mus musculus GN=Apobec3	sp|Q99J72-4|ABEC3_MOUSE (+1)	47 kDa	14
Protein Gltscr1 OS=Mus musculus GN=Gltscr1 PE=1 SV=1	F8VPZ9_MOUSE	161 kDa	14
Galectin-3-binding protein OS=Mus musculus GN=Lgals3bp PE=1 SV=1	LG3BP_MOUSE	64 kDa	14
Poly [ADP-ribose] polymerase 1 OS=Mus musculus GN=Parp1 PE=1 SV=3	sp|P11103|PARP1_MOUSE	113 kDa	14
Elongation factor 1-alpha 1 OS=Mus musculus GN=Eef1a1 PE=1 SV=3	EF1A1_MOUSE	50 kDa	13
ATP synthase subunit alpha, mitochondrial OS=Mus musculus GN=Atp5a1 PE=1 SV=1	ATPA_MOUSE	60 kDa	13
40S ribosomal protein S3 OS=Mus musculus GN=Rps3 PE=1 SV=1	RS3_MOUSE	27 kDa	13
60S ribosomal protein L6 OS=Mus musculus GN=Rpl6 PE=1 SV=3	RL6_MOUSE	34 kDa	13
40S ribosomal protein S9 OS=Mus musculus GN=Rps9 PE=1 SV=3	RS9_MOUSE	23 kDa	13
Ribosomal L1 domain-containing protein 1 OS=Mus musculus GN=Rsl1d1 PE=1 SV=1	RL1D1_MOUSE	50 kDa	13
Helicase with zinc finger domain 2 OS=Mus musculus GN=Helz2 PE=1 SV=1	HELZ2_MOUSE	332 kDa	13
Heat shock cognate 71 kDa protein OS=Mus musculus GN=Hspa8 PE=1 SV=1	HSP7C_MOUSE	71 kDa	12
ADP/ATP translocase 2 OS=Mus musculus GN=Slc25a5 PE=1 SV=3	ADT2_MOUSE	33 kDa	12
40S ribosomal protein S2 OS=Mus musculus GN=Rps2 PE=1 SV=3	RS2_MOUSE	31 kDa	12
Nucleolar RNA helicase 2 OS=Mus musculus GN=Ddx21 PE=1 SV=3	DDX21_MOUSE	94 kDa	12
Pre-mRNA-processing-splicing factor 8 OS=Mus musculus GN=Prpf8 PE=1 SV=2	PRP8_MOUSE	274 kDa	12
Isoform 2 of Heterogeneous nuclear ribonucleoprotein Q OS=Mus musculus GN=Syncrip	sp|Q7TMK9-2|HNRPQ_MOUSE	63 kDa	12
RNA-binding protein 14 OS=Mus musculus GN=Rbm14 PE=1 SV=1	sp|Q8C2Q3|RBM14_MOUSE	69 kDa	12
Magnesium transporter MRS2 homolog, mitochondrial OS=Mus musculus GN=Mrs2 PE=2 SV=2	MRS2_MOUSE	49 kDa	12
Protein PRRC2A OS=Mus musculus GN=Prrc2a PE=1 SV=1	PRC2A_MOUSE	229 kDa	12
Glyceraldehyde-3-phosphate dehydrogenase OS=Mus musculus GN=Gapdh PE=1 SV=2	G3P_MOUSE	36 kDa	11
Elongation factor 2 OS=Mus musculus GN=Eef2 PE=1 SV=2	EF2_MOUSE	95 kDa	11
Nuclease-sensitive element-binding protein 1 OS=Mus musculus GN=Ybx1 PE=1 SV=3	YBOX1_MOUSE	36 kDa	11
Keratin, type II cytoskeletal 5 OS=Mus musculus GN=Krt5 PE=1 SV=1	K2C5_MOUSE	62 kDa	11
Stress-70 protein, mitochondrial OS=Mus musculus GN=Hspa9 PE=1 SV=3	GRP75_MOUSE	73 kDa	11
Tubulin alpha-1B chain OS=Mus musculus GN=Tuba1b PE=1 SV=2	TBA1B_MOUSE	50 kDa	11
Calcium-binding mitochondrial carrier protein Aralar1 OS=Mus musculus GN=Slc25a12 PE=1 SV=1	CMC1_MOUSE	75 kDa	11
60S ribosomal protein L10a OS=Mus musculus GN=Rpl10a PE=1 SV=3	RL10A_MOUSE	25 kDa	11
Nucleophosmin OS=Mus musculus GN=Npm1 PE=1 SV=1	NPM_MOUSE	33 kDa	11
Eukaryotic initiation factor 4A-I OS=Mus musculus GN=Eif4a1 PE=1 SV=1	IF4A1_MOUSE	46 kDa	11
60S acidic ribosomal protein P0 OS=Mus musculus GN=Rplp0 PE=1 SV=3	RLA0_MOUSE	34 kDa	11
Histone-binding protein RBBP7 OS=Mus musculus GN=Rbbp7 PE=1 SV=1	RBBP7_MOUSE	48 kDa	11
Serine/arginine repetitive matrix protein 1 OS=Mus musculus GN=Srrm1 PE=1 SV=2	sp|Q52KI8|SRRM1_MOUSE	107 kDa	11
Protein argonaute-2 OS=Mus musculus GN=Ago2 PE=1 SV=3	AGO2_MOUSE	97 kDa	11
Heterogeneous nuclear ribonucleoproteins A2/B1 OS=Mus musculus GN=Hnrnpa2b1 PE=1 SV=2	sp|O88569|ROA2_MOUSE	37 kDa	10
40S ribosomal protein S8 OS=Mus musculus GN=Rps8 PE=1 SV=2	RS8_MOUSE	24 kDa	10
60S ribosomal protein L10 OS=Mus musculus GN=Rpl10 PE=1 SV=3	RL10_MOUSE	25 kDa	10
60S ribosomal protein L7 OS=Mus musculus GN=Rpl7 PE=1 SV=2	RL7_MOUSE	31 kDa	10
Polypyrimidine tract-binding protein 1 OS=Mus musculus GN=Ptbp1 PE=1 SV=2	PTBP1_MOUSE	56 kDa	10
Isoform 2 of Heterogeneous nuclear ribonucleoprotein F OS=Mus musculus GN=Hnrnpf	sp|Q9Z2X1-2|HNRPF_MOUSE (+1)	44 kDa	10
Protein RCC2 OS=Mus musculus GN=Rcc2 PE=1 SV=1	RCC2_MOUSE	56 kDa	10
ATP-dependent RNA helicase DDX3X OS=Mus musculus GN=Ddx3x PE=1 SV=3	DDX3X_MOUSE	73 kDa	10
Isoform Beta of DNA ligase 3 OS=Mus musculus GN=Lig3	sp|P97386-2|DNLI3_MOUSE (+1)	106 kDa	10
Isoform 2 of Enhancer of mRNA-decapping protein 4 OS=Mus musculus GN=Edc4	sp|Q3UJB9-2|EDC4_MOUSE (+1)	151 kDa	10
Isoform 2 of Keratin, type I cytoskeletal 10 OS=Mus musculus GN=Krt10	sp|P02535-2|K1C10_MOUSE (+2)	57 kDa	9
Alpha-enolase OS=Mus musculus GN=Eno1 PE=1 SV=3	ENOA_MOUSE	47 kDa	9
Heterogeneous nuclear ribonucleoprotein H OS=Mus musculus GN=Hnrnph1 PE=1 SV=3	HNRH1_MOUSE	49 kDa	9
Isoform 2 of Serine/arginine-rich splicing factor 1 OS=Mus musculus GN=Srsf1	sp|Q6PDM2-2|SRSF1_MOUSE (+2)	22 kDa	9
Heterogeneous nuclear ribonucleoprotein A/B OS=Mus musculus GN=Hnrnpab PE=1 SV=1	ROAA_MOUSE	31 kDa	9
Pre-mRNA-splicing factor ATP-dependent RNA helicase DHX15 OS=Mus musculus GN=Dhx15 PE=1 SV=2	DHX15_MOUSE	91 kDa	9
Fragile X mental retardation syndrome-related protein 2 OS=Mus musculus GN=Fxr2 PE=1 SV=1	FXR2_MOUSE	74 kDa	9
Bifunctional lysine-specific demethylase and histidyl-hydroxylase MINA OS=Mus musculus GN=Mina PE=1 SV=2	MINA_MOUSE	54 kDa	9
Isoform 2 of Ubiquitin carboxyl-terminal hydrolase 10 OS=Mus musculus GN=Usp10	sp|P52479-2|UBP10_MOUSE (+1)	87 kDa	9
ATP-dependent RNA helicase DDX1 OS=Mus musculus GN=Ddx1 PE=1 SV=1	DDX1_MOUSE	83 kDa	9
Heat shock protein HSP 90-beta OS=Mus musculus GN=Hsp90ab1 PE=1 SV=3	HS90B_MOUSE	83 kDa	8
Coronin-1A OS=Mus musculus GN=Coro1a PE=1 SV=5	COR1A_MOUSE	51 kDa	8
Histone H4 OS=Mus musculus GN=Hist1h4a PE=1 SV=2	H4_MOUSE	11 kDa	8
Receptor of activated protein C kinase 1 OS=Mus musculus GN=Rack1 PE=1 SV=3	RACK1_MOUSE	35 kDa	8
40S ribosomal protein S13 OS=Mus musculus GN=Rps13 PE=1 SV=2	RS13_MOUSE	17 kDa	8
ELAV-like protein 1 OS=Mus musculus GN=Elavl1 PE=1 SV=2	ELAV1_MOUSE	36 kDa	8
Isoform Epsilon of Lamina-associated polypeptide 2, isoforms beta/delta/epsilon/gamma OS=Mus musculus GN=Tmpo	sp|Q61029-3|LAP2B_MOUSE (+1)	46 kDa	8
KH domain-containing, RNA-binding, signal transduction-associated protein 1 OS=Mus musculus GN=Khdrbs1 PE=1 SV=2	KHDR1_MOUSE	48 kDa	8
60S ribosomal protein L8 OS=Mus musculus GN=Rpl8 PE=1 SV=2	RL8_MOUSE	28 kDa	8
Splicing factor 3B subunit 3 OS=Mus musculus GN=Sf3b3 PE=1 SV=1	sp|Q921M3|SF3B3_MOUSE	136 kDa	8
Cell growth-regulating nucleolar protein OS=Mus musculus GN=Lyar PE=1 SV=2	LYAR_MOUSE	44 kDa	8
Scaffold attachment factor B1 OS=Mus musculus GN=Safb PE=1 SV=2	SAFB1_MOUSE	105 kDa	8
Trifunctional purine biosynthetic protein adenosine-3 OS=Mus musculus GN=Gart PE=1 SV=3	sp|Q64737|PUR2_MOUSE	108 kDa	8
60S ribosomal protein L32 OS=Mus musculus GN=Rpl32 PE=1 SV=2	RL32_MOUSE	16 kDa	8
rRNA 2'-O-methyltransferase fibrillarin OS=Mus musculus GN=Fbl PE=1 SV=2	FBRL_MOUSE	34 kDa	8
tRNA-splicing ligase RtcB homolog OS=Mus musculus GN=Rtcb PE=1 SV=1	RTCB_MOUSE	55 kDa	8
Isoform 2 of Heterochromatin protein 1-binding protein 3 OS=Mus musculus GN=Hp1bp3	sp|Q3TEA8-2|HP1B3_MOUSE (+2)	60 kDa	8
Ribosomal RNA processing protein 1 homolog B OS=Mus musculus GN=Rrp1b PE=1 SV=2	RRP1B_MOUSE	81 kDa	8
Isoform 2 of Serine/threonine-protein phosphatase PGAM5, mitochondrial OS=Mus musculus GN=Pgam5	sp|Q8BX10-2|PGAM5_MOUSE	32 kDa	8
Isoform 4 of Apoptotic chromatin condensation inducer in the nucleus OS=Mus musculus GN=Acin1	sp|Q9JIX8-4|ACINU_MOUSE (+1)	146 kDa	8
Mediator of RNA polymerase II transcription subunit 14 OS=Mus musculus GN=Med14 PE=1 SV=1	sp|A2ABV5|MED14_MOUSE	161 kDa	8
Isoform 2 of Synaptic functional regulator FMR1 OS=Mus musculus GN=Fmr1	sp|P35922-2|FMR1_MOUSE (+2)	68 kDa	8
60 kDa heat shock protein, mitochondrial OS=Mus musculus GN=Hspd1 PE=1 SV=1	sp|P63038|CH60_MOUSE	61 kDa	7
Pyruvate kinase PKM OS=Mus musculus GN=Pkm PE=1 SV=4	sp|P52480|KPYM_MOUSE	58 kDa	7
Prohibitin OS=Mus musculus GN=Phb PE=1 SV=1	PHB_MOUSE	30 kDa	7
60S ribosomal protein L17 OS=Mus musculus GN=Rpl17 PE=1 SV=3	RL17_MOUSE	21 kDa	7
60S ribosomal protein L23a OS=Mus musculus GN=Rpl23a PE=1 SV=1	RL23A_MOUSE	18 kDa	7
40S ribosomal protein S6 OS=Mus musculus GN=Rps6 PE=1 SV=1	RS6_MOUSE	29 kDa	7
Triosephosphate isomerase OS=Mus musculus GN=Tpi1 PE=1 SV=4	TPIS_MOUSE (+1)	32 kDa	7
Heterogeneous nuclear ribonucleoprotein A1 OS=Mus musculus GN=Hnrnpa1 PE=1 SV=2	sp|P49312|ROA1_MOUSE	34 kDa	7
Far upstream element-binding protein 2 OS=Mus musculus GN=Khsrp PE=1 SV=2	FUBP2_MOUSE	77 kDa	7
Histone deacetylase 1 OS=Mus musculus GN=Hdac1 PE=1 SV=1	HDAC1_MOUSE	55 kDa	7
Histone H1.5 OS=Mus musculus GN=Hist1h1b PE=1 SV=2	H15_MOUSE	23 kDa	7
Splicing factor 3B subunit 1 OS=Mus musculus GN=Sf3b1 PE=1 SV=1	SF3B1_MOUSE	146 kDa	7
40S ribosomal protein S11 OS=Mus musculus GN=Rps11 PE=1 SV=3	RS11_MOUSE	18 kDa	7
60S ribosomal protein L9 OS=Mus musculus GN=Rpl9 PE=2 SV=2	RL9_MOUSE	22 kDa	7
60S ribosomal protein L13a OS=Mus musculus GN=Rpl13a PE=1 SV=4	RL13A_MOUSE	23 kDa	7
Isoform 2 of Bcl-2-associated transcription factor 1 OS=Mus musculus GN=Bclaf1	sp|Q8K019-2|BCLF1_MOUSE (+1)	106 kDa	7
Isoform 2 of Plasminogen activator inhibitor 1 RNA-binding protein OS=Mus musculus GN=Serbp1	sp|Q9CY58-2|PAIRB_MOUSE (+2)	43 kDa	7
Eukaryotic initiation factor 4A-III OS=Mus musculus GN=Eif4a3 PE=1 SV=3	IF4A3_MOUSE	47 kDa	7
Probable ATP-dependent RNA helicase DDX6 OS=Mus musculus GN=Ddx6 PE=1 SV=1	DDX6_MOUSE	54 kDa	7
RNA-binding protein EWS OS=Mus musculus GN=Ewsr1 PE=1 SV=2	EWS_MOUSE	68 kDa	7
Matrin-3 OS=Mus musculus GN=Matr3 PE=1 SV=1	MATR3_MOUSE	95 kDa	7
Histone-binding protein RBBP4 OS=Mus musculus GN=Rbbp4 PE=1 SV=5	RBBP4_MOUSE	48 kDa	7
Isoform 2 of Interleukin enhancer-binding factor 3 OS=Mus musculus GN=Ilf3	sp|Q9Z1X4-2|ILF3_MOUSE (+2)	78 kDa	7
Structural maintenance of chromosomes flexible hinge domain-containing protein 1 OS=Mus musculus GN=Smchd1 PE=1 SV=2	SMHD1_MOUSE	226 kDa	7
Isoform 2 of Nuclear fragile X mental retardation-interacting protein 2 OS=Mus musculus GN=Nufip2	sp|Q5F2E7-2|NUFP2_MOUSE (+1)	78 kDa	7
Isoform 4 of Mediator of RNA polymerase II transcription subunit 1 OS=Mus musculus GN=Med1	sp|Q925J9-4|MED1_MOUSE (+1)	165 kDa	7
Bromodomain-containing protein 7 OS=Mus musculus GN=Brd7 PE=1 SV=1	BRD7_MOUSE	74 kDa	7
Nucleolar protein 56 OS=Mus musculus GN=Nop56 PE=1 SV=2	NOP56_MOUSE	64 kDa	7
ATP synthase subunit beta, mitochondrial OS=Mus musculus GN=Atp5b PE=1 SV=2	ATPB_MOUSE	56 kDa	6
Histone H1.3 OS=Mus musculus GN=Hist1h1d PE=1 SV=2	H13_MOUSE	22 kDa	6
Plastin-2 OS=Mus musculus GN=Lcp1 PE=1 SV=4	PLSL_MOUSE	70 kDa	6
T-cell-specific surface glycoprotein CD28 OS=Mus musculus GN=Cd28 PE=2 SV=2	CD28_MOUSE	25 kDa	6
Granulins OS=Mus musculus GN=Grn PE=1 SV=2	GRN_MOUSE	63 kDa	6
60S acidic ribosomal protein P2 OS=Mus musculus GN=Rplp2 PE=1 SV=3	RLA2_MOUSE	12 kDa	6
60S ribosomal protein L15 OS=Mus musculus GN=Rpl15 PE=2 SV=4	RL15_MOUSE	24 kDa	6
60S ribosomal protein L12 OS=Mus musculus GN=Rpl12 PE=1 SV=2	RL12_MOUSE	18 kDa	6
ATP synthase subunit gamma, mitochondrial OS=Mus musculus GN=Atp5c1 PE=1 SV=1	ATPG_MOUSE	33 kDa	6
60S ribosomal protein L13 OS=Mus musculus GN=Rpl13 PE=1 SV=3	RL13_MOUSE	24 kDa	6
Elongation factor 1-delta OS=Mus musculus GN=Eef1d PE=1 SV=3	sp|P57776|EF1D_MOUSE	31 kDa	6
Flotillin-1 OS=Mus musculus GN=Flot1 PE=1 SV=1	FLOT1_MOUSE	48 kDa	6
40S ribosomal protein S18 OS=Mus musculus GN=Rps18 PE=1 SV=3	RS18_MOUSE	18 kDa	6
Splicing factor 3A subunit 1 OS=Mus musculus GN=Sf3a1 PE=1 SV=1	SF3A1_MOUSE	89 kDa	6
Isoform 2 of Recombining binding protein suppressor of hairless OS=Mus musculus GN=Rbpj	sp|P31266-2|SUH_MOUSE (+1)	54 kDa	6
Transcription intermediary factor 1-beta OS=Mus musculus GN=Trim28 PE=1 SV=3	sp|Q62318|TIF1B_MOUSE	89 kDa	6
RNA binding motif protein, X-linked-like-1 OS=Mus musculus GN=Rbmxl1 PE=2 SV=1	RMXL1_MOUSE (+2)	42 kDa	6
Isoform 10 of Kinectin OS=Mus musculus GN=Ktn1	sp|Q61595-10|KTN1_MOUSE (+15)	147 kDa	6
Protein LYRIC OS=Mus musculus GN=Mtdh PE=1 SV=1	LYRIC_MOUSE	64 kDa	6
T-cell surface glycoprotein CD3 gamma chain OS=Mus musculus GN=Cd3g PE=1 SV=1	CD3G_MOUSE	20 kDa	6
Lupus La protein homolog OS=Mus musculus GN=Ssb PE=1 SV=1	LA_MOUSE	48 kDa	6
Probable 28S rRNA (cytosine-C(5))-methyltransferase OS=Mus musculus GN=Nop2 PE=1 SV=1	NOP2_MOUSE	87 kDa	6
U5 small nuclear ribonucleoprotein 200 kDa helicase OS=Mus musculus GN=Snrnp200 PE=1 SV=1	U520_MOUSE	245 kDa	6
Isoform 2 of RNA-binding protein 39 OS=Mus musculus GN=Rbm39	sp|Q8VH51-2|RBM39_MOUSE (+1)	59 kDa	6
GLTSCR1-like protein OS=Mus musculus GN=Gltscr1l PE=2 SV=2	GSC1L_MOUSE	114 kDa	6
Nuclear cap-binding protein subunit 1 OS=Mus musculus GN=Ncbp1 PE=1 SV=2	NCBP1_MOUSE	92 kDa	6
T-cell surface glycoprotein CD3 epsilon chain OS=Mus musculus GN=Cd3e PE=1 SV=2	CD3E_MOUSE	21 kDa	6
Isoform 2 of Zinc finger protein neuro-d4 OS=Mus musculus GN=Dpf1	sp|Q9QX66-2|DPF1_MOUSE (+2)	44 kDa	6
Capping protein, Arp2/3 and myosin-I linker protein 2 OS=Mus musculus GN=Carmil2 PE=1 SV=2	sp|Q3V3V9|CARL2_MOUSE	141 kDa	6
Isoform 2 of Putative ATP-dependent RNA helicase DHX30 OS=Mus musculus GN=Dhx30	sp|Q99PU8-2|DHX30_MOUSE (+1)	134 kDa	6
Isoform 2 of Kinesin-like protein KIFC1 OS=Mus musculus GN=Kifc1	sp|Q9QWT9-2|KIFC1_MOUSE (+2)	69 kDa	6
Peptidyl-prolyl cis-trans isomerase A OS=Mus musculus GN=Ppia PE=1 SV=2	PPIA_MOUSE	18 kDa	5
Fructose-bisphosphate aldolase A OS=Mus musculus GN=Aldoa PE=1 SV=2	ALDOA_MOUSE	39 kDa	5
Histone H2B type 1-B OS=Mus musculus GN=Hist1h2bb PE=1 SV=3	H2B1B_MOUSE (+8)	14 kDa	5
L-lactate dehydrogenase A chain OS=Mus musculus GN=Ldha PE=1 SV=3	LDHA_MOUSE	36 kDa	5
60S ribosomal protein L18 OS=Mus musculus GN=Rpl18 PE=1 SV=3	RL18_MOUSE	22 kDa	5
40S ribosomal protein S15a OS=Mus musculus GN=Rps15a PE=1 SV=2	RS15A_MOUSE	15 kDa	5
Eukaryotic translation initiation factor 5A-1 OS=Mus musculus GN=Eif5a PE=1 SV=2	IF5A1_MOUSE	17 kDa	5
60S ribosomal protein L27 OS=Mus musculus GN=Rpl27 PE=1 SV=2	RL27_MOUSE	16 kDa	5
Elongation factor 1-gamma OS=Mus musculus GN=Eef1g PE=1 SV=3	EF1G_MOUSE	50 kDa	5
Poly(rC)-binding protein 1 OS=Mus musculus GN=Pcbp1 PE=1 SV=1	PCBP1_MOUSE	37 kDa	5
Succinate dehydrogenase [ubiquinone] flavoprotein subunit, mitochondrial OS=Mus musculus GN=Sdha PE=1 SV=1	SDHA_MOUSE	73 kDa	5
B-cell CLL/lymphoma 7 protein family member C OS=Mus musculus GN=Bcl7c PE=1 SV=1	BCL7C_MOUSE	23 kDa	5
60S ribosomal protein L26 OS=Mus musculus GN=Rpl26 PE=1 SV=1	RL26_MOUSE	17 kDa	5
40S ribosomal protein S19 OS=Mus musculus GN=Rps19 PE=1 SV=3	RS19_MOUSE	16 kDa	5
40S ribosomal protein SA OS=Mus musculus GN=Rpsa PE=1 SV=4	RSSA_MOUSE	33 kDa	5
40S ribosomal protein S16 OS=Mus musculus GN=Rps16 PE=1 SV=4	RS16_MOUSE	16 kDa	5
60S ribosomal protein L14 OS=Mus musculus GN=Rpl14 PE=1 SV=3	RL14_MOUSE	24 kDa	5
Ubiquitin-40S ribosomal protein S27a OS=Mus musculus GN=Rps27a PE=1 SV=2	RS27A_MOUSE	18 kDa	5
60S ribosomal protein L18a OS=Mus musculus GN=Rpl18a PE=1 SV=1	RL18A_MOUSE	21 kDa	5
Keratin, type I cytoskeletal 14 OS=Mus musculus GN=Krt14 PE=1 SV=2	K1C14_MOUSE	53 kDa	5
Aspartate--tRNA ligase, cytoplasmic OS=Mus musculus GN=Dars PE=1 SV=2	SYDC_MOUSE	57 kDa	5
Isoform 2 of Interferon regulatory factor 4 OS=Mus musculus GN=Irf4	sp|Q64287-2|IRF4_MOUSE (+1)	51 kDa	5
40S ribosomal protein S7 OS=Mus musculus GN=Rps7 PE=2 SV=1	RS7_MOUSE	22 kDa	5
TAR DNA-binding protein 43 OS=Mus musculus GN=Tardbp PE=1 SV=1	TADBP_MOUSE	45 kDa	5
Isoform C1 of Heterogeneous nuclear ribonucleoproteins C1/C2 OS=Mus musculus GN=Hnrnpc	sp|Q9Z204-2|HNRPC_MOUSE (+4)	33 kDa	5
Serine/arginine-rich splicing factor 6 OS=Mus musculus GN=Srsf6 PE=1 SV=1	SRSF6_MOUSE	39 kDa	5
Isoform 2 of Pre-mRNA-processing factor 19 OS=Mus musculus GN=Prpf19	sp|Q99KP6-2|PRP19_MOUSE (+1)	57 kDa	5
Isoform 2 of ATPase family AAA domain-containing protein 3 OS=Mus musculus GN=Atad3	sp|Q925I1-2|ATAD3_MOUSE (+1)	57 kDa	5
Isoform 2 of Serine/arginine-rich splicing factor 7 OS=Mus musculus GN=Srsf7	sp|Q8BL97-2|SRSF7_MOUSE (+3)	27 kDa	5
Splicing factor U2AF 65 kDa subunit OS=Mus musculus GN=U2af2 PE=1 SV=3	U2AF2_MOUSE	54 kDa	5
Serine beta-lactamase-like protein LACTB, mitochondrial OS=Mus musculus GN=Lactb PE=1 SV=1	LACTB_MOUSE	61 kDa	5
mRNA turnover protein 4 homolog OS=Mus musculus GN=Mrto4 PE=1 SV=1	MRT4_MOUSE	28 kDa	5
La-related protein 4B OS=Mus musculus GN=Larp4b PE=1 SV=2	sp|Q6A0A2|LAR4B_MOUSE	82 kDa	5
40S ribosomal protein S17 OS=Mus musculus GN=Rps17 PE=1 SV=2	RS17_MOUSE	16 kDa	5
B-cell CLL/lymphoma 7 protein family member A OS=Mus musculus GN=Bcl7a PE=2 SV=1	sp|Q9CXE2|BCL7A_MOUSE	23 kDa	5
Activity-dependent neuroprotector homeobox protein OS=Mus musculus GN=Adnp PE=1 SV=2	ADNP_MOUSE	124 kDa	5
Insulin-like growth factor 2 mRNA-binding protein 3 OS=Mus musculus GN=Igf2bp3 PE=1 SV=1	IF2B3_MOUSE	64 kDa	5
Isoform 2 of Ataxin-2 OS=Mus musculus GN=Atxn2	sp|O70305-2|ATX2_MOUSE (+1)	129 kDa	5
Histone H2AX OS=Mus musculus GN=H2afx PE=1 SV=2	H2AX_MOUSE	15 kDa	4
Prohibitin-2 OS=Mus musculus GN=Phb2 PE=1 SV=1	PHB2_MOUSE	33 kDa	4
Phosphate carrier protein, mitochondrial OS=Mus musculus GN=Slc25a3 PE=1 SV=1	MPCP_MOUSE	40 kDa	4
Staphylococcal nuclease domain-containing protein 1 OS=Mus musculus GN=Snd1 PE=1 SV=1	SND1_MOUSE	102 kDa	4
Cofilin-1 OS=Mus musculus GN=Cfl1 PE=1 SV=3	COF1_MOUSE	19 kDa	4
Isoform 2 of MICOS complex subunit Mic60 OS=Mus musculus GN=Immt	sp|Q8CAQ8-2|MIC60_MOUSE	83 kDa	4
Vesicle-associated membrane protein-associated protein A OS=Mus musculus GN=Vapa PE=1 SV=2	VAPA_MOUSE	28 kDa	4
Lamin-B receptor OS=Mus musculus GN=Lbr PE=1 SV=2	LBR_MOUSE	71 kDa	4
40S ribosomal protein S20 OS=Mus musculus GN=Rps20 PE=1 SV=1	RS20_MOUSE	13 kDa	4
Flotillin-2 OS=Mus musculus GN=Flot2 PE=1 SV=2	sp|Q60634|FLOT2_MOUSE	47 kDa	4
60S ribosomal protein L11 OS=Mus musculus GN=Rpl11 PE=1 SV=4	RL11_MOUSE	20 kDa	4
Hexokinase-2 OS=Mus musculus GN=Hk2 PE=1 SV=1	HXK2_MOUSE	103 kDa	4
Eukaryotic translation initiation factor 2 subunit 3, X-linked OS=Mus musculus GN=Eif2s3x PE=1 SV=2	IF2G_MOUSE	51 kDa	4
GTP-binding nuclear protein Ran OS=Mus musculus GN=Ran PE=1 SV=3	RAN_MOUSE	24 kDa	4
40S ribosomal protein S15 OS=Mus musculus GN=Rps15 PE=1 SV=2	RS15_MOUSE	17 kDa	4
60S ribosomal protein L23 OS=Mus musculus GN=Rpl23 PE=1 SV=1	RL23_MOUSE	15 kDa	4
40S ribosomal protein S14 OS=Mus musculus GN=Rps14 PE=1 SV=3	RS14_MOUSE	16 kDa	4
Serine/arginine-rich splicing factor 5 OS=Mus musculus GN=Srsf5 PE=1 SV=2	SRSF5_MOUSE	31 kDa	4
60S ribosomal protein L24 OS=Mus musculus GN=Rpl24 PE=1 SV=2	RL24_MOUSE	18 kDa	4
THO complex subunit 4 OS=Mus musculus GN=Alyref PE=1 SV=3	sp|O08583|THOC4_MOUSE	27 kDa	4
Ras-related C3 botulinum toxin substrate 2 OS=Mus musculus GN=Rac2 PE=1 SV=1	RAC2_MOUSE	21 kDa	4
60S ribosomal protein L5 OS=Mus musculus GN=Rpl5 PE=1 SV=3	RL5_MOUSE	34 kDa	4
40S ribosomal protein S12 OS=Mus musculus GN=Rps12 PE=1 SV=2	RS12_MOUSE	15 kDa	4
Isoform 2 of F-actin-capping protein subunit beta OS=Mus musculus GN=Capzb	sp|P47757-2|CAPZB_MOUSE (+2)	31 kDa	4
Isoform 2 of U2 snRNP-associated SURP motif-containing protein OS=Mus musculus GN=U2surp	sp|Q6NV83-2|SR140_MOUSE (+1)	118 kDa	4
60S ribosomal protein L38 OS=Mus musculus GN=Rpl38 PE=1 SV=3	RL38_MOUSE	8 kDa	4
40S ribosomal protein S26 OS=Mus musculus GN=Rps26 PE=1 SV=3	RS26_MOUSE	13 kDa	4
Isoform 2 of 40S ribosomal protein S24 OS=Mus musculus GN=Rps24	sp|P62849-2|RS24_MOUSE (+2)	15 kDa	4
Isoform 2 of RNA-binding protein with serine-rich domain 1 OS=Mus musculus GN=Rnps1	sp|Q99M28-2|RNPS1_MOUSE (+1)	32 kDa	4
U2 small nuclear ribonucleoprotein A' OS=Mus musculus GN=Snrpa1 PE=1 SV=2	RU2A_MOUSE	28 kDa	4
Isoform Smooth muscle of Myosin light polypeptide 6 OS=Mus musculus GN=Myl6	sp|Q60605-2|MYL6_MOUSE (+1)	17 kDa	4
Cleavage and polyadenylation specificity factor subunit 5 OS=Mus musculus GN=Nudt21 PE=1 SV=1	CPSF5_MOUSE	26 kDa	4
Myosin regulatory light chain 12B OS=Mus musculus GN=Myl12b PE=1 SV=2	ML12B_MOUSE	20 kDa	4
Isoform 2 of Pre-mRNA-processing factor 40 homolog A OS=Mus musculus GN=Prpf40a	sp|Q9R1C7-2|PR40A_MOUSE (+1)	104 kDa	4
Isoform 3 of Cell division cycle and apoptosis regulator protein 1 OS=Mus musculus GN=Ccar1	sp|Q8CH18-3|CCAR1_MOUSE (+1)	125 kDa	4
Enhancer of rudimentary homolog OS=Mus musculus GN=Erh PE=1 SV=1	ERH_MOUSE	12 kDa	4
Myosin-10 OS=Mus musculus GN=Myh10 PE=1 SV=2	MYH10_MOUSE	229 kDa	4
Isoform 2 of Chromatin target of PRMT1 protein OS=Mus musculus GN=Chtop	sp|Q9CY57-2|CHTOP_MOUSE (+4)	24 kDa	4
Intracisternal A-particle Pol-related polyprotein (Fragment) OS=Mouse intracisternal a-particle IL3 OX=11754 PE=3 SV=1	P12894	?	4
ATP-binding cassette sub-family F member 1 OS=Mus musculus GN=Abcf1 PE=1 SV=1	ABCF1_MOUSE	95 kDa	4
Transducin beta-like protein 2 OS=Mus musculus GN=Tbl2 PE=1 SV=2	TBL2_MOUSE	50 kDa	4
Chromobox protein homolog 3 OS=Mus musculus GN=Cbx3 PE=1 SV=2	CBX3_MOUSE	21 kDa	4
Cleavage and polyadenylation specificity factor subunit 1 OS=Mus musculus GN=Cpsf1 PE=1 SV=1	CPSF1_MOUSE	161 kDa	4
Heterogeneous nuclear ribonucleoprotein U-like protein 2 OS=Mus musculus GN=Hnrnpul2 PE=1 SV=2	HNRL2_MOUSE	85 kDa	4
Isoform 2 of Transcriptional repressor p66-beta OS=Mus musculus GN=Gatad2b	sp|Q8VHR5-2|P66B_MOUSE (+1)	54 kDa	4
DNA repair protein XRCC1 OS=Mus musculus GN=Xrcc1 PE=1 SV=2	XRCC1_MOUSE	69 kDa	4
Dedicator of cytokinesis protein 2 OS=Mus musculus GN=Dock2 PE=1 SV=3	DOCK2_MOUSE	212 kDa	4
Cell division cycle 5-like protein OS=Mus musculus GN=Cdc5l PE=1 SV=2	CDC5L_MOUSE	92 kDa	4
ATP-dependent RNA helicase DDX18 OS=Mus musculus GN=Ddx18 PE=1 SV=1	DDX18_MOUSE	74 kDa	4
Replication factor C subunit 3 OS=Mus musculus GN=Rfc3 PE=1 SV=1	RFC3_MOUSE	41 kDa	4
Isoform 2 of Replication factor C subunit 1 OS=Mus musculus GN=Rfc1	sp|P35601-2|RFC1_MOUSE (+1)	126 kDa	4
Isoform 2 of Zinc finger CCCH-type antiviral protein 1 OS=Mus musculus GN=Zc3hav1	sp|Q3UPF5-2|ZCCHV_MOUSE (+1)	88 kDa	4
Isoform B of Nuclear factor of activated T-cells, cytoplasmic 2 OS=Mus musculus GN=Nfatc2	sp|Q60591-2|NFAC2_MOUSE (+1)	100 kDa	4
RRP12-like protein OS=Mus musculus GN=Rrp12 PE=1 SV=1	RRP12_MOUSE	143 kDa	4
DNA topoisomerase 2-beta OS=Mus musculus GN=Top2b PE=1 SV=2	TOP2B_MOUSE	182 kDa	4
Mediator of RNA polymerase II transcription subunit 17 OS=Mus musculus GN=Med17 PE=1 SV=1	MED17_MOUSE	72 kDa	4
Isoform 2 of SAFB-like transcription modulator OS=Mus musculus GN=Sltm	sp|Q8CH25-2|SLTM_MOUSE (+1)	115 kDa	4
Isoform 2 of Heterogeneous nuclear ribonucleoprotein U-like protein 1 OS=Mus musculus GN=Hnrnpul1	sp|Q8VDM6-2|HNRL1_MOUSE (+1)	85 kDa	4
Isoform 2 of Pre-mRNA 3'-end-processing factor FIP1 OS=Mus musculus GN=Fip1l1	sp|Q9D824-2|FIP1_MOUSE (+3)	61 kDa	4
Isoform 2 of Serine/arginine-rich splicing factor 10 OS=Mus musculus GN=Srsf10	sp|Q9R0U0-2|SRS10_MOUSE (+2)	31 kDa	4
Serine hydroxymethyltransferase OS=Mus musculus GN=Shmt2 PE=1 SV=1	Q9CZN7_MOUSE (+1)	56 kDa	3
Dolichyl-diphosphooligosaccharide--protein glycosyltransferase subunit 1 OS=Mus musculus GN=Rpn1 PE=1 SV=1	RPN1_MOUSE	69 kDa	3
Sarcoplasmic/endoplasmic reticulum calcium ATPase 2 OS=Mus musculus GN=Atp2a2 PE=1 SV=2	sp|O55143|AT2A2_MOUSE	115 kDa	3
Heat shock protein HSP 90-alpha OS=Mus musculus GN=Hsp90aa1 PE=1 SV=4	HS90A_MOUSE	85 kDa	3
Calreticulin OS=Mus musculus GN=Calr PE=1 SV=1	CALR_MOUSE	48 kDa	3
T-complex protein 1 subunit beta OS=Mus musculus GN=Cct2 PE=1 SV=4	TCPB_MOUSE	57 kDa	3
Fermitin family homolog 3 OS=Mus musculus GN=Fermt3 PE=1 SV=1	URP2_MOUSE	76 kDa	3
Keratin, type II cytoskeletal 2 epidermal OS=Mus musculus GN=Krt2 PE=1 SV=1	K22E_MOUSE	71 kDa	3
Transitional endoplasmic reticulum ATPase OS=Mus musculus GN=Vcp PE=1 SV=4	TERA_MOUSE	89 kDa	3
T-complex protein 1 subunit epsilon OS=Mus musculus GN=Cct5 PE=1 SV=1	TCPE_MOUSE	60 kDa	3
T-complex protein 1 subunit gamma OS=Mus musculus GN=Cct3 PE=1 SV=1	TCPG_MOUSE	61 kDa	3
Clathrin heavy chain 1 OS=Mus musculus GN=Cltc PE=1 SV=3	CLH1_MOUSE	192 kDa	3
T-complex protein 1 subunit zeta OS=Mus musculus GN=Cct6a PE=1 SV=3	TCPZ_MOUSE	58 kDa	3
Dolichyl-diphosphooligosaccharide--protein glycosyltransferase subunit 2 OS=Mus musculus GN=Rpn2 PE=1 SV=1	RPN2_MOUSE	69 kDa	3
DNA-binding protein SATB1 OS=Mus musculus GN=Satb1 PE=1 SV=2	SATB1_MOUSE	86 kDa	3
T-complex protein 1 subunit theta OS=Mus musculus GN=Cct8 PE=1 SV=3	TCPQ_MOUSE	60 kDa	3
ATP-dependent RNA helicase DDX39A OS=Mus musculus GN=Ddx39a PE=1 SV=1	sp|Q8VDW0|DX39A_MOUSE	49 kDa	3
Isoform 2 of Far upstream element-binding protein 1 OS=Mus musculus GN=Fubp1	sp|Q91WJ8-2|FUBP1_MOUSE (+1)	71 kDa	3
14-3-3 protein zeta/delta OS=Mus musculus GN=Ywhaz PE=1 SV=1	1433Z_MOUSE	28 kDa	3
Valine--tRNA ligase OS=Mus musculus GN=Vars PE=1 SV=1	SYVC_MOUSE	140 kDa	3
T-complex protein 1 subunit delta OS=Mus musculus GN=Cct4 PE=1 SV=3	TCPD_MOUSE	58 kDa	3
60S ribosomal protein L19 OS=Mus musculus GN=Rpl19 PE=1 SV=1	RL19_MOUSE	23 kDa	3
Isoform 3 of Septin-9 OS=Mus musculus GN=Sept9	sp|Q80UG5-3|SEPT9_MOUSE (+1)	65 kDa	3
Brain acid soluble protein 1 OS=Mus musculus GN=Basp1 PE=1 SV=3	BASP1_MOUSE	22 kDa	3
Peroxiredoxin-1 OS=Mus musculus GN=Prdx1 PE=1 SV=1	PRDX1_MOUSE	22 kDa	3
Isoform 3 of Fatty acyl-CoA reductase 1 OS=Mus musculus GN=Far1	sp|Q922J9-3|FACR1_MOUSE (+2)	59 kDa	3
RNA-binding protein FUS OS=Mus musculus GN=Fus PE=1 SV=1	FUS_MOUSE	53 kDa	3
Small nuclear ribonucleoprotein Sm D1 OS=Mus musculus GN=Snrpd1 PE=1 SV=1	SMD1_MOUSE	13 kDa	3
Thy-1 membrane glycoprotein OS=Mus musculus GN=Thy1 PE=1 SV=1	THY1_MOUSE	18 kDa	3
60S ribosomal protein L21 OS=Mus musculus GN=Rpl21 PE=1 SV=3	RL21_MOUSE	19 kDa	3
40S ribosomal protein S25 OS=Mus musculus GN=Rps25 PE=1 SV=1	RS25_MOUSE	14 kDa	3
T-complex protein 1 subunit eta OS=Mus musculus GN=Cct7 PE=1 SV=1	TCPH_MOUSE	60 kDa	3
60S ribosomal protein L35 OS=Mus musculus GN=Rpl35 PE=1 SV=1	RL35_MOUSE	15 kDa	3
60S ribosomal protein L30 OS=Mus musculus GN=Rpl30 PE=1 SV=2	RL30_MOUSE	13 kDa	3
Eukaryotic translation initiation factor 3 subunit A OS=Mus musculus GN=Eif3a PE=1 SV=5	EIF3A_MOUSE	162 kDa	3
DNA replication licensing factor MCM5 OS=Mus musculus GN=Mcm5 PE=1 SV=1	MCM5_MOUSE	82 kDa	3
60S ribosomal protein L31 OS=Mus musculus GN=Rpl31 PE=1 SV=1	RL31_MOUSE	14 kDa	3
Protein SSXT OS=Mus musculus GN=Ss18 PE=2 SV=2	SSXT_MOUSE	46 kDa	3
F-actin-capping protein subunit alpha-1 OS=Mus musculus GN=Capza1 PE=1 SV=4	CAZA1_MOUSE	33 kDa	3
Very-long-chain enoyl-CoA reductase OS=Mus musculus GN=Tecr PE=1 SV=1	TECR_MOUSE	36 kDa	3
ATP-dependent 6-phosphofructokinase, platelet type OS=Mus musculus GN=Pfkp PE=1 SV=1	sp|Q9WUA3|PFKAP_MOUSE	85 kDa	3
U1 small nuclear ribonucleoprotein A OS=Mus musculus GN=Snrpa PE=1 SV=3	SNRPA_MOUSE	32 kDa	3
Splicing factor 3A subunit 3 OS=Mus musculus GN=Sf3a3 PE=1 SV=2	SF3A3_MOUSE	59 kDa	3
Muscleblind-like protein 1 OS=Mus musculus GN=Mbnl1 PE=1 SV=1	MBNL1_MOUSE	37 kDa	3
Isoform 2 of Putative RNA-binding protein Luc7-like 2 OS=Mus musculus GN=Luc7l2	sp|Q7TNC4-2|LC7L2_MOUSE (+3)	39 kDa	3
Transformer-2 protein homolog beta OS=Mus musculus GN=Tra2b PE=1 SV=1	TRA2B_MOUSE	34 kDa	3
Mitotic checkpoint protein BUB3 OS=Mus musculus GN=Bub3 PE=1 SV=2	BUB3_MOUSE	37 kDa	3
60S ribosomal protein L22 OS=Mus musculus GN=Rpl22 PE=1 SV=2	RL22_MOUSE	15 kDa	3
RNA-binding protein 25 OS=Mus musculus GN=Rbm25 PE=1 SV=2	RBM25_MOUSE	100 kDa	3
Mitochondrial 2-oxoglutarate/malate carrier protein OS=Mus musculus GN=Slc25a11 PE=1 SV=3	M2OM_MOUSE	34 kDa	3
Isoform Short of Serine/arginine-rich splicing factor 3 OS=Mus musculus GN=Srsf3	sp|P84104-2|SRSF3_MOUSE (+1)	14 kDa	3
60S ribosomal protein L35a OS=Mus musculus GN=Rpl35a PE=1 SV=2	RL35A_MOUSE	13 kDa	3
T-cell surface glycoprotein CD3 delta chain OS=Mus musculus GN=Cd3d PE=3 SV=1	CD3D_MOUSE	19 kDa	3
Heterogeneous nuclear ribonucleoprotein A0 OS=Mus musculus GN=Hnrnpa0 PE=1 SV=1	ROA0_MOUSE	31 kDa	3
Isoform 2 of UDP-N-acetylglucosamine--peptide N-acetylglucosaminyltransferase 110 kDa subunit OS=Mus musculus GN=Ogt	sp|Q8CGY8-2|OGT1_MOUSE (+1)	116 kDa	3
Isoform 4 of CCR4-NOT transcription complex subunit 1 OS=Mus musculus GN=Cnot1	sp|Q6ZQ08-4|CNOT1_MOUSE (+1)	267 kDa	3
Protein Arid2 OS=Mus musculus GN=Arid2 PE=1 SV=1	E9Q7E2_MOUSE	196 kDa	3
Arf-GAP with coiled-coil, ANK repeat and PH domain-containing protein 1 OS=Mus musculus GN=Acap1 PE=1 SV=1	ACAP1_MOUSE	82 kDa	3
Junction plakoglobin OS=Mus musculus GN=Jup PE=1 SV=3	PLAK_MOUSE	82 kDa	3
Isoform 2 of Methyl-CpG-binding domain protein 3 OS=Mus musculus GN=Mbd3	sp|Q9Z2D8-2|MBD3_MOUSE (+1)	28 kDa	3
Superkiller viralicidic activity 2-like 2 OS=Mus musculus GN=Skiv2l2 PE=1 SV=1	SK2L2_MOUSE	118 kDa	3
Zinc finger CCCH domain-containing protein 11A OS=Mus musculus GN=Zc3h11a PE=1 SV=1	ZC11A_MOUSE	86 kDa	3
Cleavage and polyadenylation specificity factor subunit 3 OS=Mus musculus GN=Cpsf3 PE=1 SV=2	CPSF3_MOUSE	78 kDa	3
Nucleolar protein 58 OS=Mus musculus GN=Nop58 PE=1 SV=1	NOP58_MOUSE	60 kDa	3
B-cell CLL/lymphoma 7 protein family member B OS=Mus musculus GN=Bcl7b PE=1 SV=1	sp|Q921K9|BCL7B_MOUSE	22 kDa	3
Protein KRI1 homolog OS=Mus musculus GN=Kri1 PE=1 SV=3	KRI1_MOUSE	82 kDa	3
Transcriptional activator protein Pur-alpha OS=Mus musculus GN=Pura PE=1 SV=1	PURA_MOUSE	35 kDa	3
Protein CASC3 OS=Mus musculus GN=Casc3 PE=1 SV=3	CASC3_MOUSE	76 kDa	3
Eukaryotic translation initiation factor 3 subunit C OS=Mus musculus GN=Eif3c PE=1 SV=1	EIF3C_MOUSE	106 kDa	3
Putative oxidoreductase GLYR1 OS=Mus musculus GN=Glyr1 PE=1 SV=1	GLYR1_MOUSE	60 kDa	3
Mediator of RNA polymerase II transcription subunit 13 OS=Mus musculus GN=Med13 PE=1 SV=1	MED13_MOUSE	239 kDa	3
Putative helicase MOV-10 OS=Mus musculus GN=Mov10 PE=1 SV=2	MOV10_MOUSE	114 kDa	3
Polymerase delta-interacting protein 3 OS=Mus musculus GN=Poldip3 PE=1 SV=1	PDIP3_MOUSE	46 kDa	3
Isoform 2 of Mediator of RNA polymerase II transcription subunit 12 OS=Mus musculus GN=Med12	sp|A2AGH6-2|MED12_MOUSE (+1)	242 kDa	3
Isoform 2 of Metastasis-associated protein MTA3 OS=Mus musculus GN=Mta3	sp|Q924K8-2|MTA3_MOUSE (+1)	58 kDa	3
Isoform 2 of Mediator of RNA polymerase II transcription subunit 20 OS=Mus musculus GN=Med20	sp|Q9R0X0-2|MED20_MOUSE (+1)	16 kDa	3
Sp110 nuclear body protein OS=Mus musculus GN=Sp110 PE=1 SV=1	SP110_MOUSE	50 kDa	3
Isoform 2 of Eukaryotic translation initiation factor 4 gamma 3 OS=Mus musculus GN=Eif4g3	sp|Q80XI3-2|IF4G3_MOUSE (+3)	173 kDa	3
Isoform 3 of Cyclin-dependent kinase 8 OS=Mus musculus GN=Cdk8	sp|Q8R3L8-3|CDK8_MOUSE (+1)	53 kDa	3
Methyl-CpG-binding domain protein 2 OS=Mus musculus GN=Mbd2 PE=2 SV=2	sp|Q9Z2E1|MBD2_MOUSE	44 kDa	3
AP-2 complex subunit mu OS=Mus musculus GN=Ap2m1 PE=1 SV=1	AP2M1_MOUSE	50 kDa	3
T-cell receptor beta-1 chain C region OS=Mus musculus PE=1 SV=1	TCB1_MOUSE (+1)	19 kDa	3
Protein FAM98A OS=Mus musculus GN=Fam98a PE=1 SV=1	FA98A_MOUSE	55 kDa	3
Mediator of RNA polymerase II transcription subunit 16 OS=Mus musculus GN=Med16 PE=2 SV=2	MED16_MOUSE	92 kDa	3
Cell cycle and apoptosis regulator protein 2 OS=Mus musculus GN=Ccar2 PE=1 SV=2	CCAR2_MOUSE	103 kDa	3
40S ribosomal protein S23 OS=Mus musculus GN=Rps23 PE=1 SV=3	RS23_MOUSE	16 kDa	3
Isoform 2 of Y-box-binding protein 3 OS=Mus musculus GN=Ybx3	sp|Q9JKB3-2|YBOX3_MOUSE	31 kDa	3
Protein Upf2 OS=Mus musculus GN=Upf2 PE=1 SV=1	A2AT37_MOUSE	148 kDa	3
Replication factor C subunit 4 OS=Mus musculus GN=Rfc4 PE=1 SV=1	RFC4_MOUSE	40 kDa	3
Isoform 2 of RNA-binding protein 8A OS=Mus musculus GN=Rbm8a	sp|Q9CWZ3-2|RBM8A_MOUSE (+1)	20 kDa	3
Isoform 2 of RNA-binding protein 10 OS=Mus musculus GN=Rbm10	sp|Q99KG3-2|RBM10_MOUSE (+2)	94 kDa	3
Zinc finger RNA-binding protein OS=Mus musculus GN=Zfr PE=1 SV=2	ZFR_MOUSE	117 kDa	3
Isoform 2 of Ubiquitin-associated protein 2-like OS=Mus musculus GN=Ubap2l	sp|Q80X50-2|UBP2L_MOUSE (+4)	107 kDa	3
Calcium homeostasis endoplasmic reticulum protein OS=Mus musculus GN=Cherp PE=1 SV=1	CHERP_MOUSE	106 kDa	3
Calnexin OS=Mus musculus GN=Canx PE=1 SV=1	CALX_MOUSE	67 kDa	2
Endoplasmin OS=Mus musculus GN=Hsp90b1 PE=1 SV=2	ENPL_MOUSE	92 kDa	2
Isoform Short of Delta-1-pyrroline-5-carboxylate synthase OS=Mus musculus GN=Aldh18a1	sp|Q9Z110-2|P5CS_MOUSE (+1)	87 kDa	2
Ubiquitin-like modifier-activating enzyme 1 OS=Mus musculus GN=Uba1 PE=1 SV=1	UBA1_MOUSE	118 kDa	2
Isoform 2 of Septin-11 OS=Mus musculus GN=Sept11	sp|Q8C1B7-2|SEP11_MOUSE (+2)	49 kDa	2
High mobility group protein B2 OS=Mus musculus GN=Hmgb2 PE=1 SV=3	HMGB2_MOUSE	24 kDa	2
Leucine-rich PPR motif-containing protein, mitochondrial OS=Mus musculus GN=Lrpprc PE=1 SV=2	LPPRC_MOUSE	157 kDa	2
Moesin OS=Mus musculus GN=Msn PE=1 SV=3	MOES_MOUSE	68 kDa	2
Protein-glutamine gamma-glutamyltransferase 2 OS=Mus musculus GN=Tgm2 PE=1 SV=4	TGM2_MOUSE	77 kDa	2
Malate dehydrogenase, mitochondrial OS=Mus musculus GN=Mdh2 PE=1 SV=3	MDHM_MOUSE	36 kDa	2
Protein disulfide-isomerase A6 OS=Mus musculus GN=Pdia6 PE=1 SV=3	PDIA6_MOUSE	48 kDa	2
60S ribosomal protein L27a OS=Mus musculus GN=Rpl27a PE=1 SV=5	RL27A_MOUSE	17 kDa	2
Keratin, type II cytoskeletal 1 OS=Mus musculus GN=Krt1 PE=1 SV=4	K2C1_MOUSE	66 kDa	2
Dolichyl-diphosphooligosaccharide--protein glycosyltransferase 48 kDa subunit OS=Mus musculus GN=Ddost PE=1 SV=2	OST48_MOUSE	49 kDa	2
Succinate dehydrogenase [ubiquinone] iron-sulfur subunit, mitochondrial OS=Mus musculus GN=Sdhb PE=1 SV=1	SDHB_MOUSE	32 kDa	2
Actin-related protein 3 OS=Mus musculus GN=Actr3 PE=1 SV=3	ARP3_MOUSE	47 kDa	2
Monofunctional C1-tetrahydrofolate synthase, mitochondrial OS=Mus musculus GN=Mthfd1l PE=1 SV=2	C1TM_MOUSE	106 kDa	2
Voltage-dependent anion-selective channel protein 2 OS=Mus musculus GN=Vdac2 PE=1 SV=2	VDAC2_MOUSE	32 kDa	2
Ras-related protein Rab-8A OS=Mus musculus GN=Rab8a PE=1 SV=2	RAB8A_MOUSE	24 kDa	2
Galectin-1 OS=Mus musculus GN=Lgals1 PE=1 SV=3	LEG1_MOUSE	15 kDa	2
ADP/ATP translocase 1 OS=Mus musculus GN=Slc25a4 PE=1 SV=4	ADT1_MOUSE	33 kDa	2
10 kDa heat shock protein, mitochondrial OS=Mus musculus GN=Hspe1 PE=1 SV=2	CH10_MOUSE	11 kDa	2
Cytochrome c oxidase subunit 4 isoform 1, mitochondrial OS=Mus musculus GN=Cox4i1 PE=1 SV=2	COX41_MOUSE	20 kDa	2
Isoform 2 of Cytochrome c1, heme protein, mitochondrial OS=Mus musculus GN=Cyc1	sp|Q9D0M3-2|CY1_MOUSE (+1)	29 kDa	2
High mobility group protein B1 OS=Mus musculus GN=Hmgb1 PE=1 SV=2	HMGB1_MOUSE	25 kDa	2
SAP domain-containing ribonucleoprotein OS=Mus musculus GN=Sarnp PE=1 SV=3	SARNP_MOUSE	24 kDa	2
60S ribosomal protein L36 OS=Mus musculus GN=Rpl36 PE=3 SV=2	RL36_MOUSE	12 kDa	2
3-hydroxyacyl-CoA dehydrogenase type-2 OS=Mus musculus GN=Hsd17b10 PE=1 SV=4	HCD2_MOUSE	27 kDa	2
ATP synthase-coupling factor 6, mitochondrial OS=Mus musculus GN=Atp5j PE=1 SV=1	ATP5J_MOUSE	12 kDa	2
Eukaryotic translation initiation factor 3 subunit B OS=Mus musculus GN=Eif3b PE=1 SV=1	EIF3B_MOUSE	91 kDa	2
Interleukin-2 receptor subunit alpha OS=Mus musculus OX=10090 GN=Il2ra PE=2 SV=1	P01590	?	2
Isoform Short of Tapasin OS=Mus musculus GN=Tapbp	sp|Q9R233-2|TPSN_MOUSE (+1)	47 kDa	2
Nuclear pore complex protein Nup155 OS=Mus musculus GN=Nup155 PE=1 SV=1	NU155_MOUSE	155 kDa	2
Eukaryotic translation initiation factor 2 subunit 2 OS=Mus musculus GN=Eif2s2 PE=1 SV=1	IF2B_MOUSE	38 kDa	2
Translocon-associated protein subunit alpha OS=Mus musculus GN=Ssr1 PE=1 SV=1	SSRA_MOUSE	32 kDa	2
Protein transport protein Sec61 subunit alpha isoform 1 OS=Mus musculus GN=Sec61a1 PE=1 SV=2	S61A1_MOUSE	52 kDa	2
116 kDa U5 small nuclear ribonucleoprotein component OS=Mus musculus GN=Eftud2 PE=1 SV=1	U5S1_MOUSE	109 kDa	2
Vasodilator-stimulated phosphoprotein OS=Mus musculus GN=Vasp PE=1 SV=4	VASP_MOUSE	40 kDa	2
Cytochrome b-c1 complex subunit 8 OS=Mus musculus GN=Uqcrq PE=1 SV=3	QCR8_MOUSE	10 kDa	2
Protein DEK OS=Mus musculus GN=Dek PE=1 SV=1	DEK_MOUSE	43 kDa	2
Keratin, type II cytoskeletal 6A OS=Mus musculus GN=Krt6a PE=1 SV=3	K2C6A_MOUSE	59 kDa	2
Cytochrome c, somatic OS=Mus musculus GN=Cycs PE=1 SV=2	CYC_MOUSE	12 kDa	2
Histone H1.4 OS=Mus musculus GN=Hist1h1e PE=1 SV=2	H14_MOUSE	22 kDa	2
60S ribosomal protein L37a OS=Mus musculus GN=Rpl37a PE=1 SV=2	RL37A_MOUSE	10 kDa	2
Isoform 2 of AT-rich interactive domain-containing protein 1A OS=Mus musculus GN=Arid1a	sp|A2BH40-2|ARI1A_MOUSE (+1)	206 kDa	2
Elongation factor 1-beta OS=Mus musculus GN=Eef1b PE=1 SV=5	EF1B_MOUSE	25 kDa	2
Isoform 2 of Luc7-like protein 3 OS=Mus musculus GN=Luc7l3	sp|Q5SUF2-2|LC7L3_MOUSE (+2)	58 kDa	2
Keratin, type I cytoskeletal 42 OS=Mus musculus GN=Krt42 PE=1 SV=1	K1C42_MOUSE	50 kDa	2
Isoform 2 of AP-2 complex subunit beta OS=Mus musculus GN=Ap2b1	sp|Q9DBG3-2|AP2B1_MOUSE (+1)	106 kDa	2
Mitochondrial import inner membrane translocase subunit TIM50 OS=Mus musculus GN=Timm50 PE=1 SV=1	TIM50_MOUSE	40 kDa	2
60S ribosomal protein L36a OS=Mus musculus GN=Rpl36a PE=1 SV=2	RL36A_MOUSE	12 kDa	2
60S ribosomal protein L39 OS=Mus musculus GN=Rpl39 PE=1 SV=2	RL39_MOUSE	6 kDa	2
Protein piccolo OS=Mus musculus GN=Pclo PE=1 SV=4	sp|Q9QYX7|PCLO_MOUSE	551 kDa	2
Nascent polypeptide-associated complex subunit alpha, muscle-specific form OS=Mus musculus GN=Naca PE=1 SV=2	NACAM_MOUSE	220 kDa	2
60S acidic ribosomal protein P1 OS=Mus musculus GN=Rplp1 PE=1 SV=1	RLA1_MOUSE	11 kDa	2
Guanine nucleotide-binding protein G(i) subunit alpha-2 OS=Mus musculus GN=Gnai2 PE=1 SV=5	GNAI2_MOUSE	40 kDa	2
Very-long-chain (3R)-3-hydroxyacyl-CoA dehydratase 3 OS=Mus musculus GN=Hacd3 PE=1 SV=2	HACD3_MOUSE	43 kDa	2
Isoform 2 of Paraspeckle component 1 OS=Mus musculus GN=Pspc1	sp|Q8R326-2|PSPC1_MOUSE (+1)	53 kDa	2
Interleukin enhancer-binding factor 2 OS=Mus musculus GN=Ilf2 PE=1 SV=1	ILF2_MOUSE	43 kDa	2
Mannosyl-oligosaccharide glucosidase OS=Mus musculus GN=Mogs PE=1 SV=1	MOGS_MOUSE	92 kDa	2
Isoform CW17E of Splicing factor 1 OS=Mus musculus GN=Sf1	sp|Q64213-2|SF01_MOUSE (+2)	60 kDa	2
Histone H3.1 OS=Mus musculus GN=Hist1h3a PE=1 SV=2	H31_MOUSE (+3)	15 kDa	2
Small nuclear ribonucleoprotein-associated protein B OS=Mus musculus GN=Snrpb PE=1 SV=1	RSMB_MOUSE (+1)	24 kDa	2
2'-5'-oligoadenylate synthase 3 OS=Mus musculus GN=Oas3 PE=1 SV=1	OAS3_MOUSE	126 kDa	2
Histone H1.1 OS=Mus musculus GN=Hist1h1a PE=1 SV=2	H11_MOUSE	22 kDa	2
SUMO-conjugating enzyme UBC9 OS=Mus musculus GN=Ube2i PE=1 SV=1	UBC9_MOUSE	18 kDa	2
Isoform 2 of Polyadenylate-binding protein 2 OS=Mus musculus GN=Pabpn1	sp|Q8CCS6-2|PABP2_MOUSE (+1)	31 kDa	2
Small nuclear ribonucleoprotein Sm D3 OS=Mus musculus GN=Snrpd3 PE=1 SV=1	SMD3_MOUSE	14 kDa	2
40S ribosomal protein S29 OS=Mus musculus GN=Rps29 PE=3 SV=2	RS29_MOUSE	7 kDa	2
Isoform 2 of Formin-binding protein 1 OS=Mus musculus GN=Fnbp1	sp|Q80TY0-2|FNBP1_MOUSE (+2)	64 kDa	2
39S ribosomal protein L11, mitochondrial OS=Mus musculus GN=Mrpl11 PE=1 SV=1	RM11_MOUSE	21 kDa	2
Serine/threonine-protein phosphatase PP1-alpha catalytic subunit OS=Mus musculus GN=Ppp1ca PE=1 SV=1	PP1A_MOUSE	38 kDa	2
Mitochondrial import receptor subunit TOM20 homolog OS=Mus musculus GN=Tomm20 PE=1 SV=1	TOM20_MOUSE	16 kDa	2
NHP2-like protein 1 OS=Mus musculus GN=Snu13 PE=1 SV=4	NH2L1_MOUSE	14 kDa	2
Eukaryotic translation initiation factor 4E OS=Mus musculus GN=Eif4e PE=1 SV=1	IF4E_MOUSE	25 kDa	2
Isoform 2 of DNA (cytosine-5)-methyltransferase 1 OS=Mus musculus GN=Dnmt1	sp|P13864-2|DNMT1_MOUSE (+1)	170 kDa	2
Phenylalanine--tRNA ligase alpha subunit OS=Mus musculus GN=Farsa PE=1 SV=1	SYFA_MOUSE	58 kDa	2
Isoform 2 of Formin-binding protein 4 OS=Mus musculus GN=Fnbp4	sp|Q6ZQ03-2|FNBP4_MOUSE (+2)	67 kDa	2
Nuclear factor NF-kappa-B p100 subunit OS=Mus musculus GN=Nfkb2 PE=1 SV=1	NFKB2_MOUSE	97 kDa	2
RNA-binding protein 27 OS=Mus musculus GN=Rbm27 PE=1 SV=3	sp|Q5SFM8|RBM27_MOUSE	119 kDa	2
Isoform 2 of Guanine nucleotide-binding protein-like 3 OS=Mus musculus GN=Gnl3	sp|Q8CI11-2|GNL3_MOUSE (+1)	57 kDa	2
Dynein light chain 1, cytoplasmic OS=Mus musculus GN=Dynll1 PE=1 SV=1	DYL1_MOUSE	10 kDa	2
Friend virus susceptibility protein 1 OS=Mus musculus GN=Fv1 PE=4 SV=1	FV1_MOUSE	52 kDa	2
Nuclear receptor coactivator 5 OS=Mus musculus GN=Ncoa5 PE=1 SV=1	NCOA5_MOUSE	65 kDa	2
Heterogeneous nuclear ribonucleoprotein L-like OS=Mus musculus GN=Hnrnpll PE=1 SV=3	HNRLL_MOUSE	64 kDa	2
Transcriptional repressor p66 alpha OS=Mus musculus GN=Gatad2a PE=1 SV=2	P66A_MOUSE	67 kDa	2
Active regulator of SIRT1 OS=Mus musculus GN=Rps19bp1 PE=1 SV=1	AROS_MOUSE	16 kDa	2
DnaJ homolog subfamily C member 2 OS=Mus musculus GN=Dnajc2 PE=1 SV=2	DNJC2_MOUSE	72 kDa	2
Probable rRNA-processing protein EBP2 OS=Mus musculus GN=Ebna1bp2 PE=2 SV=1	EBP2_MOUSE	35 kDa	2
Protein LSM12 homolog OS=Mus musculus GN=Lsm12 PE=1 SV=1	LSM12_MOUSE	22 kDa	2
Nuclear cap-binding protein subunit 3 OS=Mus musculus GN=Ncbp3 PE=1 SV=1	NCBP3_MOUSE	70 kDa	2
Protein Rbm15 OS=Mus musculus GN=Rbm15 PE=1 SV=1	Q0VBL3_MOUSE (+1)	106 kDa	2
Scaffold attachment factor B2 OS=Mus musculus GN=Safb2 PE=1 SV=2	SAFB2_MOUSE	112 kDa	2
Isoform 3 of Cyclin-dependent kinase 12 OS=Mus musculus GN=Cdk12	sp|Q14AX6-3|CDK12_MOUSE (+1)	163 kDa	2
PAB-dependent poly(A)-specific ribonuclease subunit PAN3 OS=Mus musculus GN=Pan3 PE=1 SV=3	sp|Q640Q5|PAN3_MOUSE	90 kDa	2
E3 ubiquitin/ISG15 ligase TRIM25 OS=Mus musculus GN=Trim25 PE=1 SV=2	TRI25_MOUSE	72 kDa	2
Nucleolar GTP-binding protein 2 OS=Mus musculus GN=Gnl2 PE=1 SV=2	NOG2_MOUSE	83 kDa	2
T-cell surface glycoprotein CD3 zeta chain OS=Mus musculus GN=Cd247 PE=1 SV=1	CD3Z_MOUSE	19 kDa	2
Heterogeneous nuclear ribonucleoprotein D-like OS=Mus musculus GN=Hnrnpdl PE=1 SV=1	HNRDL_MOUSE	34 kDa	2
Isoform 2 of Mediator of RNA polymerase II transcription subunit 23 OS=Mus musculus GN=Med23	sp|Q80YQ2-2|MED23_MOUSE (+1)	157 kDa	2
SNW domain-containing protein 1 OS=Mus musculus GN=Snw1 PE=1 SV=3	SNW1_MOUSE	61 kDa	2
Replication factor C subunit 2 OS=Mus musculus GN=Rfc2 PE=1 SV=1	RFC2_MOUSE	39 kDa	2
Mediator of RNA polymerase II transcription subunit 19 OS=Mus musculus GN=Med19 PE=1 SV=1	MED19_MOUSE	26 kDa	2
Isoform 3 of Chromodomain-helicase-DNA-binding protein 7 OS=Mus musculus GN=Chd7	sp|A2AJK6-3|CHD7_MOUSE (+1)	331 kDa	2
AP-2 complex subunit alpha-2 OS=Mus musculus GN=Ap2a2 PE=1 SV=2	AP2A2_MOUSE	104 kDa	2
Ribosome biogenesis protein BRX1 homolog OS=Mus musculus GN=Brix1 PE=1 SV=3	BRX1_MOUSE	41 kDa	2
Isoform 2 of H/ACA ribonucleoprotein complex subunit 1 OS=Mus musculus GN=Gar1	sp|Q9CY66-2|GAR1_MOUSE (+2)	23 kDa	2
X-ray repair cross-complementing protein 6 OS=Mus musculus GN=Xrcc6 PE=1 SV=5	XRCC6_MOUSE	69 kDa	2
Chromobox protein homolog 1 OS=Mus musculus GN=Cbx1 PE=1 SV=1	CBX1_MOUSE	21 kDa	2
Mediator of RNA polymerase II transcription subunit 4 OS=Mus musculus OX=10090 GN=Med4 PE=2 SV=1	Q9CQA5	?	2
Isoform 2 of YTH domain-containing family protein 3 OS=Mus musculus GN=Ythdf3	sp|Q8BYK6-2|YTHD3_MOUSE (+2)	65 kDa	2
Mediator of RNA polymerase II transcription subunit 8 OS=Mus musculus GN=Med8 PE=1 SV=1	MED8_MOUSE	29 kDa	2
Dimethyladenosine transferase 1, mitochondrial OS=Mus musculus GN=Tfb1m PE=1 SV=1	TFB1M_MOUSE	39 kDa	2
Small nuclear ribonucleoprotein Sm D2 OS=Mus musculus GN=Snrpd2 PE=1 SV=1	SMD2_MOUSE	14 kDa	2
Large subunit GTPase 1 homolog OS=Mus musculus GN=Lsg1 PE=1 SV=2	sp|Q3UM18|LSG1_MOUSE	73 kDa	2
Cold shock domain-containing protein E1 OS=Mus musculus GN=Csde1 PE=1 SV=1	CSDE1_MOUSE	89 kDa	2
La-related protein 4 OS=Mus musculus GN=Larp4 PE=1 SV=2	LARP4_MOUSE	80 kDa	2
ATP-binding cassette sub-family F member 2 OS=Mus musculus GN=Abcf2 PE=1 SV=1	ABCF2_MOUSE	72 kDa	2
Replication factor C subunit 5 OS=Mus musculus GN=Rfc5 PE=1 SV=1	RFC5_MOUSE	38 kDa	2
Isoform 2 of Pumilio homolog 2 OS=Mus musculus GN=Pum2	sp|Q80U58-2|PUM2_MOUSE (+2)	106 kDa	2
Isoform 3 of Myelin expression factor 2 OS=Mus musculus GN=Myef2	sp|Q8C854-1|MYEF2_MOUSE (+2)	52 kDa	2
Isoform 2 of Polypyrimidine tract-binding protein 3 OS=Mus musculus GN=Ptbp3	sp|Q8BHD7-2|PTBP3_MOUSE (+1)	56 kDa	2
Protein FAM195B OS=Mus musculus GN=Fam195b PE=1 SV=1	F195B_MOUSE	11 kDa	2
Histone deacetylase complex subunit SAP18 OS=Mus musculus GN=Sap18 PE=1 SV=1	SAP18_MOUSE	18 kDa	2
Phosphoglycerate kinase 1 OS=Mus musculus GN=Pgk1 PE=1 SV=4	PGK1_MOUSE	45 kDa	1
Isoform HK1-SB of Hexokinase-1 OS=Mus musculus GN=Hk1	sp|P17710-2|HXK1_MOUSE	106 kDa	1
Protein disulfide-isomerase A3 OS=Mus musculus GN=Pdia3 PE=1 SV=2	PDIA3_MOUSE	57 kDa	1
Lon protease homolog, mitochondrial OS=Mus musculus GN=Lonp1 PE=1 SV=2	LONM_MOUSE	106 kDa	1
Keratin, type II cytoskeletal 1b OS=Mus musculus GN=Krt77 PE=1 SV=1	K2C1B_MOUSE	61 kDa	1
ERO1-like protein alpha OS=Mus musculus GN=Ero1a PE=1 SV=2	ERO1A_MOUSE	54 kDa	1
Cytochrome b-c1 complex subunit 2, mitochondrial OS=Mus musculus GN=Uqcrc2 PE=1 SV=1	QCR2_MOUSE	48 kDa	1
Cytochrome b-c1 complex subunit 1, mitochondrial OS=Mus musculus GN=Uqcrc1 PE=1 SV=2	QCR1_MOUSE	53 kDa	1
Isoform Mt-VDAC1 of Voltage-dependent anion-selective channel protein 1 OS=Mus musculus GN=Vdac1	sp|Q60932-2|VDAC1_MOUSE (+1)	31 kDa	1
Proliferation-associated protein 2G4 OS=Mus musculus GN=Pa2g4 PE=1 SV=3	sp|P50580|PA2G4_MOUSE	44 kDa	1
Annexin A2 OS=Mus musculus GN=Anxa2 PE=1 SV=2	ANXA2_MOUSE	39 kDa	1
Isoform 2 of Tropomyosin alpha-3 chain OS=Mus musculus GN=Tpm3	sp|P21107-2|TPM3_MOUSE	29 kDa	1
Transketolase OS=Mus musculus GN=Tkt PE=1 SV=1	TKT_MOUSE	68 kDa	1
Sideroflexin-1 OS=Mus musculus GN=Sfxn1 PE=1 SV=3	SFXN1_MOUSE	36 kDa	1
Extended synaptotagmin-1 OS=Mus musculus GN=Esyt1 PE=1 SV=2	sp|Q3U7R1|ESYT1_MOUSE	122 kDa	1
Phosphoglycerate mutase 1 OS=Mus musculus GN=Pgam1 PE=1 SV=3	PGAM1_MOUSE	29 kDa	1
T-complex protein 1 subunit alpha OS=Mus musculus GN=Tcp1 PE=1 SV=3	sp|P11983|TCPA_MOUSE	60 kDa	1
DNA replication licensing factor MCM3 OS=Mus musculus GN=Mcm3 PE=1 SV=2	MCM3_MOUSE	92 kDa	1
Cytochrome c oxidase subunit 2 OS=Mus musculus GN=Mtco2 PE=1 SV=1	COX2_MOUSE	26 kDa	1
ATP synthase subunit O, mitochondrial OS=Mus musculus GN=Atp5o PE=1 SV=1	ATPO_MOUSE	23 kDa	1
Stomatin-like protein 2, mitochondrial OS=Mus musculus GN=Stoml2 PE=1 SV=1	STML2_MOUSE	38 kDa	1
Transgelin-2 OS=Mus musculus GN=Tagln2 PE=1 SV=4	TAGL2_MOUSE	22 kDa	1
Phosphoserine aminotransferase OS=Mus musculus GN=Psat1 PE=1 SV=1	SERC_MOUSE	40 kDa	1
Complement component 1 Q subcomponent-binding protein, mitochondrial OS=Mus musculus GN=C1qbp PE=1 SV=1	C1QBP_MOUSE	31 kDa	1
DNA replication licensing factor MCM2 OS=Mus musculus GN=Mcm2 PE=1 SV=3	MCM2_MOUSE	102 kDa	1
Ras-related protein Rap-1A OS=Mus musculus GN=Rap1a PE=1 SV=1	RAP1A_MOUSE	21 kDa	1
39S ribosomal protein L12, mitochondrial OS=Mus musculus GN=Mrpl12 PE=1 SV=2	RM12_MOUSE	22 kDa	1
D-3-phosphoglycerate dehydrogenase OS=Mus musculus GN=Phgdh PE=1 SV=3	SERA_MOUSE	57 kDa	1
Centrosomal protein of 162 kDa OS=Mus musculus GN=Cep162 PE=1 SV=2	CE162_MOUSE	161 kDa	1
Peroxisomal multifunctional enzyme type 2 OS=Mus musculus GN=Hsd17b4 PE=1 SV=3	DHB4_MOUSE	79 kDa	1
Actin-related protein 2 OS=Mus musculus GN=Actr2 PE=1 SV=1	ARP2_MOUSE	45 kDa	1
Heat shock 70 kDa protein 4 OS=Mus musculus GN=Hspa4 PE=1 SV=1	HSP74_MOUSE	94 kDa	1
AFG3-like protein 2 OS=Mus musculus GN=Afg3l2 PE=1 SV=1	AFG32_MOUSE	90 kDa	1
Isoform 2 of Protein SET OS=Mus musculus GN=Set	sp|Q9EQU5-2|SET_MOUSE	32 kDa	1
14-3-3 protein epsilon OS=Mus musculus GN=Ywhae PE=1 SV=1	1433E_MOUSE	29 kDa	1
ATP synthase F(0) complex subunit B1, mitochondrial OS=Mus musculus GN=Atp5f1 PE=1 SV=1	AT5F1_MOUSE	29 kDa	1
ATP synthase subunit e, mitochondrial OS=Mus musculus GN=Atp5i PE=1 SV=2	ATP5I_MOUSE	8 kDa	1
T-cell surface antigen CD2 OS=Mus musculus GN=Cd2 PE=1 SV=1	CD2_MOUSE	38 kDa	1
Ezrin OS=Mus musculus GN=Ezr PE=1 SV=3	EZRI_MOUSE	69 kDa	1
Sister chromatid cohesion protein PDS5 homolog A OS=Mus musculus GN=Pds5a PE=1 SV=3	PDS5A_MOUSE	150 kDa	1
Mitochondrial import receptor subunit TOM22 homolog OS=Mus musculus GN=Tomm22 PE=1 SV=3	TOM22_MOUSE	16 kDa	1
Septin-2 OS=Mus musculus GN=Sept2 PE=1 SV=2	SEPT2_MOUSE	42 kDa	1
Isoform 2 of 4F2 cell-surface antigen heavy chain OS=Mus musculus GN=Slc3a2	sp|P10852-2|4F2_MOUSE (+1)	62 kDa	1
Rho GDP-dissociation inhibitor 1 OS=Mus musculus GN=Arhgdia PE=1 SV=3	GDIR1_MOUSE	23 kDa	1
Activated RNA polymerase II transcriptional coactivator p15 OS=Mus musculus GN=Sub1 PE=1 SV=3	TCP4_MOUSE	14 kDa	1
Cytochrome c oxidase subunit 6C OS=Mus musculus GN=Cox6c PE=1 SV=3	COX6C_MOUSE	8 kDa	1
Exportin-1 OS=Mus musculus GN=Xpo1 PE=1 SV=1	XPO1_MOUSE	123 kDa	1
Cytochrome b5 type B OS=Mus musculus GN=Cyb5b PE=1 SV=1	CYB5B_MOUSE	16 kDa	1
Eukaryotic peptide chain release factor subunit 1 OS=Mus musculus GN=Etf1 PE=1 SV=4	ERF1_MOUSE	49 kDa	1
Leucine-rich repeat-containing protein 59 OS=Mus musculus GN=Lrrc59 PE=1 SV=1	LRC59_MOUSE	35 kDa	1
Ras-related protein Rab-7a OS=Mus musculus GN=Rab7a PE=1 SV=2	RAB7A_MOUSE	23 kDa	1
40S ribosomal protein S21 OS=Mus musculus GN=Rps21 PE=1 SV=1	RS21_MOUSE	9 kDa	1
Bifunctional glutamate/proline--tRNA ligase OS=Mus musculus GN=Eprs PE=1 SV=4	SYEP_MOUSE	170 kDa	1
Isoform 2 of Stimulator of interferon genes protein OS=Mus musculus GN=Tmem173	sp|Q3TBT3-2|STING_MOUSE (+2)	48 kDa	1
Isoform 2 of Poly(U)-binding-splicing factor PUF60 OS=Mus musculus GN=Puf60	sp|Q3UEB3-2|PUF60_MOUSE (+2)	59 kDa	1
Isoform 2 of NADH-cytochrome b5 reductase 3 OS=Mus musculus GN=Cyb5r3	sp|Q9DCN2-2|NB5R3_MOUSE (+1)	32 kDa	1
Macrophage migration inhibitory factor OS=Mus musculus GN=Mif PE=1 SV=2	MIF_MOUSE	13 kDa	1
40S ribosomal protein S10 OS=Mus musculus GN=Rps10 PE=1 SV=1	RS10_MOUSE	19 kDa	1
Septin-7 OS=Mus musculus GN=Sept7 PE=1 SV=1	SEPT7_MOUSE	51 kDa	1
Peroxiredoxin-2 OS=Mus musculus GN=Prdx2 PE=1 SV=3	PRDX2_MOUSE	22 kDa	1
Vesicular integral-membrane protein VIP36 OS=Mus musculus GN=Lman2 PE=1 SV=2	LMAN2_MOUSE	40 kDa	1
Hypoxia up-regulated protein 1 OS=Mus musculus GN=Hyou1 PE=1 SV=1	HYOU1_MOUSE	111 kDa	1
Probable ATP-dependent RNA helicase DDX46 OS=Mus musculus GN=Ddx46 PE=1 SV=2	sp|Q569Z5|DDX46_MOUSE	117 kDa	1
U1 small nuclear ribonucleoprotein 70 kDa OS=Mus musculus GN=Snrnp70 PE=1 SV=2	sp|Q62376|RU17_MOUSE	52 kDa	1
D-beta-hydroxybutyrate dehydrogenase, mitochondrial OS=Mus musculus GN=Bdh1 PE=1 SV=2	BDH_MOUSE	38 kDa	1
Trifunctional enzyme subunit alpha, mitochondrial OS=Mus musculus GN=Hadha PE=1 SV=1	ECHA_MOUSE	83 kDa	1
Importin subunit beta-1 OS=Mus musculus GN=Kpnb1 PE=1 SV=2	IMB1_MOUSE	97 kDa	1
Nucleosome assembly protein 1-like 1 OS=Mus musculus GN=Nap1l1 PE=1 SV=2	NP1L1_MOUSE	45 kDa	1
Peptidyl-prolyl cis-trans isomerase B OS=Mus musculus GN=Ppib PE=1 SV=2	PPIB_MOUSE	24 kDa	1
40S ribosomal protein S27-like OS=Mus musculus GN=Rps27l PE=1 SV=3	RS27L_MOUSE	9 kDa	1
Arginine--tRNA ligase, cytoplasmic OS=Mus musculus GN=Rars PE=1 SV=2	SYRC_MOUSE	76 kDa	1
Serum albumin OS=Mus musculus GN=Alb PE=1 SV=3	ALBU_MOUSE	69 kDa	1
Translationally-controlled tumor protein OS=Mus musculus GN=Tpt1 PE=1 SV=1	TCTP_MOUSE	19 kDa	1
Protein FAM162A OS=Mus musculus GN=Fam162a PE=1 SV=1	F162A_MOUSE	18 kDa	1
26S proteasome non-ATPase regulatory subunit 11 OS=Mus musculus GN=Psmd11 PE=1 SV=3	PSD11_MOUSE	47 kDa	1
Solute carrier family 2, facilitated glucose transporter member 1 OS=Mus musculus GN=Slc2a1 PE=1 SV=4	GTR1_MOUSE	54 kDa	1
Histone deacetylase 2 OS=Mus musculus GN=Hdac2 PE=1 SV=1	HDAC2_MOUSE	55 kDa	1
ATP-dependent zinc metalloprotease YME1L1 OS=Mus musculus GN=Yme1l1 PE=1 SV=1	YMEL1_MOUSE	80 kDa	1
Cleavage and polyadenylation specificity factor subunit 6 OS=Mus musculus GN=Cpsf6 PE=1 SV=1	CPSF6_MOUSE	59 kDa	1
MICOS complex subunit Mic19 OS=Mus musculus GN=Chchd3 PE=1 SV=1	MIC19_MOUSE	26 kDa	1
Isoform 2 of Transportin-1 OS=Mus musculus GN=Tnpo1	sp|Q8BFY9-2|TNPO1_MOUSE (+1)	101 kDa	1
Golgi apparatus protein 1 OS=Mus musculus GN=Glg1 PE=1 SV=1	GSLG1_MOUSE	134 kDa	1
Cytochrome c oxidase subunit 6B1 OS=Mus musculus GN=Cox6b1 PE=1 SV=2	CX6B1_MOUSE	10 kDa	1
Cytochrome c oxidase subunit 7A2, mitochondrial OS=Mus musculus GN=Cox7a2 PE=1 SV=2	CX7A2_MOUSE	9 kDa	1
Isoform 2 of Heterogeneous nuclear ribonucleoprotein D0 OS=Mus musculus GN=Hnrnpd	sp|Q60668-2|HNRPD_MOUSE (+3)	36 kDa	1
Rho-related GTP-binding protein RhoG OS=Mus musculus GN=Rhog PE=1 SV=1	RHOG_MOUSE	21 kDa	1
Monocarboxylate transporter 4 OS=Mus musculus GN=Slc16a3 PE=1 SV=1	MOT4_MOUSE	50 kDa	1
Asparagine--tRNA ligase, cytoplasmic OS=Mus musculus GN=Nars PE=1 SV=2	SYNC_MOUSE	64 kDa	1
Cytochrome b-c1 complex subunit Rieske, mitochondrial OS=Mus musculus GN=Uqcrfs1 PE=1 SV=1	UCRI_MOUSE	29 kDa	1
ATP-dependent Clp protease ATP-binding subunit clpX-like, mitochondrial OS=Mus musculus GN=Clpx PE=1 SV=2	CLPX_MOUSE	69 kDa	1
Isoform 2 of Protein transport protein Sec31B OS=Mus musculus GN=Sec31b	sp|Q3TZ89-2|SC31B_MOUSE (+1)	109 kDa	1
tRNA (cytosine(34)-C(5))-methyltransferase OS=Mus musculus GN=Nsun2 PE=1 SV=2	sp|Q1HFZ0|NSUN2_MOUSE	85 kDa	1
Isoform FYB-120 of FYN-binding protein OS=Mus musculus GN=Fyb	sp|O35601-2|FYB_MOUSE (+1)	85 kDa	1
Aminoacyl tRNA synthase complex-interacting multifunctional protein 1 OS=Mus musculus GN=Aimp1 PE=1 SV=2	AIMP1_MOUSE	34 kDa	1
Probable ergosterol biosynthetic protein 28 OS=Mus musculus GN=ORF11 PE=2 SV=1	ERG28_MOUSE	16 kDa	1
Spliceosome RNA helicase Ddx39b OS=Mus musculus GN=Ddx39b PE=1 SV=1	DX39B_MOUSE	49 kDa	1
Golgi-associated plant pathogenesis-related protein 1 OS=Mus musculus GN=Glipr2 PE=1 SV=3	GAPR1_MOUSE	17 kDa	1
Splicing factor 3B subunit 4 OS=Mus musculus GN=Sf3b4 PE=1 SV=1	SF3B4_MOUSE	44 kDa	1
Serine--tRNA ligase, cytoplasmic OS=Mus musculus GN=Sars PE=1 SV=3	SYSC_MOUSE	58 kDa	1
Up-regulated during skeletal muscle growth protein 5 OS=Mus musculus GN=Usmg5 PE=1 SV=1	USMG5_MOUSE	6 kDa	1
Transcription factor BTF3 OS=Mus musculus GN=Btf3 PE=1 SV=3	sp|Q64152|BTF3_MOUSE	22 kDa	1
Isoform 2 of SH3 domain-containing kinase-binding protein 1 OS=Mus musculus GN=Sh3kbp1	sp|Q8R550-2|SH3K1_MOUSE (+2)	73 kDa	1
Eukaryotic translation initiation factor 3 subunit E OS=Mus musculus GN=Eif3e PE=1 SV=1	EIF3E_MOUSE	52 kDa	1
Proline-, glutamic acid- and leucine-rich protein 1 OS=Mus musculus GN=Pelp1 PE=1 SV=2	PELP1_MOUSE	118 kDa	1
Acylglycerol kinase, mitochondrial OS=Mus musculus GN=Agk PE=1 SV=1	AGK_MOUSE	47 kDa	1
Apoptosis-inducing factor 1, mitochondrial OS=Mus musculus GN=Aifm1 PE=1 SV=1	AIFM1_MOUSE	67 kDa	1
Hemoglobin subunit beta-1 OS=Mus musculus GN=Hbb-b1 PE=1 SV=2	HBB1_MOUSE	16 kDa	1
Wiskott-Aldrich syndrome protein homolog OS=Mus musculus GN=Was PE=1 SV=1	WASP_MOUSE	54 kDa	1
Inosine-5'-monophosphate dehydrogenase 2 OS=Mus musculus GN=Impdh2 PE=1 SV=2	IMDH2_MOUSE	56 kDa	1
Isoform 2 of Acidic leucine-rich nuclear phosphoprotein 32 family member E OS=Mus musculus GN=Anp32e	sp|P97822-2|AN32E_MOUSE (+1)	28 kDa	1
Isoform 2 of Peptidyl-prolyl cis-trans isomerase FKBP8 OS=Mus musculus GN=Fkbp8	sp|O35465-2|FKBP8_MOUSE (+1)	44 kDa	1
Isoform 2 of Nuclear factor NF-kappa-B p105 subunit OS=Mus musculus GN=Nfkb1	sp|P25799-2|NFKB1_MOUSE (+3)	85 kDa	1
Structural maintenance of chromosomes protein 4 OS=Mus musculus GN=Smc4 PE=1 SV=1	SMC4_MOUSE	147 kDa	1
Splicing factor 45 OS=Mus musculus GN=Rbm17 PE=1 SV=1	SPF45_MOUSE	45 kDa	1
Myristoylated alanine-rich C-kinase substrate OS=Mus musculus GN=Marcks PE=1 SV=2	MARCS_MOUSE	30 kDa	1
Eukaryotic translation initiation factor 3 subunit L OS=Mus musculus GN=Eif3l PE=1 SV=1	EIF3L_MOUSE	67 kDa	1
DNA-(apurinic or apyrimidinic site) lyase OS=Mus musculus GN=Apex1 PE=1 SV=2	APEX1_MOUSE	35 kDa	1
Isoform B of Serrate RNA effector molecule homolog OS=Mus musculus GN=Srrt	sp|Q99MR6-2|SRRT_MOUSE (+3)	100 kDa	1
26S proteasome non-ATPase regulatory subunit 14 OS=Mus musculus GN=Psmd14 PE=1 SV=2	PSDE_MOUSE	35 kDa	1
Protein disulfide-isomerase OS=Mus musculus GN=P4hb PE=1 SV=2	PDIA1_MOUSE	57 kDa	0
Vesicle-fusing ATPase OS=Mus musculus GN=Nsf PE=1 SV=2	NSF_MOUSE	83 kDa	0
ATP synthase subunit d, mitochondrial OS=Mus musculus GN=Atp5h PE=1 SV=3	ATP5H_MOUSE	19 kDa	0
Transferrin receptor protein 1 OS=Mus musculus GN=Tfrc PE=1 SV=1	TFR1_MOUSE	86 kDa	0
DNA replication licensing factor MCM6 OS=Mus musculus GN=Mcm6 PE=1 SV=1	MCM6_MOUSE	93 kDa	0
Profilin-1 OS=Mus musculus GN=Pfn1 PE=1 SV=2	PROF1_MOUSE	15 kDa	0
Stress-induced-phosphoprotein 1 OS=Mus musculus GN=Stip1 PE=1 SV=1	STIP1_MOUSE	63 kDa	0
Isoform 2 of 2-oxoglutarate dehydrogenase, mitochondrial OS=Mus musculus GN=Ogdh	sp|Q60597-2|ODO1_MOUSE (+3)	115 kDa	0
Actin-related protein 2/3 complex subunit 2 OS=Mus musculus GN=Arpc2 PE=1 SV=3	ARPC2_MOUSE	34 kDa	0
Glucose-6-phosphate isomerase OS=Mus musculus GN=Gpi PE=1 SV=4	G6PI_MOUSE	63 kDa	0
H-2 class I histocompatibility antigen, D-B alpha chain OS=Mus musculus GN=H2-D1 PE=1 SV=2	HA11_MOUSE	41 kDa	0
Integrin beta-2 OS=Mus musculus GN=Itgb2 PE=1 SV=2	ITB2_MOUSE	85 kDa	0
Nucleoside diphosphate kinase B OS=Mus musculus GN=Nme2 PE=1 SV=1	NDKB_MOUSE	17 kDa	0
Protein disulfide-isomerase A4 OS=Mus musculus GN=Pdia4 PE=1 SV=3	PDIA4_MOUSE	72 kDa	0
ADP-ribosylation factor 1 OS=Mus musculus GN=Arf1 PE=1 SV=2	ARF1_MOUSE (+1)	21 kDa	0
Receptor-type tyrosine-protein phosphatase C OS=Mus musculus GN=Ptprc PE=1 SV=3	PTPRC_MOUSE (+2)	145 kDa	0
Structural maintenance of chromosomes protein 2 OS=Mus musculus GN=Smc2 PE=1 SV=2	SMC2_MOUSE	134 kDa	0
Talin-1 OS=Mus musculus GN=Tln1 PE=1 SV=2	TLN1_MOUSE	270 kDa	0
WD repeat-containing protein 1 OS=Mus musculus GN=Wdr1 PE=1 SV=3	WDR1_MOUSE	66 kDa	0
Isoform 2 of Rab GDP dissociation inhibitor beta OS=Mus musculus GN=Gdi2	sp|Q61598-2|GDIB_MOUSE (+1)	47 kDa	0
Filamin-A OS=Mus musculus GN=Flna PE=1 SV=5	sp|Q8BTM8|FLNA_MOUSE	281 kDa	0
Annexin A6 OS=Mus musculus GN=Anxa6 PE=1 SV=3	ANXA6_MOUSE	76 kDa	0
Sodium/potassium-transporting ATPase subunit alpha-1 OS=Mus musculus GN=Atp1a1 PE=1 SV=1	AT1A1_MOUSE	113 kDa	0
Cullin-associated NEDD8-dissociated protein 1 OS=Mus musculus GN=Cand1 PE=1 SV=2	CAND1_MOUSE	136 kDa	0
Citrate synthase, mitochondrial OS=Mus musculus GN=Cs PE=1 SV=1	CISY_MOUSE	52 kDa	0
NADH-ubiquinone oxidoreductase 75 kDa subunit, mitochondrial OS=Mus musculus GN=Ndufs1 PE=1 SV=2	NDUS1_MOUSE	80 kDa	0
Tyrosine-protein phosphatase non-receptor type 1 OS=Mus musculus GN=Ptpn1 PE=1 SV=2	PTN1_MOUSE	50 kDa	0
Transmembrane emp24 domain-containing protein 9 OS=Mus musculus GN=Tmed9 PE=1 SV=2	TMED9_MOUSE	27 kDa	0
Mitochondrial import receptor subunit TOM40 homolog OS=Mus musculus GN=Tomm40 PE=1 SV=3	TOM40_MOUSE	38 kDa	0
Voltage-dependent anion-selective channel protein 3 OS=Mus musculus GN=Vdac3 PE=1 SV=1	VDAC3_MOUSE	31 kDa	0
Calmodulin-1 OS=Mus musculus OX=10090 GN=Calm1 PE=1 SV=1	P0DP26 (+2)	?	0
Aconitate hydratase, mitochondrial OS=Mus musculus GN=Aco2 PE=1 SV=1	ACON_MOUSE	85 kDa	0
Alpha-actinin-4 OS=Mus musculus GN=Actn4 PE=1 SV=1	ACTN4_MOUSE	105 kDa	0
Coatomer subunit alpha OS=Mus musculus GN=Copa PE=1 SV=2	COPA_MOUSE	138 kDa	0
Lamin-B1 OS=Mus musculus GN=Lmnb1 PE=1 SV=3	LMNB1_MOUSE	67 kDa	0
DNA replication licensing factor MCM7 OS=Mus musculus GN=Mcm7 PE=1 SV=1	MCM7_MOUSE	81 kDa	0
Phosphoglucomutase-1 OS=Mus musculus GN=Pgm1 PE=1 SV=4	PGM1_MOUSE	61 kDa	0
26S proteasome non-ATPase regulatory subunit 2 OS=Mus musculus GN=Psmd2 PE=1 SV=1	PSMD2_MOUSE	100 kDa	0
Adenosylhomocysteinase OS=Mus musculus GN=Ahcy PE=1 SV=3	SAHH_MOUSE	48 kDa	0
Histidine--tRNA ligase, cytoplasmic OS=Mus musculus GN=Hars PE=1 SV=2	SYHC_MOUSE	57 kDa	0
Tropomyosin alpha-4 chain OS=Mus musculus GN=Tpm4 PE=1 SV=3	TPM4_MOUSE	28 kDa	0
Vimentin OS=Mus musculus GN=Vim PE=1 SV=3	VIME_MOUSE	54 kDa	0
Dihydrolipoyllysine-residue succinyltransferase component of 2-oxoglutarate dehydrogenase complex, mitochondrial OS=Mus musculus GN=Dlst PE=1 SV=1	sp|Q9D2G2|ODO2_MOUSE	49 kDa	0
Minor histocompatibility antigen H13 OS=Mus musculus GN=Hm13 PE=1 SV=1	sp|Q9D8V0|HM13_MOUSE	42 kDa	0
Cytochrome c oxidase subunit 5B, mitochondrial OS=Mus musculus GN=Cox5b PE=1 SV=1	COX5B_MOUSE	14 kDa	0
T-cell surface glycoprotein CD5 OS=Mus musculus GN=Cd5 PE=1 SV=1	CD5_MOUSE	54 kDa	0
Coatomer subunit beta OS=Mus musculus GN=Copb1 PE=1 SV=1	COPB_MOUSE	107 kDa	0
Glutamate dehydrogenase 1, mitochondrial OS=Mus musculus GN=Glud1 PE=1 SV=1	DHE3_MOUSE	61 kDa	0
Dihydropyrimidinase-related protein 2 OS=Mus musculus GN=Dpysl2 PE=1 SV=2	DPYL2_MOUSE	62 kDa	0
Cytoplasmic dynein 1 heavy chain 1 OS=Mus musculus GN=Dync1h1 PE=1 SV=2	DYHC1_MOUSE	532 kDa	0
Creatine kinase B-type OS=Mus musculus GN=Ckb PE=1 SV=1	KCRB_MOUSE	43 kDa	0
NADH dehydrogenase [ubiquinone] 1 alpha subcomplex subunit 9, mitochondrial OS=Mus musculus GN=Ndufa9 PE=1 SV=2	NDUA9_MOUSE	43 kDa	0
NADH dehydrogenase [ubiquinone] iron-sulfur protein 3, mitochondrial OS=Mus musculus GN=Ndufs3 PE=1 SV=2	NDUS3_MOUSE	30 kDa	0
Pyruvate dehydrogenase E1 component subunit beta, mitochondrial OS=Mus musculus GN=Pdhb PE=1 SV=1	ODPB_MOUSE	39 kDa	0
Programmed cell death protein 10 OS=Mus musculus GN=Pdcd10 PE=1 SV=1	PDC10_MOUSE	25 kDa	0
Phosphatidylethanolamine-binding protein 1 OS=Mus musculus GN=Pebp1 PE=1 SV=3	PEBP1_MOUSE	21 kDa	0
Proteasome activator complex subunit 1 OS=Mus musculus GN=Psme1 PE=1 SV=2	PSME1_MOUSE	29 kDa	0
Vesicle-trafficking protein SEC22b OS=Mus musculus GN=Sec22b PE=1 SV=3	SC22B_MOUSE	25 kDa	0
Structural maintenance of chromosomes protein 1A OS=Mus musculus GN=Smc1a PE=1 SV=4	SMC1A_MOUSE	143 kDa	0
Isoleucine--tRNA ligase, cytoplasmic OS=Mus musculus GN=Iars PE=1 SV=2	SYIC_MOUSE	144 kDa	0
Isoform 2 of Drebrin-like protein OS=Mus musculus GN=Dbnl	sp|Q62418-2|DBNL_MOUSE (+2)	48 kDa	0
Host cell factor 1 OS=Mus musculus GN=Hcfc1 PE=1 SV=2	HCFC1_MOUSE	210 kDa	0
Hematopoietic lineage cell-specific protein OS=Mus musculus GN=Hcls1 PE=1 SV=2	HCLS1_MOUSE	54 kDa	0
ATP-binding cassette sub-family E member 1 OS=Mus musculus GN=Abce1 PE=1 SV=1	ABCE1_MOUSE	67 kDa	0
Ubiquitin-conjugating enzyme E2 N OS=Mus musculus GN=Ube2n PE=1 SV=1	UBE2N_MOUSE	17 kDa	0
Coactosin-like protein OS=Mus musculus GN=Cotl1 PE=1 SV=3	COTL1_MOUSE	16 kDa	0
Isoform 2 of Acidic leucine-rich nuclear phosphoprotein 32 family member B OS=Mus musculus GN=Anp32b	sp|Q9EST5-2|AN32B_MOUSE (+1)	37 kDa	0
Hemoglobin subunit alpha OS=Mus musculus GN=Hba PE=1 SV=2	HBA_MOUSE	15 kDa	0
Nucleoside diphosphate kinase A OS=Mus musculus GN=Nme1 PE=1 SV=1	NDKA_MOUSE	17 kDa	0
Phenylalanine--tRNA ligase beta subunit OS=Mus musculus GN=Farsb PE=1 SV=2	SYFB_MOUSE	66 kDa	0
Sorting and assembly machinery component 50 homolog OS=Mus musculus GN=Samm50 PE=1 SV=1	SAM50_MOUSE	52 kDa	0
6-phosphogluconate dehydrogenase, decarboxylating OS=Mus musculus GN=Pgd PE=1 SV=3	6PGD_MOUSE	53 kDa	0
Adenylyl cyclase-associated protein 1 OS=Mus musculus GN=Cap1 PE=1 SV=4	CAP1_MOUSE	52 kDa	0
Eukaryotic translation initiation factor 3 subunit F OS=Mus musculus GN=Eif3f PE=1 SV=2	EIF3F_MOUSE	38 kDa	0
Electron transfer flavoprotein subunit alpha, mitochondrial OS=Mus musculus GN=Etfa PE=1 SV=2	ETFA_MOUSE	35 kDa	0
Electron transfer flavoprotein-ubiquinone oxidoreductase, mitochondrial OS=Mus musculus GN=Etfdh PE=1 SV=1	ETFD_MOUSE	68 kDa	0
Fatty acid synthase OS=Mus musculus GN=Fasn PE=1 SV=2	FAS_MOUSE	272 kDa	0
Rho GDP-dissociation inhibitor 2 OS=Mus musculus GN=Arhgdib PE=1 SV=3	GDIR2_MOUSE	23 kDa	0
Solute carrier family 2, facilitated glucose transporter member 3 OS=Mus musculus GN=Slc2a3 PE=1 SV=1	GTR3_MOUSE	53 kDa	0
Hepatoma-derived growth factor OS=Mus musculus GN=Hdgf PE=1 SV=2	HDGF_MOUSE	26 kDa	0
DNA replication licensing factor MCM4 OS=Mus musculus GN=Mcm4 PE=1 SV=1	MCM4_MOUSE	97 kDa	0
Mitochondrial carrier homolog 2 OS=Mus musculus GN=Mtch2 PE=1 SV=1	MTCH2_MOUSE	33 kDa	0
NADPH--cytochrome P450 reductase OS=Mus musculus GN=Por PE=1 SV=2	NCPR_MOUSE	77 kDa	0
Dihydrolipoyllysine-residue acetyltransferase component of pyruvate dehydrogenase complex, mitochondrial OS=Mus musculus GN=Dlat PE=1 SV=2	ODP2_MOUSE	68 kDa	0
Ras-related protein Rab-2A OS=Mus musculus GN=Rab2a PE=1 SV=1	RAB2A_MOUSE	24 kDa	0
RuvB-like 2 OS=Mus musculus GN=Ruvbl2 PE=1 SV=3	RUVB2_MOUSE	51 kDa	0
Signal peptidase complex catalytic subunit SEC11A OS=Mus musculus GN=Sec11a PE=1 SV=1	SC11A_MOUSE	21 kDa	0
Superoxide dismutase [Cu-Zn] OS=Mus musculus GN=Sod1 PE=1 SV=2	SODC_MOUSE	16 kDa	0
Signal recognition particle subunit SRP68 OS=Mus musculus GN=Srp68 PE=1 SV=2	SRP68_MOUSE	71 kDa	0
Signal transducer and activator of transcription 5B OS=Mus musculus GN=Stat5b PE=1 SV=1	STA5B_MOUSE	90 kDa	0
Transmembrane protein 33 OS=Mus musculus GN=Tmem33 PE=1 SV=1	TMM33_MOUSE	28 kDa	0
Isoform 2 of Spectrin alpha chain, non-erythrocytic 1 OS=Mus musculus GN=Sptan1	sp|P16546-2|SPTN1_MOUSE (+1)	282 kDa	0
Isoform 2 of Neutral alpha-glucosidase AB OS=Mus musculus GN=Ganab	sp|Q8BHN3-2|GANAB_MOUSE (+1)	109 kDa	0
Coatomer subunit delta OS=Mus musculus GN=Arcn1 PE=1 SV=2	COPD_MOUSE	57 kDa	0
Microtubule-associated protein RP/EB family member 1 OS=Mus musculus GN=Mapre1 PE=1 SV=3	MARE1_MOUSE	30 kDa	0
NADH dehydrogenase [ubiquinone] flavoprotein 1, mitochondrial OS=Mus musculus GN=Ndufv1 PE=1 SV=1	NDUV1_MOUSE	51 kDa	0
Pyruvate carboxylase, mitochondrial OS=Mus musculus GN=Pc PE=1 SV=1	PYC_MOUSE	130 kDa	0
Signal peptidase complex subunit 2 OS=Mus musculus GN=Spcs2 PE=1 SV=1	SPCS2_MOUSE	25 kDa	0
Transmembrane 9 superfamily member 3 OS=Mus musculus GN=Tm9sf3 PE=1 SV=1	TM9S3_MOUSE	68 kDa	0
Isoform 1 of Ena/VASP-like protein OS=Mus musculus GN=Evl	sp|P70429-2|EVL_MOUSE (+1)	42 kDa	0
Chloride intracellular channel protein 1 OS=Mus musculus GN=Clic1 PE=1 SV=3	CLIC1_MOUSE	27 kDa	0
DNA ligase 1 OS=Mus musculus GN=Lig1 PE=1 SV=2	DNLI1_MOUSE	102 kDa	0
Apoptosis inhibitor 5 OS=Mus musculus GN=Api5 PE=1 SV=2	API5_MOUSE	57 kDa	0
ATP synthase subunit delta, mitochondrial OS=Mus musculus GN=Atp5d PE=1 SV=1	ATPD_MOUSE	18 kDa	0
Membrane-associated progesterone receptor component 2 OS=Mus musculus GN=Pgrmc2 PE=1 SV=2	PGRC2_MOUSE	23 kDa	0
Protein FAM107B OS=Mus musculus GN=Fam107b PE=1 SV=2	F107B_MOUSE	16 kDa	0
Cytochrome b-c1 complex subunit 7 OS=Mus musculus GN=Uqcrb PE=1 SV=3	QCR7_MOUSE	14 kDa	0
Acidic leucine-rich nuclear phosphoprotein 32 family member A OS=Mus musculus GN=Anp32a PE=1 SV=1	AN32A_MOUSE	29 kDa	0
C-1-tetrahydrofolate synthase, cytoplasmic OS=Mus musculus GN=Mthfd1 PE=1 SV=4	C1TC_MOUSE	101 kDa	0
Pyruvate dehydrogenase E1 component subunit alpha, somatic form, mitochondrial OS=Mus musculus GN=Pdha1 PE=1 SV=1	ODPA_MOUSE	43 kDa	0
Translocon-associated protein subunit delta OS=Mus musculus GN=Ssr4 PE=1 SV=1	SSRD_MOUSE	19 kDa	0
Isoform 2 of Transcription elongation regulator 1 OS=Mus musculus GN=Tcerg1	sp|Q8CGF7-2|TCRG1_MOUSE (+1)	122 kDa	0
CDGSH iron-sulfur domain-containing protein 2 OS=Mus musculus GN=Cisd2 PE=1 SV=1	CISD2_MOUSE	15 kDa	0
Long-chain specific acyl-CoA dehydrogenase, mitochondrial OS=Mus musculus GN=Acadl PE=1 SV=2	ACADL_MOUSE	48 kDa	0
ADP-ribosylation factor 6 OS=Mus musculus GN=Arf6 PE=1 SV=2	ARF6_MOUSE	20 kDa	0
Cytochrome c oxidase subunit 5A, mitochondrial OS=Mus musculus GN=Cox5a PE=1 SV=2	COX5A_MOUSE	16 kDa	0
Trifunctional enzyme subunit beta, mitochondrial OS=Mus musculus GN=Hadhb PE=1 SV=1	ECHB_MOUSE	51 kDa	0
Inorganic pyrophosphatase OS=Mus musculus GN=Ppa1 PE=1 SV=1	IPYR_MOUSE	33 kDa	0
NADH dehydrogenase [ubiquinone] 1 alpha subcomplex subunit 8 OS=Mus musculus GN=Ndufa8 PE=1 SV=3	NDUA8_MOUSE	20 kDa	0
Nuclear pore membrane glycoprotein 210 OS=Mus musculus GN=Nup210 PE=1 SV=2	PO210_MOUSE	204 kDa	0
Septin-1 OS=Mus musculus GN=Sept1 PE=1 SV=2	SEPT1_MOUSE	42 kDa	0
Threonine--tRNA ligase, cytoplasmic OS=Mus musculus GN=Tars PE=1 SV=2	SYTC_MOUSE	83 kDa	0
Acetyl-CoA acetyltransferase, mitochondrial OS=Mus musculus GN=Acat1 PE=1 SV=1	THIL_MOUSE	45 kDa	0
Ubiquitin-conjugating enzyme E2 L3 OS=Mus musculus GN=Ube2l3 PE=1 SV=1	UB2L3_MOUSE	18 kDa	0
Isoform 2 of Tyrosine-protein phosphatase non-receptor type 6 OS=Mus musculus GN=Ptpn6	sp|P29351-2|PTN6_MOUSE (+1)	68 kDa	0
Isoform SERCA3A of Sarcoplasmic/endoplasmic reticulum calcium ATPase 3 OS=Mus musculus GN=Atp2a3	sp|Q64518-2|AT2A3_MOUSE (+2)	110 kDa	0
Isoform 2 of ER membrane protein complex subunit 1 OS=Mus musculus GN=Emc1	sp|Q8C7X2-2|EMC1_MOUSE (+1)	111 kDa	0
Serine/threonine-protein phosphatase 2A 65 kDa regulatory subunit A alpha isoform OS=Mus musculus GN=Ppp2r1a PE=1 SV=3	2AAA_MOUSE	65 kDa	0
ATP-dependent RNA helicase DDX19A OS=Mus musculus GN=Ddx19a PE=1 SV=2	DD19A_MOUSE	54 kDa	0
Bifunctional purine biosynthesis protein PURH OS=Mus musculus GN=Atic PE=1 SV=2	PUR9_MOUSE	64 kDa	0
28S ribosomal protein S22, mitochondrial OS=Mus musculus GN=Mrps22 PE=1 SV=1	RT22_MOUSE	41 kDa	0
Phosphatidylinositide phosphatase SAC1 OS=Mus musculus GN=Sacm1l PE=1 SV=1	SAC1_MOUSE	67 kDa	0
Protein disulfide-isomerase TMX3 OS=Mus musculus GN=Tmx3 PE=1 SV=2	TMX3_MOUSE	52 kDa	0
Isoform 2 of Basigin OS=Mus musculus GN=Bsg	sp|P18572-2|BASI_MOUSE (+1)	30 kDa	0
Annexin A5 OS=Mus musculus GN=Anxa5 PE=1 SV=1	ANXA5_MOUSE	36 kDa	0
Hypoxanthine-guanine phosphoribosyltransferase OS=Mus musculus GN=Hprt1 PE=1 SV=3	HPRT_MOUSE	25 kDa	0
Transmembrane 9 superfamily member 2 OS=Mus musculus GN=Tm9sf2 PE=1 SV=1	TM9S2_MOUSE	75 kDa	0
Transcription elongation factor A protein 1 OS=Mus musculus GN=Tcea1 PE=1 SV=2	sp|P10711|TCEA1_MOUSE	34 kDa	0
Farnesyl pyrophosphate synthase OS=Mus musculus GN=Fdps PE=1 SV=1	FPPS_MOUSE	41 kDa	0
Lymphocyte cytosolic protein 2 OS=Mus musculus GN=Lcp2 PE=1 SV=2	LCP2_MOUSE	60 kDa	0
Proteasome activator complex subunit 2 OS=Mus musculus GN=Psme2 PE=1 SV=4	PSME2_MOUSE	27 kDa	0
Transmembrane emp24 domain-containing protein 5 OS=Mus musculus GN=Tmed5 PE=1 SV=1	TMED5_MOUSE	26 kDa	0
NADH dehydrogenase [ubiquinone] 1 alpha subcomplex subunit 10, mitochondrial OS=Mus musculus GN=Ndufa10 PE=1 SV=1	NDUAA_MOUSE	41 kDa	0
Ras-related protein Rab-11B OS=Mus musculus GN=Rab11b PE=1 SV=3	RB11B_MOUSE	24 kDa	0
LETM1 and EF-hand domain-containing protein 1, mitochondrial OS=Mus musculus GN=Letm1 PE=1 SV=1	LETM1_MOUSE	83 kDa	0
Stathmin OS=Mus musculus GN=Stmn1 PE=1 SV=2	STMN1_MOUSE	17 kDa	0
Proliferating cell nuclear antigen OS=Mus musculus GN=Pcna PE=1 SV=2	PCNA_MOUSE	29 kDa	0
Calcyclin-binding protein OS=Mus musculus GN=Cacybp PE=1 SV=1	CYBP_MOUSE	27 kDa	0
Hsc70-interacting protein OS=Mus musculus GN=St13 PE=1 SV=1	F10A1_MOUSE	42 kDa	0
28S ribosomal protein S31, mitochondrial OS=Mus musculus GN=Mrps31 PE=1 SV=1	RT31_MOUSE	44 kDa	0
Leucine--tRNA ligase, cytoplasmic OS=Mus musculus GN=Lars PE=1 SV=2	SYLC_MOUSE	134 kDa	0
Actin-related protein 2/3 complex subunit 4 OS=Mus musculus GN=Arpc4 PE=1 SV=3	ARPC4_MOUSE	20 kDa	0
NADH dehydrogenase [ubiquinone] 1 alpha subcomplex subunit 12 OS=Mus musculus GN=Ndufa12 PE=1 SV=2	NDUAC_MOUSE	17 kDa	0
Malate dehydrogenase, cytoplasmic OS=Mus musculus GN=Mdh1 PE=1 SV=3	MDHC_MOUSE	37 kDa	0
Galectin-3 OS=Mus musculus GN=Lgals3 PE=1 SV=3	LEG3_MOUSE	28 kDa	0
39S ribosomal protein L9, mitochondrial OS=Mus musculus GN=Mrpl9 PE=1 SV=2	RM09_MOUSE	30 kDa	0
Isoform 2 of Isocitrate dehydrogenase [NAD] subunit alpha, mitochondrial OS=Mus musculus GN=Idh3a	sp|Q9D6R2-2|IDH3A_MOUSE (+1)	31 kDa	0
Malectin OS=Mus musculus GN=Mlec PE=1 SV=2	MLEC_MOUSE	32 kDa	0
Vesicle-associated membrane protein 8 OS=Mus musculus GN=Vamp8 PE=1 SV=1	VAMP8_MOUSE	11 kDa	0
14-3-3 protein eta OS=Mus musculus GN=Ywhah PE=1 SV=2	1433F_MOUSE	28 kDa	0
Aspartate aminotransferase, mitochondrial OS=Mus musculus GN=Got2 PE=1 SV=1	AATM_MOUSE	47 kDa	0
Cytochrome b5 OS=Mus musculus GN=Cyb5a PE=1 SV=2	CYB5_MOUSE	15 kDa	0
Peptidyl-prolyl cis-trans isomerase FKBP1A OS=Mus musculus GN=Fkbp1a PE=1 SV=2	FKB1A_MOUSE	12 kDa	0
Inositol monophosphatase 1 OS=Mus musculus GN=Impa1 PE=1 SV=1	IMPA1_MOUSE	30 kDa	0
Ras-related protein Rab-10 OS=Mus musculus GN=Rab10 PE=1 SV=1	RAB10_MOUSE	23 kDa	0
Tubulin beta-4B chain OS=Mus musculus GN=Tubb4b PE=1 SV=1	TBB4B_MOUSE	50 kDa	0
Transmembrane emp24 domain-containing protein 10 OS=Mus musculus GN=Tmed10 PE=1 SV=1	sp|Q9D1D4|TMEDA_MOUSE	25 kDa	0
Emerin OS=Mus musculus GN=Emd PE=1 SV=1	EMD_MOUSE	29 kDa	0
Eukaryotic translation initiation factor 1A, X-chromosomal OS=Mus musculus GN=Eif1ax PE=2 SV=3	IF1AX_MOUSE (+1)	16 kDa	0
Ras-related protein Rab-1B OS=Mus musculus GN=Rab1b PE=1 SV=1	RAB1B_MOUSE	22 kDa	0
Signal recognition particle receptor subunit beta OS=Mus musculus GN=Srprb PE=1 SV=1	SRPRB_MOUSE	30 kDa	0
Mitochondrial import inner membrane translocase subunit Tim13 OS=Mus musculus GN=Timm13 PE=1 SV=1	TIM13_MOUSE	10 kDa	0
Protein ERGIC-53 OS=Mus musculus GN=Lman1 PE=1 SV=1	LMAN1_MOUSE	58 kDa	0
39S ribosomal protein L37, mitochondrial OS=Mus musculus GN=Mrpl37 PE=1 SV=1	RM37_MOUSE	48 kDa	0
Glycine--tRNA ligase OS=Mus musculus GN=Gars PE=1 SV=1	SYG_MOUSE	82 kDa	0
26S proteasome non-ATPase regulatory subunit 3 OS=Mus musculus GN=Psmd3 PE=1 SV=3	PSMD3_MOUSE	61 kDa	0
Cytochrome b-c1 complex subunit 6, mitochondrial OS=Mus musculus GN=Uqcrh PE=1 SV=2	QCR6_MOUSE	10 kDa	0
Ras-related C3 botulinum toxin substrate 1 OS=Mus musculus GN=Rac1 PE=1 SV=1	RAC1_MOUSE	21 kDa	0
Dolichol-phosphate mannosyltransferase subunit 1 OS=Mus musculus GN=Dpm1 PE=1 SV=1	DPM1_MOUSE	29 kDa	0
39S ribosomal protein L4, mitochondrial OS=Mus musculus GN=Mrpl4 PE=1 SV=1	RM04_MOUSE	33 kDa	0
Isoform 2 of Gelsolin OS=Mus musculus GN=Gsn	sp|P13020-2|GELS_MOUSE (+1)	81 kDa	0
Dolichyl-diphosphooligosaccharide--protein glycosyltransferase subunit STT3A OS=Mus musculus GN=Stt3a PE=1 SV=1	STT3A_MOUSE	81 kDa	0
Isoform 2 of Myosin-14 OS=Mus musculus GN=Myh14	sp|Q6URW6-2|MYH14_MOUSE (+2)	228 kDa	0
Transmembrane emp24 domain-containing protein 2 OS=Mus musculus GN=Tmed2 PE=1 SV=1	TMED2_MOUSE	23 kDa	0
B-cell receptor-associated protein 31 OS=Mus musculus GN=Bcap31 PE=1 SV=4	BAP31_MOUSE	28 kDa	0
Multifunctional protein ADE2 OS=Mus musculus GN=Paics PE=1 SV=4	PUR6_MOUSE	47 kDa	0
ATP synthase protein 8 OS=Mus musculus GN=Mtatp8 PE=1 SV=1	ATP8_MOUSE	8 kDa	0
Na(+)/H(+) exchange regulatory cofactor NHE-RF1 OS=Mus musculus GN=Slc9a3r1 PE=1 SV=3	NHRF1_MOUSE	39 kDa	0
Isoform 3 of Programmed cell death 6-interacting protein OS=Mus musculus GN=Pdcd6ip	sp|Q9WU78-3|PDC6I_MOUSE (+1)	97 kDa	0
Isoform 2 of Condensin complex subunit 1 OS=Mus musculus GN=Ncapd2	sp|Q8K2Z4-2|CND1_MOUSE (+1)	157 kDa	0
Annexin A7 OS=Mus musculus GN=Anxa7 PE=1 SV=2	ANXA7_MOUSE	50 kDa	0
Annexin A11 OS=Mus musculus GN=Anxa11 PE=1 SV=2	ANX11_MOUSE	54 kDa	0
Dolichyl-diphosphooligosaccharide--protein glycosyltransferase subunit DAD1 OS=Mus musculus GN=Dad1 PE=1 SV=3	DAD1_MOUSE	12 kDa	0
Dynactin subunit 2 OS=Mus musculus GN=Dctn2 PE=1 SV=3	DCTN2_MOUSE	44 kDa	0
Eukaryotic translation initiation factor 3 subunit J-A OS=Mus musculus GN=Eif3j1 PE=2 SV=1	EI3JA_MOUSE (+1)	29 kDa	0
Electron transfer flavoprotein subunit beta OS=Mus musculus GN=Etfb PE=1 SV=3	ETFB_MOUSE	28 kDa	0
Galactokinase OS=Mus musculus GN=Galk1 PE=1 SV=2	GALK1_MOUSE	42 kDa	0
Guanine nucleotide-binding protein G(I)/G(S)/G(T) subunit beta-2 OS=Mus musculus GN=Gnb2 PE=1 SV=3	GBB2_MOUSE (+1)	37 kDa	0
Glutathione S-transferase P 1 OS=Mus musculus GN=Gstp1 PE=1 SV=2	GSTP1_MOUSE	24 kDa	0
Voltage-gated potassium channel subunit beta-2 OS=Mus musculus GN=Kcnab2 PE=1 SV=1	KCAB2_MOUSE	41 kDa	0
Large neutral amino acids transporter small subunit 1 OS=Mus musculus GN=Slc7a5 PE=1 SV=2	LAT1_MOUSE	56 kDa	0
Mesencephalic astrocyte-derived neurotrophic factor OS=Mus musculus GN=Manf PE=1 SV=1	MANF_MOUSE	20 kDa	0
NAD-dependent malic enzyme, mitochondrial OS=Mus musculus GN=Me2 PE=1 SV=1	MAOM_MOUSE	66 kDa	0
Metaxin-1 OS=Mus musculus GN=Mtx1 PE=1 SV=1	MTX1_MOUSE	36 kDa	0
NADH dehydrogenase [ubiquinone] 1 alpha subcomplex subunit 13 OS=Mus musculus GN=Ndufa13 PE=1 SV=3	NDUAD_MOUSE	17 kDa	0
NADH dehydrogenase [ubiquinone] iron-sulfur protein 7, mitochondrial OS=Mus musculus GN=Ndufs7 PE=1 SV=1	NDUS7_MOUSE	25 kDa	0
PRA1 family protein 3 OS=Mus musculus GN=Arl6ip5 PE=1 SV=2	PRAF3_MOUSE	22 kDa	0
Proteasome subunit alpha type-2 OS=Mus musculus GN=Psma2 PE=1 SV=3	PSA2_MOUSE	26 kDa	0
Peptidyl-tRNA hydrolase 2, mitochondrial OS=Mus musculus GN=Ptrh2 PE=1 SV=1	PTH2_MOUSE	20 kDa	0
Ras-related protein Rab-18 OS=Mus musculus GN=Rab18 PE=1 SV=2	RAB18_MOUSE	23 kDa	0
Ribonuclease inhibitor OS=Mus musculus GN=Rnh1 PE=1 SV=1	RINI_MOUSE	50 kDa	0
Antigen peptide transporter 1 OS=Mus musculus GN=Tap1 PE=1 SV=3	TAP1_MOUSE	79 kDa	0
Transmembrane protein 165 OS=Mus musculus GN=Tmem165 PE=1 SV=2	TM165_MOUSE	35 kDa	0
Transmembrane emp24 domain-containing protein 4 OS=Mus musculus GN=Tmed4 PE=1 SV=1	TMED4_MOUSE	26 kDa	0
Transmembrane protein 43 OS=Mus musculus GN=Tmem43 PE=1 SV=1	TMM43_MOUSE	45 kDa	0
Exportin-2 OS=Mus musculus GN=Cse1l PE=1 SV=1	XPO2_MOUSE	110 kDa	0
Isoform 2 of Importin-5 OS=Mus musculus GN=Ipo5	sp|Q8BKC5-2|IPO5_MOUSE (+1)	117 kDa	0
NADH dehydrogenase [ubiquinone] flavoprotein 2, mitochondrial OS=Mus musculus GN=Ndufv2 PE=1 SV=2	sp|Q9D6J6|NDUV2_MOUSE	27 kDa	0
Isoform Short of Eukaryotic translation initiation factor 4H OS=Mus musculus GN=Eif4h	sp|Q9WUK2-2|IF4H_MOUSE (+1)	25 kDa	0
Isoform 2 of Torsin-1A-interacting protein 1 OS=Mus musculus GN=Tor1aip1	sp|Q921T2-2|TOIP1_MOUSE (+2)	65 kDa	0
Coatomer subunit beta' OS=Mus musculus GN=Copb2 PE=1 SV=2	COPB2_MOUSE	102 kDa	0
Retinol dehydrogenase 11 OS=Mus musculus GN=Rdh11 PE=1 SV=2	RDH11_MOUSE	35 kDa	0
GrpE protein homolog 1, mitochondrial OS=Mus musculus GN=Grpel1 PE=1 SV=1	GRPE1_MOUSE	24 kDa	0
Isoform 2 of Dynamin-2 OS=Mus musculus GN=Dnm2	sp|P39054-2|DYN2_MOUSE (+1)	98 kDa	0
Sorting nexin-2 OS=Mus musculus GN=Snx2 PE=1 SV=2	SNX2_MOUSE	58 kDa	0
Lipoamide acyltransferase component of branched-chain alpha-keto acid dehydrogenase complex, mitochondrial OS=Mus musculus GN=Dbt PE=1 SV=2	ODB2_MOUSE	53 kDa	0
Isoform 2 of Cytochrome c oxidase assembly protein COX15 homolog OS=Mus musculus GN=Cox15	sp|Q8BJ03-2|COX15_MOUSE (+1)	44 kDa	0
Isoform 2 of FAS-associated factor 2 OS=Mus musculus GN=Faf2	sp|Q3TDN2-2|FAF2_MOUSE (+1)	50 kDa	0
NADH dehydrogenase [ubiquinone] 1 alpha subcomplex subunit 6 OS=Mus musculus GN=Ndufa6 PE=1 SV=1	NDUA6_MOUSE	15 kDa	0
Non-specific lipid-transfer protein OS=Mus musculus GN=Scp2 PE=1 SV=3	sp|P32020|NLTP_MOUSE	59 kDa	0
Erlin-1 OS=Mus musculus GN=Erlin1 PE=1 SV=1	ERLN1_MOUSE (+1)	39 kDa	0
DnaJ homolog subfamily C member 11 OS=Mus musculus GN=Dnajc11 PE=1 SV=2	DJC11_MOUSE	63 kDa	0
Isoform 2 of CAD protein OS=Mus musculus GN=Cad	sp|B2RQC6-2|PYR1_MOUSE (+1)	236 kDa	0
DnaJ homolog subfamily C member 3 OS=Mus musculus GN=Dnajc3 PE=1 SV=1	DNJC3_MOUSE	57 kDa	0
Isoform 2 of Golgi reassembly-stacking protein 2 OS=Mus musculus GN=Gorasp2	sp|Q99JX3-2|GORS2_MOUSE (+1)	40 kDa	0
2,4-dienoyl-CoA reductase, mitochondrial OS=Mus musculus GN=Decr1 PE=1 SV=1	DECR_MOUSE	36 kDa	0
Monocarboxylate transporter 1 OS=Mus musculus GN=Slc16a1 PE=1 SV=1	MOT1_MOUSE	53 kDa	0
Surfeit locus protein 1 OS=Mus musculus GN=Surf1 PE=1 SV=3	SURF1_MOUSE	35 kDa	0
H-2 class I histocompatibility antigen, K-B alpha chain OS=Mus musculus GN=H2-K1 PE=1 SV=1	HA1B_MOUSE	41 kDa	0
MICOS complex subunit Mic27 OS=Mus musculus GN=Apool PE=1 SV=1	MIC27_MOUSE	29 kDa	0
Isoform 2 of 14-3-3 protein theta OS=Mus musculus GN=Ywhaq	sp|P68254-2|1433T_MOUSE (+1)	28 kDa	0
Isoform 2 of NSFL1 cofactor p47 OS=Mus musculus GN=Nsfl1c	sp|Q9CZ44-2|NSF1C_MOUSE (+2)	29 kDa	0
Small nuclear ribonucleoprotein E OS=Mus musculus GN=Snrpe PE=1 SV=1	RUXE_MOUSE	11 kDa	0
39S ribosomal protein L19, mitochondrial OS=Mus musculus GN=Mrpl19 PE=1 SV=1	RM19_MOUSE	34 kDa	0
Ubiquitin carboxyl-terminal hydrolase 14 OS=Mus musculus GN=Usp14 PE=1 SV=3	UBP14_MOUSE	56 kDa	0
Protein S100-A13 OS=Mus musculus GN=S100a13 PE=1 SV=1	S10AD_MOUSE	11 kDa	0
Glucosamine-6-phosphate isomerase 1 OS=Mus musculus GN=Gnpda1 PE=1 SV=3	GNPI1_MOUSE	33 kDa	0
39S ribosomal protein L1, mitochondrial OS=Mus musculus GN=Mrpl1 PE=1 SV=2	RM01_MOUSE	38 kDa	0
Isoform 2 of Regulation of nuclear pre-mRNA domain-containing protein 1B OS=Mus musculus GN=Rprd1b	sp|Q9CSU0-2|RPR1B_MOUSE (+2)	34 kDa	0
Ribonucleoprotein PTB-binding 1 OS=Mus musculus GN=Raver1 PE=1 SV=2	sp|Q9CW46|RAVR1_MOUSE	79 kDa	0
Macrophage-capping protein OS=Mus musculus GN=Capg PE=1 SV=2	CAPG_MOUSE	39 kDa	0
Mitochondrial pyruvate carrier 2 OS=Mus musculus GN=Mpc2 PE=1 SV=1	MPC2_MOUSE	14 kDa	0
Cytochrome b-c1 complex subunit 9 OS=Mus musculus GN=Uqcr10 PE=1 SV=1	QCR9_MOUSE	7 kDa	0
Signal recognition particle receptor subunit alpha OS=Mus musculus GN=Srpra PE=1 SV=1	SRPRA_MOUSE	70 kDa	0
Lysine--tRNA ligase OS=Mus musculus GN=Kars PE=1 SV=1	SYK_MOUSE	68 kDa	0
Tumor necrosis factor receptor superfamily member 9 OS=Mus musculus GN=Tnfrsf9 PE=1 SV=1	TNR9_MOUSE	28 kDa	0
Isoform HSP105-beta of Heat shock protein 105 kDa OS=Mus musculus GN=Hsph1	sp|Q61699-2|HS105_MOUSE (+1)	92 kDa	0
Formin-like protein 1 OS=Mus musculus GN=Fmnl1 PE=1 SV=1	sp|Q9JL26|FMNL1_MOUSE	122 kDa	0
Protein SGT1 homolog OS=Mus musculus GN=Sugt1 PE=1 SV=3	SGT1_MOUSE	38 kDa	0
Dihydrolipoyl dehydrogenase, mitochondrial OS=Mus musculus GN=Dld PE=1 SV=2	DLDH_MOUSE	54 kDa	0
Proteasome subunit alpha type-7 OS=Mus musculus GN=Psma7 PE=1 SV=1	PSA7_MOUSE	28 kDa	0
39S ribosomal protein L50, mitochondrial OS=Mus musculus GN=Mrpl50 PE=1 SV=2	RM50_MOUSE	18 kDa	0
Prostaglandin E synthase 3 OS=Mus musculus GN=Ptges3 PE=1 SV=1	TEBP_MOUSE	19 kDa	0
Isoform I of Septin-6 OS=Mus musculus GN=Sept6	sp|Q9R1T4-2|SEPT6_MOUSE (+2)	49 kDa	0
39S ribosomal protein L28, mitochondrial OS=Mus musculus GN=Mrpl28 PE=1 SV=3	RM28_MOUSE	30 kDa	0
39S ribosomal protein L48, mitochondrial OS=Mus musculus GN=Mrpl48 PE=1 SV=1	RM48_MOUSE	24 kDa	0
DnaJ homolog subfamily C member 8 OS=Mus musculus GN=Dnajc8 PE=1 SV=2	DNJC8_MOUSE	30 kDa	0
NADH dehydrogenase [ubiquinone] iron-sulfur protein 2, mitochondrial OS=Mus musculus GN=Ndufs2 PE=1 SV=1	NDUS2_MOUSE	53 kDa	0
39S ribosomal protein L44, mitochondrial OS=Mus musculus GN=Mrpl44 PE=1 SV=3	sp|Q9CY73|RM44_MOUSE	38 kDa	0
Mitochondrial import receptor subunit TOM70 OS=Mus musculus GN=Tomm70 PE=1 SV=2	TOM70_MOUSE	68 kDa	0
Isoform 2 of V-type proton ATPase catalytic subunit A OS=Mus musculus GN=Atp6v1a	sp|P50516-2|VATA_MOUSE (+1)	56 kDa	0
Cell division control protein 42 homolog OS=Mus musculus GN=Cdc42 PE=1 SV=2	sp|P60766|CDC42_MOUSE	21 kDa	0
Nucleoprotein TPR OS=Mus musculus GN=Tpr PE=1 SV=1	TPR_MOUSE	274 kDa	0
Cystatin-B OS=Mus musculus GN=Cstb PE=1 SV=1	CYTB_MOUSE	11 kDa	0
Isoform 2 of Sequestosome-1 OS=Mus musculus GN=Sqstm1	sp|Q64337-2|SQSTM_MOUSE (+1)	44 kDa	0
Structural maintenance of chromosomes protein 3 OS=Mus musculus GN=Smc3 PE=1 SV=2	SMC3_MOUSE	142 kDa	0
Flap endonuclease 1 OS=Mus musculus GN=Fen1 PE=1 SV=1	FEN1_MOUSE	42 kDa	0
NADH dehydrogenase [ubiquinone] iron-sulfur protein 6, mitochondrial OS=Mus musculus GN=Ndufs6 PE=1 SV=2	NDUS6_MOUSE	13 kDa	0
U5 small nuclear ribonucleoprotein 40 kDa protein OS=Mus musculus GN=Snrnp40 PE=1 SV=1	SNR40_MOUSE	39 kDa	0
Isoform 2 of Ras-related protein Rab-6A OS=Mus musculus GN=Rab6a	sp|P35279-2|RAB6A_MOUSE (+1)	24 kDa	0
Polyribonucleotide nucleotidyltransferase 1, mitochondrial OS=Mus musculus GN=Pnpt1 PE=1 SV=1	PNPT1_MOUSE	86 kDa	0
Isocitrate dehydrogenase [NADP], mitochondrial OS=Mus musculus GN=Idh2 PE=1 SV=3	IDHP_MOUSE	51 kDa	0
Protein deglycase DJ-1 OS=Mus musculus GN=Park7 PE=1 SV=1	PARK7_MOUSE	20 kDa	0
Integrin alpha-L OS=Mus musculus GN=Itgal PE=1 SV=2	ITAL_MOUSE	128 kDa	0
Transaldolase OS=Mus musculus GN=Taldo1 PE=1 SV=2	TALDO_MOUSE	37 kDa	0
Importin subunit alpha-4 OS=Mus musculus GN=Kpna3 PE=1 SV=1	IMA4_MOUSE	58 kDa	0
Platelet-activating factor acetylhydrolase IB subunit alpha OS=Mus musculus GN=Pafah1b1 PE=1 SV=2	sp|P63005|LIS1_MOUSE	47 kDa	0
Coronin-7 OS=Mus musculus GN=Coro7 PE=1 SV=2	CORO7_MOUSE	101 kDa	0
Signal transducer and activator of transcription 5A OS=Mus musculus GN=Stat5a PE=1 SV=1	STA5A_MOUSE	91 kDa	0
CDK5 regulatory subunit-associated protein 3 OS=Mus musculus GN=Cdk5rap3 PE=1 SV=1	CK5P3_MOUSE	57 kDa	0
Isoform 2 of Elongation factor Tu, mitochondrial OS=Mus musculus GN=Tufm	sp|Q8BFR5-2|EFTU_MOUSE (+1)	47 kDa	0

## Sheet: Isotype
Table S5. Mass spectrometry data of immunoprecipitation with anti-ADNP and anti-BRG1 antibodies, related to Figure 5.
Identified Proteins (915/919)	Accession Number	Molecular Weight	ISO control
Isoform PLEC-1D of Plectin OS=Mus musculus GN=Plec	sp|Q9QXS1-10|PLEC_MOUSE (+14)	514 kDa	35
Elongation factor 2 OS=Mus musculus GN=Eef2 PE=1 SV=2	EF2_MOUSE	95 kDa	34
Myb-binding protein 1A OS=Mus musculus GN=Mybbp1a PE=1 SV=2	MBB1A_MOUSE	152 kDa	28
ATP synthase subunit beta, mitochondrial OS=Mus musculus GN=Atp5b PE=1 SV=2	ATPB_MOUSE	56 kDa	26
Plastin-2 OS=Mus musculus GN=Lcp1 PE=1 SV=4	PLSL_MOUSE	70 kDa	26
60 kDa heat shock protein, mitochondrial OS=Mus musculus GN=Hspd1 PE=1 SV=1	sp|P63038|CH60_MOUSE	61 kDa	25
Heat shock protein HSP 90-beta OS=Mus musculus GN=Hsp90ab1 PE=1 SV=3	HS90B_MOUSE	83 kDa	24
78 kDa glucose-regulated protein OS=Mus musculus GN=Hspa5 PE=1 SV=3	GRP78_MOUSE	72 kDa	24
ATP synthase subunit alpha, mitochondrial OS=Mus musculus GN=Atp5a1 PE=1 SV=1	ATPA_MOUSE	60 kDa	22
Heat shock cognate 71 kDa protein OS=Mus musculus GN=Hspa8 PE=1 SV=1	HSP7C_MOUSE	71 kDa	20
Alpha-enolase OS=Mus musculus GN=Eno1 PE=1 SV=3	ENOA_MOUSE	47 kDa	20
Actin, cytoplasmic 1 OS=Mus musculus GN=Actb PE=1 SV=1	ACTB_MOUSE (+1)	42 kDa	19
Lon protease homolog, mitochondrial OS=Mus musculus GN=Lonp1 PE=1 SV=2	LONM_MOUSE	106 kDa	19
Myosin-9 OS=Mus musculus GN=Myh9 PE=1 SV=4	MYH9_MOUSE	226 kDa	18
Stress-70 protein, mitochondrial OS=Mus musculus GN=Hspa9 PE=1 SV=3	GRP75_MOUSE	73 kDa	18
Pyruvate kinase PKM OS=Mus musculus GN=Pkm PE=1 SV=4	sp|P52480|KPYM_MOUSE	58 kDa	18
Protein disulfide-isomerase A3 OS=Mus musculus GN=Pdia3 PE=1 SV=2	PDIA3_MOUSE	57 kDa	18
Tubulin beta-5 chain OS=Mus musculus GN=Tubb5 PE=1 SV=1	TBB5_MOUSE	50 kDa	17
Coronin-1A OS=Mus musculus GN=Coro1a PE=1 SV=5	COR1A_MOUSE	51 kDa	17
Phosphoglycerate kinase 1 OS=Mus musculus GN=Pgk1 PE=1 SV=4	PGK1_MOUSE	45 kDa	17
Elongation factor 1-alpha 1 OS=Mus musculus GN=Eef1a1 PE=1 SV=3	EF1A1_MOUSE	50 kDa	16
Calnexin OS=Mus musculus GN=Canx PE=1 SV=1	CALX_MOUSE	67 kDa	16
Calcium-binding mitochondrial carrier protein Aralar1 OS=Mus musculus GN=Slc25a12 PE=1 SV=1	CMC1_MOUSE	75 kDa	16
Dolichyl-diphosphooligosaccharide--protein glycosyltransferase subunit 1 OS=Mus musculus GN=Rpn1 PE=1 SV=1	RPN1_MOUSE	69 kDa	16
Isoform HK1-SB of Hexokinase-1 OS=Mus musculus GN=Hk1	sp|P17710-2|HXK1_MOUSE	106 kDa	16
Endoplasmin OS=Mus musculus GN=Hsp90b1 PE=1 SV=2	ENPL_MOUSE	92 kDa	16
Isoform Short of Delta-1-pyrroline-5-carboxylate synthase OS=Mus musculus GN=Aldh18a1	sp|Q9Z110-2|P5CS_MOUSE (+1)	87 kDa	16
Glyceraldehyde-3-phosphate dehydrogenase OS=Mus musculus GN=Gapdh PE=1 SV=2	G3P_MOUSE	36 kDa	15
Nucleolin OS=Mus musculus GN=Ncl PE=1 SV=2	NUCL_MOUSE	77 kDa	15
Serine hydroxymethyltransferase OS=Mus musculus GN=Shmt2 PE=1 SV=1	Q9CZN7_MOUSE (+1)	56 kDa	15
Sarcoplasmic/endoplasmic reticulum calcium ATPase 2 OS=Mus musculus GN=Atp2a2 PE=1 SV=2	sp|O55143|AT2A2_MOUSE	115 kDa	15
Vesicle-fusing ATPase OS=Mus musculus GN=Nsf PE=1 SV=2	NSF_MOUSE	83 kDa	15
ERO1-like protein alpha OS=Mus musculus GN=Ero1a PE=1 SV=2	ERO1A_MOUSE	54 kDa	15
Tubulin alpha-1B chain OS=Mus musculus GN=Tuba1b PE=1 SV=2	TBA1B_MOUSE	50 kDa	14
Prohibitin-2 OS=Mus musculus GN=Phb2 PE=1 SV=1	PHB2_MOUSE	33 kDa	14
Ubiquitin-like modifier-activating enzyme 1 OS=Mus musculus GN=Uba1 PE=1 SV=1	UBA1_MOUSE	118 kDa	14
Staphylococcal nuclease domain-containing protein 1 OS=Mus musculus GN=Snd1 PE=1 SV=1	SND1_MOUSE	102 kDa	14
Protein disulfide-isomerase OS=Mus musculus GN=P4hb PE=1 SV=2	PDIA1_MOUSE	57 kDa	14
Moesin OS=Mus musculus GN=Msn PE=1 SV=3	MOES_MOUSE	68 kDa	14
Prohibitin OS=Mus musculus GN=Phb PE=1 SV=1	PHB_MOUSE	30 kDa	13
L-lactate dehydrogenase A chain OS=Mus musculus GN=Ldha PE=1 SV=3	LDHA_MOUSE	36 kDa	13
Succinate dehydrogenase [ubiquinone] flavoprotein subunit, mitochondrial OS=Mus musculus GN=Sdha PE=1 SV=1	SDHA_MOUSE	73 kDa	13
Transitional endoplasmic reticulum ATPase OS=Mus musculus GN=Vcp PE=1 SV=4	TERA_MOUSE	89 kDa	13
T-complex protein 1 subunit epsilon OS=Mus musculus GN=Cct5 PE=1 SV=1	TCPE_MOUSE	60 kDa	13
Leucine-rich PPR motif-containing protein, mitochondrial OS=Mus musculus GN=Lrpprc PE=1 SV=2	LPPRC_MOUSE	157 kDa	13
Isoform 2 of Heterogeneous nuclear ribonucleoprotein K OS=Mus musculus GN=Hnrnpk	sp|P61979-2|HNRPK_MOUSE (+2)	51 kDa	12
Heterogeneous nuclear ribonucleoprotein U OS=Mus musculus GN=Hnrnpu PE=1 SV=1	HNRPU_MOUSE (+1)	88 kDa	12
Eukaryotic initiation factor 4A-I OS=Mus musculus GN=Eif4a1 PE=1 SV=1	IF4A1_MOUSE	46 kDa	12
Heat shock protein HSP 90-alpha OS=Mus musculus GN=Hsp90aa1 PE=1 SV=4	HS90A_MOUSE	85 kDa	12
Calreticulin OS=Mus musculus GN=Calr PE=1 SV=1	CALR_MOUSE	48 kDa	12
T-complex protein 1 subunit beta OS=Mus musculus GN=Cct2 PE=1 SV=4	TCPB_MOUSE	57 kDa	12
Fermitin family homolog 3 OS=Mus musculus GN=Fermt3 PE=1 SV=1	URP2_MOUSE	76 kDa	12
Isoform 2 of MICOS complex subunit Mic60 OS=Mus musculus GN=Immt	sp|Q8CAQ8-2|MIC60_MOUSE	83 kDa	12
Polyadenylate-binding protein 1 OS=Mus musculus GN=Pabpc1 PE=1 SV=2	PABP1_MOUSE	71 kDa	11
Probable ATP-dependent RNA helicase DDX5 OS=Mus musculus GN=Ddx5 PE=1 SV=2	DDX5_MOUSE	69 kDa	11
Keratin, type II cytoskeletal 5 OS=Mus musculus GN=Krt5 PE=1 SV=1	K2C5_MOUSE	62 kDa	11
60S ribosomal protein L4 OS=Mus musculus GN=Rpl4 PE=1 SV=3	RL4_MOUSE	47 kDa	11
40S ribosomal protein S3 OS=Mus musculus GN=Rps3 PE=1 SV=1	RS3_MOUSE	27 kDa	11
ADP/ATP translocase 2 OS=Mus musculus GN=Slc25a5 PE=1 SV=3	ADT2_MOUSE	33 kDa	11
Far upstream element-binding protein 2 OS=Mus musculus GN=Khsrp PE=1 SV=2	FUBP2_MOUSE	77 kDa	11
Isoform 2 of Septin-11 OS=Mus musculus GN=Sept11	sp|Q8C1B7-2|SEP11_MOUSE (+2)	49 kDa	11
T-complex protein 1 subunit gamma OS=Mus musculus GN=Cct3 PE=1 SV=1	TCPG_MOUSE	61 kDa	11
Clathrin heavy chain 1 OS=Mus musculus GN=Cltc PE=1 SV=3	CLH1_MOUSE	192 kDa	11
Protein-glutamine gamma-glutamyltransferase 2 OS=Mus musculus GN=Tgm2 PE=1 SV=4	TGM2_MOUSE	77 kDa	11
T-complex protein 1 subunit zeta OS=Mus musculus GN=Cct6a PE=1 SV=3	TCPZ_MOUSE	58 kDa	11
T-complex protein 1 subunit theta OS=Mus musculus GN=Cct8 PE=1 SV=3	TCPQ_MOUSE	60 kDa	11
Annexin A2 OS=Mus musculus GN=Anxa2 PE=1 SV=2	ANXA2_MOUSE	39 kDa	11
Transketolase OS=Mus musculus GN=Tkt PE=1 SV=1	TKT_MOUSE	68 kDa	11
Transferrin receptor protein 1 OS=Mus musculus GN=Tfrc PE=1 SV=1	TFR1_MOUSE	86 kDa	11
Isoform 2 of Keratin, type I cytoskeletal 10 OS=Mus musculus GN=Krt10	sp|P02535-2|K1C10_MOUSE (+2)	57 kDa	10
60S ribosomal protein L7a OS=Mus musculus GN=Rpl7a PE=1 SV=2	RL7A_MOUSE	30 kDa	10
Ribosome-binding protein 1 OS=Mus musculus GN=Rrbp1 PE=1 SV=2	sp|Q99PL5|RRBP1_MOUSE	173 kDa	10
Heterogeneous nuclear ribonucleoproteins A2/B1 OS=Mus musculus GN=Hnrnpa2b1 PE=1 SV=2	sp|O88569|ROA2_MOUSE	37 kDa	10
Peptidyl-prolyl cis-trans isomerase A OS=Mus musculus GN=Ppia PE=1 SV=2	PPIA_MOUSE	18 kDa	10
60S ribosomal protein L6 OS=Mus musculus GN=Rpl6 PE=1 SV=3	RL6_MOUSE	34 kDa	10
Fructose-bisphosphate aldolase A OS=Mus musculus GN=Aldoa PE=1 SV=2	ALDOA_MOUSE	39 kDa	10
60S ribosomal protein L7 OS=Mus musculus GN=Rpl7 PE=1 SV=2	RL7_MOUSE	31 kDa	10
Receptor of activated protein C kinase 1 OS=Mus musculus GN=Rack1 PE=1 SV=3	RACK1_MOUSE	35 kDa	10
Triosephosphate isomerase OS=Mus musculus GN=Tpi1 PE=1 SV=4	TPIS_MOUSE (+1)	32 kDa	10
Elongation factor 1-gamma OS=Mus musculus GN=Eef1g PE=1 SV=3	EF1G_MOUSE	50 kDa	10
Cofilin-1 OS=Mus musculus GN=Cfl1 PE=1 SV=3	COF1_MOUSE	19 kDa	10
Splicing factor 3A subunit 1 OS=Mus musculus GN=Sf3a1 PE=1 SV=1	SF3A1_MOUSE	89 kDa	10
Cytochrome b-c1 complex subunit 2, mitochondrial OS=Mus musculus GN=Uqcrc2 PE=1 SV=1	QCR2_MOUSE	48 kDa	10
Dolichyl-diphosphooligosaccharide--protein glycosyltransferase subunit 2 OS=Mus musculus GN=Rpn2 PE=1 SV=1	RPN2_MOUSE	69 kDa	10
Protein disulfide-isomerase A6 OS=Mus musculus GN=Pdia6 PE=1 SV=3	PDIA6_MOUSE	48 kDa	10
T-complex protein 1 subunit alpha OS=Mus musculus GN=Tcp1 PE=1 SV=3	sp|P11983|TCPA_MOUSE	60 kDa	10
Isoform 2 of 2-oxoglutarate dehydrogenase, mitochondrial OS=Mus musculus GN=Ogdh	sp|Q60597-2|ODO1_MOUSE (+3)	115 kDa	10
Isoform 2 of Heterogeneous nuclear ribonucleoprotein M OS=Mus musculus GN=Hnrnpm	sp|Q9D0E1-2|HNRPM_MOUSE (+1)	74 kDa	9
Serine/arginine repetitive matrix protein 2 OS=Mus musculus GN=Srrm2 PE=1 SV=3	sp|Q8BTI8|SRRM2_MOUSE	295 kDa	9
40S ribosomal protein S3a OS=Mus musculus GN=Rps3a PE=1 SV=3	RS3A_MOUSE	30 kDa	9
Granulins OS=Mus musculus GN=Grn PE=1 SV=2	GRN_MOUSE	63 kDa	9
Phosphate carrier protein, mitochondrial OS=Mus musculus GN=Slc25a3 PE=1 SV=1	MPCP_MOUSE	40 kDa	9
Flotillin-1 OS=Mus musculus GN=Flot1 PE=1 SV=1	FLOT1_MOUSE	48 kDa	9
Vesicle-associated membrane protein-associated protein A OS=Mus musculus GN=Vapa PE=1 SV=2	VAPA_MOUSE	28 kDa	9
ATP-dependent RNA helicase DDX39A OS=Mus musculus GN=Ddx39a PE=1 SV=1	sp|Q8VDW0|DX39A_MOUSE	49 kDa	9
Malate dehydrogenase, mitochondrial OS=Mus musculus GN=Mdh2 PE=1 SV=3	MDHM_MOUSE	36 kDa	9
Isoform Mt-VDAC1 of Voltage-dependent anion-selective channel protein 1 OS=Mus musculus GN=Vdac1	sp|Q60932-2|VDAC1_MOUSE (+1)	31 kDa	9
Isoform 2 of Far upstream element-binding protein 1 OS=Mus musculus GN=Fubp1	sp|Q91WJ8-2|FUBP1_MOUSE (+1)	71 kDa	9
Isoform 2 of Tropomyosin alpha-3 chain OS=Mus musculus GN=Tpm3	sp|P21107-2|TPM3_MOUSE	29 kDa	9
Valine--tRNA ligase OS=Mus musculus GN=Vars PE=1 SV=1	SYVC_MOUSE	140 kDa	9
T-complex protein 1 subunit delta OS=Mus musculus GN=Cct4 PE=1 SV=3	TCPD_MOUSE	58 kDa	9
Dolichyl-diphosphooligosaccharide--protein glycosyltransferase 48 kDa subunit OS=Mus musculus GN=Ddost PE=1 SV=2	OST48_MOUSE	49 kDa	9
Actin-related protein 3 OS=Mus musculus GN=Actr3 PE=1 SV=3	ARP3_MOUSE	47 kDa	9
Monofunctional C1-tetrahydrofolate synthase, mitochondrial OS=Mus musculus GN=Mthfd1l PE=1 SV=2	C1TM_MOUSE	106 kDa	9
Extended synaptotagmin-1 OS=Mus musculus GN=Esyt1 PE=1 SV=2	sp|Q3U7R1|ESYT1_MOUSE	122 kDa	9
Phosphoglycerate mutase 1 OS=Mus musculus GN=Pgam1 PE=1 SV=3	PGAM1_MOUSE	29 kDa	9
DNA replication licensing factor MCM3 OS=Mus musculus GN=Mcm3 PE=1 SV=2	MCM3_MOUSE	92 kDa	9
DNA replication licensing factor MCM6 OS=Mus musculus GN=Mcm6 PE=1 SV=1	MCM6_MOUSE	93 kDa	9
Stress-induced-phosphoprotein 1 OS=Mus musculus GN=Stip1 PE=1 SV=1	STIP1_MOUSE	63 kDa	9
Glucose-6-phosphate isomerase OS=Mus musculus GN=Gpi PE=1 SV=4	G6PI_MOUSE	63 kDa	9
Integrin beta-2 OS=Mus musculus GN=Itgb2 PE=1 SV=2	ITB2_MOUSE	85 kDa	9
60S ribosomal protein L3 OS=Mus musculus GN=Rpl3 PE=1 SV=3	RL3_MOUSE	46 kDa	8
60S ribosomal protein L10a OS=Mus musculus GN=Rpl10a PE=1 SV=3	RL10A_MOUSE	25 kDa	8
40S ribosomal protein S9 OS=Mus musculus GN=Rps9 PE=1 SV=3	RS9_MOUSE	23 kDa	8
Nucleophosmin OS=Mus musculus GN=Npm1 PE=1 SV=1	NPM_MOUSE	33 kDa	8
Polypyrimidine tract-binding protein 1 OS=Mus musculus GN=Ptbp1 PE=1 SV=2	PTBP1_MOUSE	56 kDa	8
Eukaryotic translation initiation factor 5A-1 OS=Mus musculus GN=Eif5a PE=1 SV=2	IF5A1_MOUSE	17 kDa	8
Isoform Epsilon of Lamina-associated polypeptide 2, isoforms beta/delta/epsilon/gamma OS=Mus musculus GN=Tmpo	sp|Q61029-3|LAP2B_MOUSE (+1)	46 kDa	8
High mobility group protein B2 OS=Mus musculus GN=Hmgb2 PE=1 SV=3	HMGB2_MOUSE	24 kDa	8
Splicing factor 3B subunit 1 OS=Mus musculus GN=Sf3b1 PE=1 SV=1	SF3B1_MOUSE	146 kDa	8
DNA-binding protein SATB1 OS=Mus musculus GN=Satb1 PE=1 SV=2	SATB1_MOUSE	86 kDa	8
Cytochrome b-c1 complex subunit 1, mitochondrial OS=Mus musculus GN=Uqcrc1 PE=1 SV=2	QCR1_MOUSE	53 kDa	8
Proliferation-associated protein 2G4 OS=Mus musculus GN=Pa2g4 PE=1 SV=3	sp|P50580|PA2G4_MOUSE	44 kDa	8
Hexokinase-2 OS=Mus musculus GN=Hk2 PE=1 SV=1	HXK2_MOUSE	103 kDa	8
Stomatin-like protein 2, mitochondrial OS=Mus musculus GN=Stoml2 PE=1 SV=1	STML2_MOUSE	38 kDa	8
Transgelin-2 OS=Mus musculus GN=Tagln2 PE=1 SV=4	TAGL2_MOUSE	22 kDa	8
Actin-related protein 2/3 complex subunit 2 OS=Mus musculus GN=Arpc2 PE=1 SV=3	ARPC2_MOUSE	34 kDa	8
Protein disulfide-isomerase A4 OS=Mus musculus GN=Pdia4 PE=1 SV=3	PDIA4_MOUSE	72 kDa	8
Receptor-type tyrosine-protein phosphatase C OS=Mus musculus GN=Ptprc PE=1 SV=3	PTPRC_MOUSE (+2)	145 kDa	8
WD repeat-containing protein 1 OS=Mus musculus GN=Wdr1 PE=1 SV=3	WDR1_MOUSE	66 kDa	8
Filamin-A OS=Mus musculus GN=Flna PE=1 SV=5	sp|Q8BTM8|FLNA_MOUSE	281 kDa	8
Nuclease-sensitive element-binding protein 1 OS=Mus musculus GN=Ybx1 PE=1 SV=3	YBOX1_MOUSE	36 kDa	7
Heterogeneous nuclear ribonucleoprotein A3 OS=Mus musculus GN=Hnrnpa3 PE=1 SV=1	sp|Q8BG05|ROA3_MOUSE	40 kDa	7
40S ribosomal protein S2 OS=Mus musculus GN=Rps2 PE=1 SV=3	RS2_MOUSE	31 kDa	7
40S ribosomal protein S8 OS=Mus musculus GN=Rps8 PE=1 SV=2	RS8_MOUSE	24 kDa	7
60S ribosomal protein L17 OS=Mus musculus GN=Rpl17 PE=1 SV=3	RL17_MOUSE	21 kDa	7
40S ribosomal protein S4, X isoform OS=Mus musculus GN=Rps4x PE=1 SV=2	RS4X_MOUSE	30 kDa	7
60S acidic ribosomal protein P0 OS=Mus musculus GN=Rplp0 PE=1 SV=3	RLA0_MOUSE	34 kDa	7
Pre-mRNA-processing-splicing factor 8 OS=Mus musculus GN=Prpf8 PE=1 SV=2	PRP8_MOUSE	274 kDa	7
Elongation factor 1-delta OS=Mus musculus GN=Eef1d PE=1 SV=3	sp|P57776|EF1D_MOUSE	31 kDa	7
40S ribosomal protein SA OS=Mus musculus GN=Rpsa PE=1 SV=4	RSSA_MOUSE	33 kDa	7
Lamin-B receptor OS=Mus musculus GN=Lbr PE=1 SV=2	LBR_MOUSE	71 kDa	7
Splicing factor 3B subunit 3 OS=Mus musculus GN=Sf3b3 PE=1 SV=1	sp|Q921M3|SF3B3_MOUSE	136 kDa	7
Flotillin-2 OS=Mus musculus GN=Flot2 PE=1 SV=2	sp|Q60634|FLOT2_MOUSE	47 kDa	7
Eukaryotic translation initiation factor 2 subunit 3, X-linked OS=Mus musculus GN=Eif2s3x PE=1 SV=2	IF2G_MOUSE	51 kDa	7
Sideroflexin-1 OS=Mus musculus GN=Sfxn1 PE=1 SV=3	SFXN1_MOUSE	36 kDa	7
ATP synthase subunit d, mitochondrial OS=Mus musculus GN=Atp5h PE=1 SV=3	ATP5H_MOUSE	19 kDa	7
Succinate dehydrogenase [ubiquinone] iron-sulfur subunit, mitochondrial OS=Mus musculus GN=Sdhb PE=1 SV=1	SDHB_MOUSE	32 kDa	7
Isoform 3 of Fatty acyl-CoA reductase 1 OS=Mus musculus GN=Far1	sp|Q922J9-3|FACR1_MOUSE (+2)	59 kDa	7
RNA-binding protein FUS OS=Mus musculus GN=Fus PE=1 SV=1	FUS_MOUSE	53 kDa	7
H-2 class I histocompatibility antigen, D-B alpha chain OS=Mus musculus GN=H2-D1 PE=1 SV=2	HA11_MOUSE	41 kDa	7
Phosphoserine aminotransferase OS=Mus musculus GN=Psat1 PE=1 SV=1	SERC_MOUSE	40 kDa	7
DNA replication licensing factor MCM2 OS=Mus musculus GN=Mcm2 PE=1 SV=3	MCM2_MOUSE	102 kDa	7
Heat shock 70 kDa protein 4 OS=Mus musculus GN=Hspa4 PE=1 SV=1	HSP74_MOUSE	94 kDa	7
AFG3-like protein 2 OS=Mus musculus GN=Afg3l2 PE=1 SV=1	AFG32_MOUSE	90 kDa	7
Structural maintenance of chromosomes protein 2 OS=Mus musculus GN=Smc2 PE=1 SV=2	SMC2_MOUSE	134 kDa	7
Talin-1 OS=Mus musculus GN=Tln1 PE=1 SV=2	TLN1_MOUSE	270 kDa	7
Isoform 2 of Rab GDP dissociation inhibitor beta OS=Mus musculus GN=Gdi2	sp|Q61598-2|GDIB_MOUSE (+1)	47 kDa	7
Annexin A6 OS=Mus musculus GN=Anxa6 PE=1 SV=3	ANXA6_MOUSE	76 kDa	7
Cullin-associated NEDD8-dissociated protein 1 OS=Mus musculus GN=Cand1 PE=1 SV=2	CAND1_MOUSE	136 kDa	7
NADH-ubiquinone oxidoreductase 75 kDa subunit, mitochondrial OS=Mus musculus GN=Ndufs1 PE=1 SV=2	NDUS1_MOUSE	80 kDa	7
Voltage-dependent anion-selective channel protein 3 OS=Mus musculus GN=Vdac3 PE=1 SV=1	VDAC3_MOUSE	31 kDa	7
Histone H1.3 OS=Mus musculus GN=Hist1h1d PE=1 SV=2	H13_MOUSE	22 kDa	6
Probable ATP-dependent RNA helicase DDX17 OS=Mus musculus GN=Ddx17 PE=1 SV=1	sp|Q501J6|DDX17_MOUSE	72 kDa	6
Isoform 2 of Heterogeneous nuclear ribonucleoprotein F OS=Mus musculus GN=Hnrnpf	sp|Q9Z2X1-2|HNRPF_MOUSE (+1)	44 kDa	6
60S acidic ribosomal protein P2 OS=Mus musculus GN=Rplp2 PE=1 SV=3	RLA2_MOUSE	12 kDa	6
60S ribosomal protein L15 OS=Mus musculus GN=Rpl15 PE=2 SV=4	RL15_MOUSE	24 kDa	6
40S ribosomal protein S13 OS=Mus musculus GN=Rps13 PE=1 SV=2	RS13_MOUSE	17 kDa	6
Heterogeneous nuclear ribonucleoprotein A/B OS=Mus musculus GN=Hnrnpab PE=1 SV=1	ROAA_MOUSE	31 kDa	6
Poly(rC)-binding protein 1 OS=Mus musculus GN=Pcbp1 PE=1 SV=1	PCBP1_MOUSE	37 kDa	6
ATP synthase subunit gamma, mitochondrial OS=Mus musculus GN=Atp5c1 PE=1 SV=1	ATPG_MOUSE	33 kDa	6
40S ribosomal protein S18 OS=Mus musculus GN=Rps18 PE=1 SV=3	RS18_MOUSE	18 kDa	6
14-3-3 protein zeta/delta OS=Mus musculus GN=Ywhaz PE=1 SV=1	1433Z_MOUSE	28 kDa	6
GTP-binding nuclear protein Ran OS=Mus musculus GN=Ran PE=1 SV=3	RAN_MOUSE	24 kDa	6
Transcription intermediary factor 1-beta OS=Mus musculus GN=Trim28 PE=1 SV=3	sp|Q62318|TIF1B_MOUSE	89 kDa	6
Keratin, type I cytoskeletal 14 OS=Mus musculus GN=Krt14 PE=1 SV=2	K1C14_MOUSE	53 kDa	6
Isoform 3 of Septin-9 OS=Mus musculus GN=Sept9	sp|Q80UG5-3|SEPT9_MOUSE (+1)	65 kDa	6
Brain acid soluble protein 1 OS=Mus musculus GN=Basp1 PE=1 SV=3	BASP1_MOUSE	22 kDa	6
Peroxiredoxin-1 OS=Mus musculus GN=Prdx1 PE=1 SV=1	PRDX1_MOUSE	22 kDa	6
Aspartate--tRNA ligase, cytoplasmic OS=Mus musculus GN=Dars PE=1 SV=2	SYDC_MOUSE	57 kDa	6
Voltage-dependent anion-selective channel protein 2 OS=Mus musculus GN=Vdac2 PE=1 SV=2	VDAC2_MOUSE	32 kDa	6
Isoform 2 of F-actin-capping protein subunit beta OS=Mus musculus GN=Capzb	sp|P47757-2|CAPZB_MOUSE (+2)	31 kDa	6
ADP/ATP translocase 1 OS=Mus musculus GN=Slc25a4 PE=1 SV=4	ADT1_MOUSE	33 kDa	6
10 kDa heat shock protein, mitochondrial OS=Mus musculus GN=Hspe1 PE=1 SV=2	CH10_MOUSE	11 kDa	6
Cytochrome c oxidase subunit 4 isoform 1, mitochondrial OS=Mus musculus GN=Cox4i1 PE=1 SV=2	COX41_MOUSE	20 kDa	6
Nucleoside diphosphate kinase B OS=Mus musculus GN=Nme2 PE=1 SV=1	NDKB_MOUSE	17 kDa	6
Eukaryotic translation initiation factor 3 subunit B OS=Mus musculus GN=Eif3b PE=1 SV=1	EIF3B_MOUSE	91 kDa	6
Isoform Short of Tapasin OS=Mus musculus GN=Tapbp	sp|Q9R233-2|TPSN_MOUSE (+1)	47 kDa	6
Peroxisomal multifunctional enzyme type 2 OS=Mus musculus GN=Hsd17b4 PE=1 SV=3	DHB4_MOUSE	79 kDa	6
Ezrin OS=Mus musculus GN=Ezr PE=1 SV=3	EZRI_MOUSE	69 kDa	6
Isoform 2 of 4F2 cell-surface antigen heavy chain OS=Mus musculus GN=Slc3a2	sp|P10852-2|4F2_MOUSE (+1)	62 kDa	6
Activated RNA polymerase II transcriptional coactivator p15 OS=Mus musculus GN=Sub1 PE=1 SV=3	TCP4_MOUSE	14 kDa	6
Exportin-1 OS=Mus musculus GN=Xpo1 PE=1 SV=1	XPO1_MOUSE	123 kDa	6
Sodium/potassium-transporting ATPase subunit alpha-1 OS=Mus musculus GN=Atp1a1 PE=1 SV=1	AT1A1_MOUSE	113 kDa	6
Citrate synthase, mitochondrial OS=Mus musculus GN=Cs PE=1 SV=1	CISY_MOUSE	52 kDa	6
Tyrosine-protein phosphatase non-receptor type 1 OS=Mus musculus GN=Ptpn1 PE=1 SV=2	PTN1_MOUSE	50 kDa	6
Aconitate hydratase, mitochondrial OS=Mus musculus GN=Aco2 PE=1 SV=1	ACON_MOUSE	85 kDa	6
Alpha-actinin-4 OS=Mus musculus GN=Actn4 PE=1 SV=1	ACTN4_MOUSE	105 kDa	6
Coatomer subunit alpha OS=Mus musculus GN=Copa PE=1 SV=2	COPA_MOUSE	138 kDa	6
Lamin-B1 OS=Mus musculus GN=Lmnb1 PE=1 SV=3	LMNB1_MOUSE	67 kDa	6
DNA replication licensing factor MCM7 OS=Mus musculus GN=Mcm7 PE=1 SV=1	MCM7_MOUSE	81 kDa	6
Phosphoglucomutase-1 OS=Mus musculus GN=Pgm1 PE=1 SV=4	PGM1_MOUSE	61 kDa	6
Histidine--tRNA ligase, cytoplasmic OS=Mus musculus GN=Hars PE=1 SV=2	SYHC_MOUSE	57 kDa	6
Vimentin OS=Mus musculus GN=Vim PE=1 SV=3	VIME_MOUSE	54 kDa	6
Splicing factor, proline- and glutamine-rich OS=Mus musculus GN=Sfpq PE=1 SV=1	SFPQ_MOUSE	75 kDa	5
Histone H4 OS=Mus musculus GN=Hist1h4a PE=1 SV=2	H4_MOUSE	11 kDa	5
60S ribosomal protein L10 OS=Mus musculus GN=Rpl10 PE=1 SV=3	RL10_MOUSE	25 kDa	5
60S ribosomal protein L23a OS=Mus musculus GN=Rpl23a PE=1 SV=1	RL23A_MOUSE	18 kDa	5
Heterogeneous nuclear ribonucleoprotein L OS=Mus musculus GN=Hnrnpl PE=1 SV=2	HNRPL_MOUSE	64 kDa	5
40S ribosomal protein S6 OS=Mus musculus GN=Rps6 PE=1 SV=1	RS6_MOUSE	29 kDa	5
Histone H2B type 1-B OS=Mus musculus GN=Hist1h2bb PE=1 SV=3	H2B1B_MOUSE (+8)	14 kDa	5
Histone-binding protein RBBP7 OS=Mus musculus GN=Rbbp7 PE=1 SV=1	RBBP7_MOUSE	48 kDa	5
60S ribosomal protein L18 OS=Mus musculus GN=Rpl18 PE=1 SV=3	RL18_MOUSE	22 kDa	5
Heterogeneous nuclear ribonucleoprotein A1 OS=Mus musculus GN=Hnrnpa1 PE=1 SV=2	sp|P49312|ROA1_MOUSE	34 kDa	5
Serine/arginine repetitive matrix protein 1 OS=Mus musculus GN=Srrm1 PE=1 SV=2	sp|Q52KI8|SRRM1_MOUSE	107 kDa	5
60S ribosomal protein L12 OS=Mus musculus GN=Rpl12 PE=1 SV=2	RL12_MOUSE	18 kDa	5
60S ribosomal protein L27 OS=Mus musculus GN=Rpl27 PE=1 SV=2	RL27_MOUSE	16 kDa	5
Histone deacetylase 1 OS=Mus musculus GN=Hdac1 PE=1 SV=1	HDAC1_MOUSE	55 kDa	5
Protein RCC2 OS=Mus musculus GN=Rcc2 PE=1 SV=1	RCC2_MOUSE	56 kDa	5
40S ribosomal protein S19 OS=Mus musculus GN=Rps19 PE=1 SV=3	RS19_MOUSE	16 kDa	5
Isoform 2 of Recombining binding protein suppressor of hairless OS=Mus musculus GN=Rbpj	sp|P31266-2|SUH_MOUSE (+1)	54 kDa	5
Pre-mRNA-splicing factor ATP-dependent RNA helicase DHX15 OS=Mus musculus GN=Dhx15 PE=1 SV=2	DHX15_MOUSE	91 kDa	5
Isoform 2 of Interferon regulatory factor 4 OS=Mus musculus GN=Irf4	sp|Q64287-2|IRF4_MOUSE (+1)	51 kDa	5
Ras-related protein Rab-8A OS=Mus musculus GN=Rab8a PE=1 SV=2	RAB8A_MOUSE	24 kDa	5
Galectin-1 OS=Mus musculus GN=Lgals1 PE=1 SV=3	LEG1_MOUSE	15 kDa	5
Cytochrome c oxidase subunit 2 OS=Mus musculus GN=Mtco2 PE=1 SV=1	COX2_MOUSE	26 kDa	5
Profilin-1 OS=Mus musculus GN=Pfn1 PE=1 SV=2	PROF1_MOUSE	15 kDa	5
Ras-related C3 botulinum toxin substrate 2 OS=Mus musculus GN=Rac2 PE=1 SV=1	RAC2_MOUSE	21 kDa	5
60S ribosomal protein L5 OS=Mus musculus GN=Rpl5 PE=1 SV=3	RL5_MOUSE	34 kDa	5
40S ribosomal protein S7 OS=Mus musculus GN=Rps7 PE=2 SV=1	RS7_MOUSE	22 kDa	5
Isoform 2 of U2 snRNP-associated SURP motif-containing protein OS=Mus musculus GN=U2surp	sp|Q6NV83-2|SR140_MOUSE (+1)	118 kDa	5
ATP synthase subunit O, mitochondrial OS=Mus musculus GN=Atp5o PE=1 SV=1	ATPO_MOUSE	23 kDa	5
T-complex protein 1 subunit eta OS=Mus musculus GN=Cct7 PE=1 SV=1	TCPH_MOUSE	60 kDa	5
High mobility group protein B1 OS=Mus musculus GN=Hmgb1 PE=1 SV=2	HMGB1_MOUSE	25 kDa	5
SAP domain-containing ribonucleoprotein OS=Mus musculus GN=Sarnp PE=1 SV=3	SARNP_MOUSE	24 kDa	5
3-hydroxyacyl-CoA dehydrogenase type-2 OS=Mus musculus GN=Hsd17b10 PE=1 SV=4	HCD2_MOUSE	27 kDa	5
Interleukin-2 receptor subunit alpha OS=Mus musculus OX=10090 GN=Il2ra PE=2 SV=1	P01590	?	5
Complement component 1 Q subcomponent-binding protein, mitochondrial OS=Mus musculus GN=C1qbp PE=1 SV=1	C1QBP_MOUSE	31 kDa	5
Ras-related protein Rap-1A OS=Mus musculus GN=Rap1a PE=1 SV=1	RAP1A_MOUSE	21 kDa	5
39S ribosomal protein L12, mitochondrial OS=Mus musculus GN=Mrpl12 PE=1 SV=2	RM12_MOUSE	22 kDa	5
Actin-related protein 2 OS=Mus musculus GN=Actr2 PE=1 SV=1	ARP2_MOUSE	45 kDa	5
ADP-ribosylation factor 1 OS=Mus musculus GN=Arf1 PE=1 SV=2	ARF1_MOUSE (+1)	21 kDa	5
Nuclear pore complex protein Nup155 OS=Mus musculus GN=Nup155 PE=1 SV=1	NU155_MOUSE	155 kDa	5
ATP synthase F(0) complex subunit B1, mitochondrial OS=Mus musculus GN=Atp5f1 PE=1 SV=1	AT5F1_MOUSE	29 kDa	5
T-cell surface antigen CD2 OS=Mus musculus GN=Cd2 PE=1 SV=1	CD2_MOUSE	38 kDa	5
Sister chromatid cohesion protein PDS5 homolog A OS=Mus musculus GN=Pds5a PE=1 SV=3	PDS5A_MOUSE	150 kDa	5
Mitochondrial import receptor subunit TOM40 homolog OS=Mus musculus GN=Tomm40 PE=1 SV=3	TOM40_MOUSE	38 kDa	5
Eukaryotic peptide chain release factor subunit 1 OS=Mus musculus GN=Etf1 PE=1 SV=4	ERF1_MOUSE	49 kDa	5
Ras-related protein Rab-7a OS=Mus musculus GN=Rab7a PE=1 SV=2	RAB7A_MOUSE	23 kDa	5
Bifunctional glutamate/proline--tRNA ligase OS=Mus musculus GN=Eprs PE=1 SV=4	SYEP_MOUSE	170 kDa	5
Isoform 2 of Stimulator of interferon genes protein OS=Mus musculus GN=Tmem173	sp|Q3TBT3-2|STING_MOUSE (+2)	48 kDa	5
Isoform 2 of Poly(U)-binding-splicing factor PUF60 OS=Mus musculus GN=Puf60	sp|Q3UEB3-2|PUF60_MOUSE (+2)	59 kDa	5
Isoform 2 of NADH-cytochrome b5 reductase 3 OS=Mus musculus GN=Cyb5r3	sp|Q9DCN2-2|NB5R3_MOUSE (+1)	32 kDa	5
Septin-7 OS=Mus musculus GN=Sept7 PE=1 SV=1	SEPT7_MOUSE	51 kDa	5
Peroxiredoxin-2 OS=Mus musculus GN=Prdx2 PE=1 SV=3	PRDX2_MOUSE	22 kDa	5
Hypoxia up-regulated protein 1 OS=Mus musculus GN=Hyou1 PE=1 SV=1	HYOU1_MOUSE	111 kDa	5
Probable ATP-dependent RNA helicase DDX46 OS=Mus musculus GN=Ddx46 PE=1 SV=2	sp|Q569Z5|DDX46_MOUSE	117 kDa	5
26S proteasome non-ATPase regulatory subunit 2 OS=Mus musculus GN=Psmd2 PE=1 SV=1	PSMD2_MOUSE	100 kDa	5
Adenosylhomocysteinase OS=Mus musculus GN=Ahcy PE=1 SV=3	SAHH_MOUSE	48 kDa	5
Tropomyosin alpha-4 chain OS=Mus musculus GN=Tpm4 PE=1 SV=3	TPM4_MOUSE	28 kDa	5
Minor histocompatibility antigen H13 OS=Mus musculus GN=Hm13 PE=1 SV=1	sp|Q9D8V0|HM13_MOUSE	42 kDa	5
T-cell surface glycoprotein CD5 OS=Mus musculus GN=Cd5 PE=1 SV=1	CD5_MOUSE	54 kDa	5
Coatomer subunit beta OS=Mus musculus GN=Copb1 PE=1 SV=1	COPB_MOUSE	107 kDa	5
Glutamate dehydrogenase 1, mitochondrial OS=Mus musculus GN=Glud1 PE=1 SV=1	DHE3_MOUSE	61 kDa	5
Dihydropyrimidinase-related protein 2 OS=Mus musculus GN=Dpysl2 PE=1 SV=2	DPYL2_MOUSE	62 kDa	5
NADH dehydrogenase [ubiquinone] iron-sulfur protein 3, mitochondrial OS=Mus musculus GN=Ndufs3 PE=1 SV=2	NDUS3_MOUSE	30 kDa	5
Pyruvate dehydrogenase E1 component subunit beta, mitochondrial OS=Mus musculus GN=Pdhb PE=1 SV=1	ODPB_MOUSE	39 kDa	5
Structural maintenance of chromosomes protein 1A OS=Mus musculus GN=Smc1a PE=1 SV=4	SMC1A_MOUSE	143 kDa	5
Isoleucine--tRNA ligase, cytoplasmic OS=Mus musculus GN=Iars PE=1 SV=2	SYIC_MOUSE	144 kDa	5
ATP-binding cassette sub-family E member 1 OS=Mus musculus GN=Abce1 PE=1 SV=1	ABCE1_MOUSE	67 kDa	5
Chromodomain-helicase-DNA-binding protein 4 OS=Mus musculus GN=Chd4 PE=1 SV=1	CHD4_MOUSE	218 kDa	4
T-cell-specific surface glycoprotein CD28 OS=Mus musculus GN=Cd28 PE=2 SV=2	CD28_MOUSE	25 kDa	4
Heterogeneous nuclear ribonucleoprotein H OS=Mus musculus GN=Hnrnph1 PE=1 SV=3	HNRH1_MOUSE	49 kDa	4
Histone H2AX OS=Mus musculus GN=H2afx PE=1 SV=2	H2AX_MOUSE	15 kDa	4
Isoform 2 of Serine/arginine-rich splicing factor 1 OS=Mus musculus GN=Srsf1	sp|Q6PDM2-2|SRSF1_MOUSE (+2)	22 kDa	4
Nucleolar RNA helicase 2 OS=Mus musculus GN=Ddx21 PE=1 SV=3	DDX21_MOUSE	94 kDa	4
Metastasis-associated protein MTA2 OS=Mus musculus GN=Mta2 PE=1 SV=1	MTA2_MOUSE	75 kDa	4
DNA topoisomerase 1 OS=Mus musculus GN=Top1 PE=1 SV=2	TOP1_MOUSE	91 kDa	4
Keratin, type II cytoskeletal 2 epidermal OS=Mus musculus GN=Krt2 PE=1 SV=1	K22E_MOUSE	71 kDa	4
ELAV-like protein 1 OS=Mus musculus GN=Elavl1 PE=1 SV=2	ELAV1_MOUSE	36 kDa	4
60S ribosomal protein L13 OS=Mus musculus GN=Rpl13 PE=1 SV=3	RL13_MOUSE	24 kDa	4
60S ribosomal protein L26 OS=Mus musculus GN=Rpl26 PE=1 SV=1	RL26_MOUSE	17 kDa	4
ATP-dependent RNA helicase DDX3X OS=Mus musculus GN=Ddx3x PE=1 SV=3	DDX3X_MOUSE	73 kDa	4
40S ribosomal protein S20 OS=Mus musculus GN=Rps20 PE=1 SV=1	RS20_MOUSE	13 kDa	4
40S ribosomal protein S15 OS=Mus musculus GN=Rps15 PE=1 SV=2	RS15_MOUSE	17 kDa	4
Isoform 2 of Plasminogen activator inhibitor 1 RNA-binding protein OS=Mus musculus GN=Serbp1	sp|Q9CY58-2|PAIRB_MOUSE (+2)	43 kDa	4
Eukaryotic initiation factor 4A-III OS=Mus musculus GN=Eif4a3 PE=1 SV=3	IF4A3_MOUSE	47 kDa	4
60S ribosomal protein L27a OS=Mus musculus GN=Rpl27a PE=1 SV=5	RL27A_MOUSE	17 kDa	4
THO complex subunit 4 OS=Mus musculus GN=Alyref PE=1 SV=3	sp|O08583|THOC4_MOUSE	27 kDa	4
Isoform 10 of Kinectin OS=Mus musculus GN=Ktn1	sp|Q61595-10|KTN1_MOUSE (+15)	147 kDa	4
40S ribosomal protein S12 OS=Mus musculus GN=Rps12 PE=1 SV=2	RS12_MOUSE	15 kDa	4
Small nuclear ribonucleoprotein Sm D1 OS=Mus musculus GN=Snrpd1 PE=1 SV=1	SMD1_MOUSE	13 kDa	4
U2 small nuclear ribonucleoprotein A' OS=Mus musculus GN=Snrpa1 PE=1 SV=2	RU2A_MOUSE	28 kDa	4
Isoform Smooth muscle of Myosin light polypeptide 6 OS=Mus musculus GN=Myl6	sp|Q60605-2|MYL6_MOUSE (+1)	17 kDa	4
Eukaryotic translation initiation factor 3 subunit A OS=Mus musculus GN=Eif3a PE=1 SV=5	EIF3A_MOUSE	162 kDa	4
D-3-phosphoglycerate dehydrogenase OS=Mus musculus GN=Phgdh PE=1 SV=3	SERA_MOUSE	57 kDa	4
Isoform 2 of Protein SET OS=Mus musculus GN=Set	sp|Q9EQU5-2|SET_MOUSE	32 kDa	4
F-actin-capping protein subunit alpha-1 OS=Mus musculus GN=Capza1 PE=1 SV=4	CAZA1_MOUSE	33 kDa	4
Splicing factor 3A subunit 3 OS=Mus musculus GN=Sf3a3 PE=1 SV=2	SF3A3_MOUSE	59 kDa	4
Protein transport protein Sec61 subunit alpha isoform 1 OS=Mus musculus GN=Sec61a1 PE=1 SV=2	S61A1_MOUSE	52 kDa	4
14-3-3 protein epsilon OS=Mus musculus GN=Ywhae PE=1 SV=1	1433E_MOUSE	29 kDa	4
Septin-2 OS=Mus musculus GN=Sept2 PE=1 SV=2	SEPT2_MOUSE	42 kDa	4
Rho GDP-dissociation inhibitor 1 OS=Mus musculus GN=Arhgdia PE=1 SV=3	GDIR1_MOUSE	23 kDa	4
Transmembrane emp24 domain-containing protein 9 OS=Mus musculus GN=Tmed9 PE=1 SV=2	TMED9_MOUSE	27 kDa	4
116 kDa U5 small nuclear ribonucleoprotein component OS=Mus musculus GN=Eftud2 PE=1 SV=1	U5S1_MOUSE	109 kDa	4
Vasodilator-stimulated phosphoprotein OS=Mus musculus GN=Vasp PE=1 SV=4	VASP_MOUSE	40 kDa	4
Protein DEK OS=Mus musculus GN=Dek PE=1 SV=1	DEK_MOUSE	43 kDa	4
Leucine-rich repeat-containing protein 59 OS=Mus musculus GN=Lrrc59 PE=1 SV=1	LRC59_MOUSE	35 kDa	4
Vesicular integral-membrane protein VIP36 OS=Mus musculus GN=Lman2 PE=1 SV=2	LMAN2_MOUSE	40 kDa	4
U1 small nuclear ribonucleoprotein 70 kDa OS=Mus musculus GN=Snrnp70 PE=1 SV=2	sp|Q62376|RU17_MOUSE	52 kDa	4
Dihydrolipoyllysine-residue succinyltransferase component of 2-oxoglutarate dehydrogenase complex, mitochondrial OS=Mus musculus GN=Dlst PE=1 SV=1	sp|Q9D2G2|ODO2_MOUSE	49 kDa	4
Trifunctional enzyme subunit alpha, mitochondrial OS=Mus musculus GN=Hadha PE=1 SV=1	ECHA_MOUSE	83 kDa	4
Importin subunit beta-1 OS=Mus musculus GN=Kpnb1 PE=1 SV=2	IMB1_MOUSE	97 kDa	4
Nucleosome assembly protein 1-like 1 OS=Mus musculus GN=Nap1l1 PE=1 SV=2	NP1L1_MOUSE	45 kDa	4
Peptidyl-prolyl cis-trans isomerase B OS=Mus musculus GN=Ppib PE=1 SV=2	PPIB_MOUSE	24 kDa	4
26S proteasome non-ATPase regulatory subunit 11 OS=Mus musculus GN=Psmd11 PE=1 SV=3	PSD11_MOUSE	47 kDa	4
Cytoplasmic dynein 1 heavy chain 1 OS=Mus musculus GN=Dync1h1 PE=1 SV=2	DYHC1_MOUSE	532 kDa	4
NADH dehydrogenase [ubiquinone] 1 alpha subcomplex subunit 9, mitochondrial OS=Mus musculus GN=Ndufa9 PE=1 SV=2	NDUA9_MOUSE	43 kDa	4
Phosphatidylethanolamine-binding protein 1 OS=Mus musculus GN=Pebp1 PE=1 SV=3	PEBP1_MOUSE	21 kDa	4
Proteasome activator complex subunit 1 OS=Mus musculus GN=Psme1 PE=1 SV=2	PSME1_MOUSE	29 kDa	4
Vesicle-trafficking protein SEC22b OS=Mus musculus GN=Sec22b PE=1 SV=3	SC22B_MOUSE	25 kDa	4
Isoform 2 of Drebrin-like protein OS=Mus musculus GN=Dbnl	sp|Q62418-2|DBNL_MOUSE (+2)	48 kDa	4
Host cell factor 1 OS=Mus musculus GN=Hcfc1 PE=1 SV=2	HCFC1_MOUSE	210 kDa	4
Hematopoietic lineage cell-specific protein OS=Mus musculus GN=Hcls1 PE=1 SV=2	HCLS1_MOUSE	54 kDa	4
Ubiquitin-conjugating enzyme E2 N OS=Mus musculus GN=Ube2n PE=1 SV=1	UBE2N_MOUSE	17 kDa	4
Isoform 2 of Acidic leucine-rich nuclear phosphoprotein 32 family member B OS=Mus musculus GN=Anp32b	sp|Q9EST5-2|AN32B_MOUSE (+1)	37 kDa	4
Phenylalanine--tRNA ligase beta subunit OS=Mus musculus GN=Farsb PE=1 SV=2	SYFB_MOUSE	66 kDa	4
Sorting and assembly machinery component 50 homolog OS=Mus musculus GN=Samm50 PE=1 SV=1	SAM50_MOUSE	52 kDa	4
6-phosphogluconate dehydrogenase, decarboxylating OS=Mus musculus GN=Pgd PE=1 SV=3	6PGD_MOUSE	53 kDa	4
Adenylyl cyclase-associated protein 1 OS=Mus musculus GN=Cap1 PE=1 SV=4	CAP1_MOUSE	52 kDa	4
Eukaryotic translation initiation factor 3 subunit F OS=Mus musculus GN=Eif3f PE=1 SV=2	EIF3F_MOUSE	38 kDa	4
Electron transfer flavoprotein subunit alpha, mitochondrial OS=Mus musculus GN=Etfa PE=1 SV=2	ETFA_MOUSE	35 kDa	4
Electron transfer flavoprotein-ubiquinone oxidoreductase, mitochondrial OS=Mus musculus GN=Etfdh PE=1 SV=1	ETFD_MOUSE	68 kDa	4
Fatty acid synthase OS=Mus musculus GN=Fasn PE=1 SV=2	FAS_MOUSE	272 kDa	4
DNA replication licensing factor MCM4 OS=Mus musculus GN=Mcm4 PE=1 SV=1	MCM4_MOUSE	97 kDa	4
Mitochondrial carrier homolog 2 OS=Mus musculus GN=Mtch2 PE=1 SV=1	MTCH2_MOUSE	33 kDa	4
NADPH--cytochrome P450 reductase OS=Mus musculus GN=Por PE=1 SV=2	NCPR_MOUSE	77 kDa	4
Dihydrolipoyllysine-residue acetyltransferase component of pyruvate dehydrogenase complex, mitochondrial OS=Mus musculus GN=Dlat PE=1 SV=2	ODP2_MOUSE	68 kDa	4
RuvB-like 2 OS=Mus musculus GN=Ruvbl2 PE=1 SV=3	RUVB2_MOUSE	51 kDa	4
Signal peptidase complex catalytic subunit SEC11A OS=Mus musculus GN=Sec11a PE=1 SV=1	SC11A_MOUSE	21 kDa	4
Signal recognition particle subunit SRP68 OS=Mus musculus GN=Srp68 PE=1 SV=2	SRP68_MOUSE	71 kDa	4
Signal transducer and activator of transcription 5B OS=Mus musculus GN=Stat5b PE=1 SV=1	STA5B_MOUSE	90 kDa	4
Transmembrane protein 33 OS=Mus musculus GN=Tmem33 PE=1 SV=1	TMM33_MOUSE	28 kDa	4
Isoform 2 of Spectrin alpha chain, non-erythrocytic 1 OS=Mus musculus GN=Sptan1	sp|P16546-2|SPTN1_MOUSE (+1)	282 kDa	4
Isoform 2 of Neutral alpha-glucosidase AB OS=Mus musculus GN=Ganab	sp|Q8BHN3-2|GANAB_MOUSE (+1)	109 kDa	4
Coatomer subunit delta OS=Mus musculus GN=Arcn1 PE=1 SV=2	COPD_MOUSE	57 kDa	4
NADH dehydrogenase [ubiquinone] flavoprotein 1, mitochondrial OS=Mus musculus GN=Ndufv1 PE=1 SV=1	NDUV1_MOUSE	51 kDa	4
Signal peptidase complex subunit 2 OS=Mus musculus GN=Spcs2 PE=1 SV=1	SPCS2_MOUSE	25 kDa	4
Transmembrane 9 superfamily member 3 OS=Mus musculus GN=Tm9sf3 PE=1 SV=1	TM9S3_MOUSE	68 kDa	4
Chloride intracellular channel protein 1 OS=Mus musculus GN=Clic1 PE=1 SV=3	CLIC1_MOUSE	27 kDa	4
DNA ligase 1 OS=Mus musculus GN=Lig1 PE=1 SV=2	DNLI1_MOUSE	102 kDa	4
Apoptosis inhibitor 5 OS=Mus musculus GN=Api5 PE=1 SV=2	API5_MOUSE	57 kDa	4
Isoform 2 of Transcription elongation regulator 1 OS=Mus musculus GN=Tcerg1	sp|Q8CGF7-2|TCRG1_MOUSE (+1)	122 kDa	4
Non-POU domain-containing octamer-binding protein OS=Mus musculus GN=Nono PE=1 SV=3	sp|Q99K48|NONO_MOUSE	55 kDa	3
Isoform 2 of SWI/SNF-related matrix-associated actin-dependent regulator of chromatin subfamily D member 2 OS=Mus musculus GN=Smarcd2	sp|Q99JR8-2|SMRD2_MOUSE (+1)	55 kDa	3
Ras GTPase-activating protein-binding protein 1 OS=Mus musculus GN=G3bp1 PE=1 SV=1	G3BP1_MOUSE	52 kDa	3
40S ribosomal protein S15a OS=Mus musculus GN=Rps15a PE=1 SV=2	RS15A_MOUSE	15 kDa	3
Isoform 2 of Heterogeneous nuclear ribonucleoprotein Q OS=Mus musculus GN=Syncrip	sp|Q7TMK9-2|HNRPQ_MOUSE	63 kDa	3
Ribosomal L1 domain-containing protein 1 OS=Mus musculus GN=Rsl1d1 PE=1 SV=1	RL1D1_MOUSE	50 kDa	3
Histone H1.5 OS=Mus musculus GN=Hist1h1b PE=1 SV=2	H15_MOUSE	23 kDa	3
40S ribosomal protein S16 OS=Mus musculus GN=Rps16 PE=1 SV=4	RS16_MOUSE	16 kDa	3
60S ribosomal protein L14 OS=Mus musculus GN=Rpl14 PE=1 SV=3	RL14_MOUSE	24 kDa	3
40S ribosomal protein S11 OS=Mus musculus GN=Rps11 PE=1 SV=3	RS11_MOUSE	18 kDa	3
Ubiquitin-40S ribosomal protein S27a OS=Mus musculus GN=Rps27a PE=1 SV=2	RS27A_MOUSE	18 kDa	3
60S ribosomal protein L13a OS=Mus musculus GN=Rpl13a PE=1 SV=4	RL13A_MOUSE	23 kDa	3
Probable ATP-dependent RNA helicase DDX6 OS=Mus musculus GN=Ddx6 PE=1 SV=1	DDX6_MOUSE	54 kDa	3
Trifunctional purine biosynthetic protein adenosine-3 OS=Mus musculus GN=Gart PE=1 SV=3	sp|Q64737|PUR2_MOUSE	108 kDa	3
60S ribosomal protein L32 OS=Mus musculus GN=Rpl32 PE=1 SV=2	RL32_MOUSE	16 kDa	3
60S ribosomal protein L24 OS=Mus musculus GN=Rpl24 PE=1 SV=2	RL24_MOUSE	18 kDa	3
Protein LYRIC OS=Mus musculus GN=Mtdh PE=1 SV=1	LYRIC_MOUSE	64 kDa	3
TAR DNA-binding protein 43 OS=Mus musculus GN=Tardbp PE=1 SV=1	TADBP_MOUSE	45 kDa	3
Thy-1 membrane glycoprotein OS=Mus musculus GN=Thy1 PE=1 SV=1	THY1_MOUSE	18 kDa	3
Isoform C1 of Heterogeneous nuclear ribonucleoproteins C1/C2 OS=Mus musculus GN=Hnrnpc	sp|Q9Z204-2|HNRPC_MOUSE (+4)	33 kDa	3
Isoform 2 of Cytochrome c1, heme protein, mitochondrial OS=Mus musculus GN=Cyc1	sp|Q9D0M3-2|CY1_MOUSE (+1)	29 kDa	3
40S ribosomal protein S25 OS=Mus musculus GN=Rps25 PE=1 SV=1	RS25_MOUSE	14 kDa	3
Lupus La protein homolog OS=Mus musculus GN=Ssb PE=1 SV=1	LA_MOUSE	48 kDa	3
DNA replication licensing factor MCM5 OS=Mus musculus GN=Mcm5 PE=1 SV=1	MCM5_MOUSE	82 kDa	3
Isoform 2 of ATPase family AAA domain-containing protein 3 OS=Mus musculus GN=Atad3	sp|Q925I1-2|ATAD3_MOUSE (+1)	57 kDa	3
ATP synthase-coupling factor 6, mitochondrial OS=Mus musculus GN=Atp5j PE=1 SV=1	ATP5J_MOUSE	12 kDa	3
Cleavage and polyadenylation specificity factor subunit 5 OS=Mus musculus GN=Nudt21 PE=1 SV=1	CPSF5_MOUSE	26 kDa	3
Very-long-chain enoyl-CoA reductase OS=Mus musculus GN=Tecr PE=1 SV=1	TECR_MOUSE	36 kDa	3
ATP-dependent 6-phosphofructokinase, platelet type OS=Mus musculus GN=Pfkp PE=1 SV=1	sp|Q9WUA3|PFKAP_MOUSE	85 kDa	3
U1 small nuclear ribonucleoprotein A OS=Mus musculus GN=Snrpa PE=1 SV=3	SNRPA_MOUSE	32 kDa	3
Eukaryotic translation initiation factor 2 subunit 2 OS=Mus musculus GN=Eif2s2 PE=1 SV=1	IF2B_MOUSE	38 kDa	3
ATP synthase subunit e, mitochondrial OS=Mus musculus GN=Atp5i PE=1 SV=2	ATP5I_MOUSE	8 kDa	3
Mitochondrial import receptor subunit TOM22 homolog OS=Mus musculus GN=Tomm22 PE=1 SV=3	TOM22_MOUSE	16 kDa	3
Cytochrome c oxidase subunit 6C OS=Mus musculus GN=Cox6c PE=1 SV=3	COX6C_MOUSE	8 kDa	3
Calmodulin-1 OS=Mus musculus OX=10090 GN=Calm1 PE=1 SV=1	P0DP26 (+2)	?	3
Mitotic checkpoint protein BUB3 OS=Mus musculus GN=Bub3 PE=1 SV=2	BUB3_MOUSE	37 kDa	3
Mitochondrial 2-oxoglutarate/malate carrier protein OS=Mus musculus GN=Slc25a11 PE=1 SV=3	M2OM_MOUSE	34 kDa	3
Keratin, type II cytoskeletal 6A OS=Mus musculus GN=Krt6a PE=1 SV=3	K2C6A_MOUSE	59 kDa	3
Cytochrome c, somatic OS=Mus musculus GN=Cycs PE=1 SV=2	CYC_MOUSE	12 kDa	3
Cytochrome b5 type B OS=Mus musculus GN=Cyb5b PE=1 SV=1	CYB5B_MOUSE	16 kDa	3
40S ribosomal protein S21 OS=Mus musculus GN=Rps21 PE=1 SV=1	RS21_MOUSE	9 kDa	3
40S ribosomal protein S10 OS=Mus musculus GN=Rps10 PE=1 SV=1	RS10_MOUSE	19 kDa	3
Cytochrome c oxidase subunit 5B, mitochondrial OS=Mus musculus GN=Cox5b PE=1 SV=1	COX5B_MOUSE	14 kDa	3
Elongation factor 1-beta OS=Mus musculus GN=Eef1b PE=1 SV=5	EF1B_MOUSE	25 kDa	3
Isoform 2 of Luc7-like protein 3 OS=Mus musculus GN=Luc7l3	sp|Q5SUF2-2|LC7L3_MOUSE (+2)	58 kDa	3
Isoform 2 of AP-2 complex subunit beta OS=Mus musculus GN=Ap2b1	sp|Q9DBG3-2|AP2B1_MOUSE (+1)	106 kDa	3
40S ribosomal protein S27-like OS=Mus musculus GN=Rps27l PE=1 SV=3	RS27L_MOUSE	9 kDa	3
Arginine--tRNA ligase, cytoplasmic OS=Mus musculus GN=Rars PE=1 SV=2	SYRC_MOUSE	76 kDa	3
Serum albumin OS=Mus musculus GN=Alb PE=1 SV=3	ALBU_MOUSE	69 kDa	3
Translationally-controlled tumor protein OS=Mus musculus GN=Tpt1 PE=1 SV=1	TCTP_MOUSE	19 kDa	3
Protein FAM162A OS=Mus musculus GN=Fam162a PE=1 SV=1	F162A_MOUSE	18 kDa	3
Solute carrier family 2, facilitated glucose transporter member 1 OS=Mus musculus GN=Slc2a1 PE=1 SV=4	GTR1_MOUSE	54 kDa	3
Creatine kinase B-type OS=Mus musculus GN=Ckb PE=1 SV=1	KCRB_MOUSE	43 kDa	3
Programmed cell death protein 10 OS=Mus musculus GN=Pdcd10 PE=1 SV=1	PDC10_MOUSE	25 kDa	3
Coactosin-like protein OS=Mus musculus GN=Cotl1 PE=1 SV=3	COTL1_MOUSE	16 kDa	3
Hemoglobin subunit alpha OS=Mus musculus GN=Hba PE=1 SV=2	HBA_MOUSE	15 kDa	3
Nucleoside diphosphate kinase A OS=Mus musculus GN=Nme1 PE=1 SV=1	NDKA_MOUSE	17 kDa	3
Cleavage and polyadenylation specificity factor subunit 6 OS=Mus musculus GN=Cpsf6 PE=1 SV=1	CPSF6_MOUSE	59 kDa	3
MICOS complex subunit Mic19 OS=Mus musculus GN=Chchd3 PE=1 SV=1	MIC19_MOUSE	26 kDa	3
Isoform 2 of Transportin-1 OS=Mus musculus GN=Tnpo1	sp|Q8BFY9-2|TNPO1_MOUSE (+1)	101 kDa	3
Golgi apparatus protein 1 OS=Mus musculus GN=Glg1 PE=1 SV=1	GSLG1_MOUSE	134 kDa	3
Monocarboxylate transporter 4 OS=Mus musculus GN=Slc16a3 PE=1 SV=1	MOT4_MOUSE	50 kDa	3
Asparagine--tRNA ligase, cytoplasmic OS=Mus musculus GN=Nars PE=1 SV=2	SYNC_MOUSE	64 kDa	3
ATP-dependent Clp protease ATP-binding subunit clpX-like, mitochondrial OS=Mus musculus GN=Clpx PE=1 SV=2	CLPX_MOUSE	69 kDa	3
Aminoacyl tRNA synthase complex-interacting multifunctional protein 1 OS=Mus musculus GN=Aimp1 PE=1 SV=2	AIMP1_MOUSE	34 kDa	3
Rho GDP-dissociation inhibitor 2 OS=Mus musculus GN=Arhgdib PE=1 SV=3	GDIR2_MOUSE	23 kDa	3
Solute carrier family 2, facilitated glucose transporter member 3 OS=Mus musculus GN=Slc2a3 PE=1 SV=1	GTR3_MOUSE	53 kDa	3
Hepatoma-derived growth factor OS=Mus musculus GN=Hdgf PE=1 SV=2	HDGF_MOUSE	26 kDa	3
Ras-related protein Rab-2A OS=Mus musculus GN=Rab2a PE=1 SV=1	RAB2A_MOUSE	24 kDa	3
Superoxide dismutase [Cu-Zn] OS=Mus musculus GN=Sod1 PE=1 SV=2	SODC_MOUSE	16 kDa	3
Microtubule-associated protein RP/EB family member 1 OS=Mus musculus GN=Mapre1 PE=1 SV=3	MARE1_MOUSE	30 kDa	3
Pyruvate carboxylase, mitochondrial OS=Mus musculus GN=Pc PE=1 SV=1	PYC_MOUSE	130 kDa	3
Isoform 1 of Ena/VASP-like protein OS=Mus musculus GN=Evl	sp|P70429-2|EVL_MOUSE (+1)	42 kDa	3
ATP synthase subunit delta, mitochondrial OS=Mus musculus GN=Atp5d PE=1 SV=1	ATPD_MOUSE	18 kDa	3
Membrane-associated progesterone receptor component 2 OS=Mus musculus GN=Pgrmc2 PE=1 SV=2	PGRC2_MOUSE	23 kDa	3
Protein FAM107B OS=Mus musculus GN=Fam107b PE=1 SV=2	F107B_MOUSE	16 kDa	3
Cytochrome b-c1 complex subunit 7 OS=Mus musculus GN=Uqcrb PE=1 SV=3	QCR7_MOUSE	14 kDa	3
Acidic leucine-rich nuclear phosphoprotein 32 family member A OS=Mus musculus GN=Anp32a PE=1 SV=1	AN32A_MOUSE	29 kDa	3
Long-chain specific acyl-CoA dehydrogenase, mitochondrial OS=Mus musculus GN=Acadl PE=1 SV=2	ACADL_MOUSE	48 kDa	3
ADP-ribosylation factor 6 OS=Mus musculus GN=Arf6 PE=1 SV=2	ARF6_MOUSE	20 kDa	3
Cytochrome c oxidase subunit 5A, mitochondrial OS=Mus musculus GN=Cox5a PE=1 SV=2	COX5A_MOUSE	16 kDa	3
Trifunctional enzyme subunit beta, mitochondrial OS=Mus musculus GN=Hadhb PE=1 SV=1	ECHB_MOUSE	51 kDa	3
Inorganic pyrophosphatase OS=Mus musculus GN=Ppa1 PE=1 SV=1	IPYR_MOUSE	33 kDa	3
NADH dehydrogenase [ubiquinone] 1 alpha subcomplex subunit 8 OS=Mus musculus GN=Ndufa8 PE=1 SV=3	NDUA8_MOUSE	20 kDa	3
Nuclear pore membrane glycoprotein 210 OS=Mus musculus GN=Nup210 PE=1 SV=2	PO210_MOUSE	204 kDa	3
Septin-1 OS=Mus musculus GN=Sept1 PE=1 SV=2	SEPT1_MOUSE	42 kDa	3
Threonine--tRNA ligase, cytoplasmic OS=Mus musculus GN=Tars PE=1 SV=2	SYTC_MOUSE	83 kDa	3
Acetyl-CoA acetyltransferase, mitochondrial OS=Mus musculus GN=Acat1 PE=1 SV=1	THIL_MOUSE	45 kDa	3
Ubiquitin-conjugating enzyme E2 L3 OS=Mus musculus GN=Ube2l3 PE=1 SV=1	UB2L3_MOUSE	18 kDa	3
Isoform 2 of Tyrosine-protein phosphatase non-receptor type 6 OS=Mus musculus GN=Ptpn6	sp|P29351-2|PTN6_MOUSE (+1)	68 kDa	3
Isoform SERCA3A of Sarcoplasmic/endoplasmic reticulum calcium ATPase 3 OS=Mus musculus GN=Atp2a3	sp|Q64518-2|AT2A3_MOUSE (+2)	110 kDa	3
Isoform 2 of ER membrane protein complex subunit 1 OS=Mus musculus GN=Emc1	sp|Q8C7X2-2|EMC1_MOUSE (+1)	111 kDa	3
Serine/threonine-protein phosphatase 2A 65 kDa regulatory subunit A alpha isoform OS=Mus musculus GN=Ppp2r1a PE=1 SV=3	2AAA_MOUSE	65 kDa	3
ATP-dependent RNA helicase DDX19A OS=Mus musculus GN=Ddx19a PE=1 SV=2	DD19A_MOUSE	54 kDa	3
Bifunctional purine biosynthesis protein PURH OS=Mus musculus GN=Atic PE=1 SV=2	PUR9_MOUSE	64 kDa	3
28S ribosomal protein S22, mitochondrial OS=Mus musculus GN=Mrps22 PE=1 SV=1	RT22_MOUSE	41 kDa	3
Phosphatidylinositide phosphatase SAC1 OS=Mus musculus GN=Sacm1l PE=1 SV=1	SAC1_MOUSE	67 kDa	3
Protein disulfide-isomerase TMX3 OS=Mus musculus GN=Tmx3 PE=1 SV=2	TMX3_MOUSE	52 kDa	3
Isoform 2 of Basigin OS=Mus musculus GN=Bsg	sp|P18572-2|BASI_MOUSE (+1)	30 kDa	3
Annexin A5 OS=Mus musculus GN=Anxa5 PE=1 SV=1	ANXA5_MOUSE	36 kDa	3
Hypoxanthine-guanine phosphoribosyltransferase OS=Mus musculus GN=Hprt1 PE=1 SV=3	HPRT_MOUSE	25 kDa	3
Transmembrane 9 superfamily member 2 OS=Mus musculus GN=Tm9sf2 PE=1 SV=1	TM9S2_MOUSE	75 kDa	3
Transcription elongation factor A protein 1 OS=Mus musculus GN=Tcea1 PE=1 SV=2	sp|P10711|TCEA1_MOUSE	34 kDa	3
Farnesyl pyrophosphate synthase OS=Mus musculus GN=Fdps PE=1 SV=1	FPPS_MOUSE	41 kDa	3
Lymphocyte cytosolic protein 2 OS=Mus musculus GN=Lcp2 PE=1 SV=2	LCP2_MOUSE	60 kDa	3
Proteasome activator complex subunit 2 OS=Mus musculus GN=Psme2 PE=1 SV=4	PSME2_MOUSE	27 kDa	3
Transmembrane emp24 domain-containing protein 5 OS=Mus musculus GN=Tmed5 PE=1 SV=1	TMED5_MOUSE	26 kDa	3
NADH dehydrogenase [ubiquinone] 1 alpha subcomplex subunit 10, mitochondrial OS=Mus musculus GN=Ndufa10 PE=1 SV=1	NDUAA_MOUSE	41 kDa	3
Ras-related protein Rab-11B OS=Mus musculus GN=Rab11b PE=1 SV=3	RB11B_MOUSE	24 kDa	3
LETM1 and EF-hand domain-containing protein 1, mitochondrial OS=Mus musculus GN=Letm1 PE=1 SV=1	LETM1_MOUSE	83 kDa	3
Stathmin OS=Mus musculus GN=Stmn1 PE=1 SV=2	STMN1_MOUSE	17 kDa	3
Proliferating cell nuclear antigen OS=Mus musculus GN=Pcna PE=1 SV=2	PCNA_MOUSE	29 kDa	3
Calcyclin-binding protein OS=Mus musculus GN=Cacybp PE=1 SV=1	CYBP_MOUSE	27 kDa	3
Hsc70-interacting protein OS=Mus musculus GN=St13 PE=1 SV=1	F10A1_MOUSE	42 kDa	3
28S ribosomal protein S31, mitochondrial OS=Mus musculus GN=Mrps31 PE=1 SV=1	RT31_MOUSE	44 kDa	3
Leucine--tRNA ligase, cytoplasmic OS=Mus musculus GN=Lars PE=1 SV=2	SYLC_MOUSE	134 kDa	3
Actin-related protein 2/3 complex subunit 4 OS=Mus musculus GN=Arpc4 PE=1 SV=3	ARPC4_MOUSE	20 kDa	3
NADH dehydrogenase [ubiquinone] 1 alpha subcomplex subunit 12 OS=Mus musculus GN=Ndufa12 PE=1 SV=2	NDUAC_MOUSE	17 kDa	3
Malate dehydrogenase, cytoplasmic OS=Mus musculus GN=Mdh1 PE=1 SV=3	MDHC_MOUSE	37 kDa	3
Galectin-3 OS=Mus musculus GN=Lgals3 PE=1 SV=3	LEG3_MOUSE	28 kDa	3
39S ribosomal protein L9, mitochondrial OS=Mus musculus GN=Mrpl9 PE=1 SV=2	RM09_MOUSE	30 kDa	3
Isoform 2 of Isocitrate dehydrogenase [NAD] subunit alpha, mitochondrial OS=Mus musculus GN=Idh3a	sp|Q9D6R2-2|IDH3A_MOUSE (+1)	31 kDa	3
Malectin OS=Mus musculus GN=Mlec PE=1 SV=2	MLEC_MOUSE	32 kDa	3
Vesicle-associated membrane protein 8 OS=Mus musculus GN=Vamp8 PE=1 SV=1	VAMP8_MOUSE	11 kDa	3
Emerin OS=Mus musculus GN=Emd PE=1 SV=1	EMD_MOUSE	29 kDa	3
Ras-related protein Rab-1B OS=Mus musculus GN=Rab1b PE=1 SV=1	RAB1B_MOUSE	22 kDa	3
Signal recognition particle receptor subunit beta OS=Mus musculus GN=Srprb PE=1 SV=1	SRPRB_MOUSE	30 kDa	3
Mitochondrial import inner membrane translocase subunit Tim13 OS=Mus musculus GN=Timm13 PE=1 SV=1	TIM13_MOUSE	10 kDa	3
39S ribosomal protein L37, mitochondrial OS=Mus musculus GN=Mrpl37 PE=1 SV=1	RM37_MOUSE	48 kDa	3
Glycine--tRNA ligase OS=Mus musculus GN=Gars PE=1 SV=1	SYG_MOUSE	82 kDa	3
Cytochrome b-c1 complex subunit 6, mitochondrial OS=Mus musculus GN=Uqcrh PE=1 SV=2	QCR6_MOUSE	10 kDa	3
Ras-related C3 botulinum toxin substrate 1 OS=Mus musculus GN=Rac1 PE=1 SV=1	RAC1_MOUSE	21 kDa	3
Transmembrane emp24 domain-containing protein 2 OS=Mus musculus GN=Tmed2 PE=1 SV=1	TMED2_MOUSE	23 kDa	3
Isoform 3 of Programmed cell death 6-interacting protein OS=Mus musculus GN=Pdcd6ip	sp|Q9WU78-3|PDC6I_MOUSE (+1)	97 kDa	3
Annexin A7 OS=Mus musculus GN=Anxa7 PE=1 SV=2	ANXA7_MOUSE	50 kDa	3
Isoform 2 of SWI/SNF complex subunit SMARCC1 OS=Mus musculus GN=Smarcc1	sp|P97496-2|SMRC1_MOUSE (+1)	120 kDa	2
SWI/SNF-related matrix-associated actin-dependent regulator of chromatin subfamily E member 1 OS=Mus musculus GN=Smarce1 PE=1 SV=1	SMCE1_MOUSE	47 kDa	2
Isoform 2 of Ataxin-2-like protein OS=Mus musculus GN=Atxn2l	sp|Q7TQH0-2|ATX2L_MOUSE	113 kDa	2
Isoform 4 of DNA dC->dU-editing enzyme APOBEC-3 OS=Mus musculus GN=Apobec3	sp|Q99J72-4|ABEC3_MOUSE (+1)	47 kDa	2
Keratin, type II cytoskeletal 1b OS=Mus musculus GN=Krt77 PE=1 SV=1	K2C1B_MOUSE	61 kDa	2
Isoform 2 of Eukaryotic translation initiation factor 4 gamma 1 OS=Mus musculus GN=Eif4g1	sp|Q6NZJ6-2|IF4G1_MOUSE (+1)	175 kDa	2
KH domain-containing, RNA-binding, signal transduction-associated protein 1 OS=Mus musculus GN=Khdrbs1 PE=1 SV=2	KHDR1_MOUSE	48 kDa	2
60S ribosomal protein L8 OS=Mus musculus GN=Rpl8 PE=1 SV=2	RL8_MOUSE	28 kDa	2
60S ribosomal protein L9 OS=Mus musculus GN=Rpl9 PE=2 SV=2	RL9_MOUSE	22 kDa	2
60S ribosomal protein L11 OS=Mus musculus GN=Rpl11 PE=1 SV=4	RL11_MOUSE	20 kDa	2
60S ribosomal protein L18a OS=Mus musculus GN=Rpl18a PE=1 SV=1	RL18A_MOUSE	21 kDa	2
Cell growth-regulating nucleolar protein OS=Mus musculus GN=Lyar PE=1 SV=2	LYAR_MOUSE	44 kDa	2
60S ribosomal protein L19 OS=Mus musculus GN=Rpl19 PE=1 SV=1	RL19_MOUSE	23 kDa	2
Scaffold attachment factor B1 OS=Mus musculus GN=Safb PE=1 SV=2	SAFB1_MOUSE	105 kDa	2
Keratin, type II cytoskeletal 1 OS=Mus musculus GN=Krt1 PE=1 SV=4	K2C1_MOUSE	66 kDa	2
60S ribosomal protein L23 OS=Mus musculus GN=Rpl23 PE=1 SV=1	RL23_MOUSE	15 kDa	2
Isoform Beta of DNA ligase 3 OS=Mus musculus GN=Lig3	sp|P97386-2|DNLI3_MOUSE (+1)	106 kDa	2
40S ribosomal protein S14 OS=Mus musculus GN=Rps14 PE=1 SV=3	RS14_MOUSE	16 kDa	2
Matrin-3 OS=Mus musculus GN=Matr3 PE=1 SV=1	MATR3_MOUSE	95 kDa	2
Histone-binding protein RBBP4 OS=Mus musculus GN=Rbbp4 PE=1 SV=5	RBBP4_MOUSE	48 kDa	2
Isoform 2 of Interleukin enhancer-binding factor 3 OS=Mus musculus GN=Ilf3	sp|Q9Z1X4-2|ILF3_MOUSE (+2)	78 kDa	2
T-cell surface glycoprotein CD3 gamma chain OS=Mus musculus GN=Cd3g PE=1 SV=1	CD3G_MOUSE	20 kDa	2
60S ribosomal protein L38 OS=Mus musculus GN=Rpl38 PE=1 SV=3	RL38_MOUSE	8 kDa	2
Serine/arginine-rich splicing factor 6 OS=Mus musculus GN=Srsf6 PE=1 SV=1	SRSF6_MOUSE	39 kDa	2
tRNA-splicing ligase RtcB homolog OS=Mus musculus GN=Rtcb PE=1 SV=1	RTCB_MOUSE	55 kDa	2
40S ribosomal protein S26 OS=Mus musculus GN=Rps26 PE=1 SV=3	RS26_MOUSE	13 kDa	2
60S ribosomal protein L36 OS=Mus musculus GN=Rpl36 PE=3 SV=2	RL36_MOUSE	12 kDa	2
60S ribosomal protein L35 OS=Mus musculus GN=Rpl35 PE=1 SV=1	RL35_MOUSE	15 kDa	2
Isoform 2 of Pre-mRNA-processing factor 19 OS=Mus musculus GN=Prpf19	sp|Q99KP6-2|PRP19_MOUSE (+1)	57 kDa	2
Probable 28S rRNA (cytosine-C(5))-methyltransferase OS=Mus musculus GN=Nop2 PE=1 SV=1	NOP2_MOUSE	87 kDa	2
U5 small nuclear ribonucleoprotein 200 kDa helicase OS=Mus musculus GN=Snrnp200 PE=1 SV=1	U520_MOUSE	245 kDa	2
Isoform 2 of Serine/arginine-rich splicing factor 7 OS=Mus musculus GN=Srsf7	sp|Q8BL97-2|SRSF7_MOUSE (+3)	27 kDa	2
60S ribosomal protein L31 OS=Mus musculus GN=Rpl31 PE=1 SV=1	RL31_MOUSE	14 kDa	2
Centrosomal protein of 162 kDa OS=Mus musculus GN=Cep162 PE=1 SV=2	CE162_MOUSE	161 kDa	2
Myosin regulatory light chain 12B OS=Mus musculus GN=Myl12b PE=1 SV=2	ML12B_MOUSE	20 kDa	2
Splicing factor U2AF 65 kDa subunit OS=Mus musculus GN=U2af2 PE=1 SV=3	U2AF2_MOUSE	54 kDa	2
Translocon-associated protein subunit alpha OS=Mus musculus GN=Ssr1 PE=1 SV=1	SSRA_MOUSE	32 kDa	2
Isoform 2 of Pre-mRNA-processing factor 40 homolog A OS=Mus musculus GN=Prpf40a	sp|Q9R1C7-2|PR40A_MOUSE (+1)	104 kDa	2
Isoform 3 of Cell division cycle and apoptosis regulator protein 1 OS=Mus musculus GN=Ccar1	sp|Q8CH18-3|CCAR1_MOUSE (+1)	125 kDa	2
Serine beta-lactamase-like protein LACTB, mitochondrial OS=Mus musculus GN=Lactb PE=1 SV=1	LACTB_MOUSE	61 kDa	2
Myosin-10 OS=Mus musculus GN=Myh10 PE=1 SV=2	MYH10_MOUSE	229 kDa	2
60S ribosomal protein L22 OS=Mus musculus GN=Rpl22 PE=1 SV=2	RL22_MOUSE	15 kDa	2
RNA-binding protein 25 OS=Mus musculus GN=Rbm25 PE=1 SV=2	RBM25_MOUSE	100 kDa	2
Isoform 2 of Chromatin target of PRMT1 protein OS=Mus musculus GN=Chtop	sp|Q9CY57-2|CHTOP_MOUSE (+4)	24 kDa	2
Cytochrome b-c1 complex subunit 8 OS=Mus musculus GN=Uqcrq PE=1 SV=3	QCR8_MOUSE	10 kDa	2
Intracisternal A-particle Pol-related polyprotein (Fragment) OS=Mouse intracisternal a-particle IL3 OX=11754 PE=3 SV=1	P12894	?	2
ATP-binding cassette sub-family F member 1 OS=Mus musculus GN=Abcf1 PE=1 SV=1	ABCF1_MOUSE	95 kDa	2
Macrophage migration inhibitory factor OS=Mus musculus GN=Mif PE=1 SV=2	MIF_MOUSE	13 kDa	2
Heterogeneous nuclear ribonucleoprotein A0 OS=Mus musculus GN=Hnrnpa0 PE=1 SV=1	ROA0_MOUSE	31 kDa	2
Keratin, type I cytoskeletal 42 OS=Mus musculus GN=Krt42 PE=1 SV=1	K1C42_MOUSE	50 kDa	2
Isoform 2 of UDP-N-acetylglucosamine--peptide N-acetylglucosaminyltransferase 110 kDa subunit OS=Mus musculus GN=Ogt	sp|Q8CGY8-2|OGT1_MOUSE (+1)	116 kDa	2
Mitochondrial import inner membrane translocase subunit TIM50 OS=Mus musculus GN=Timm50 PE=1 SV=1	TIM50_MOUSE	40 kDa	2
60S ribosomal protein L36a OS=Mus musculus GN=Rpl36a PE=1 SV=2	RL36A_MOUSE	12 kDa	2
D-beta-hydroxybutyrate dehydrogenase, mitochondrial OS=Mus musculus GN=Bdh1 PE=1 SV=2	BDH_MOUSE	38 kDa	2
Nascent polypeptide-associated complex subunit alpha, muscle-specific form OS=Mus musculus GN=Naca PE=1 SV=2	NACAM_MOUSE	220 kDa	2
60S acidic ribosomal protein P1 OS=Mus musculus GN=Rplp1 PE=1 SV=1	RLA1_MOUSE	11 kDa	2
Guanine nucleotide-binding protein G(i) subunit alpha-2 OS=Mus musculus GN=Gnai2 PE=1 SV=5	GNAI2_MOUSE	40 kDa	2
Histone deacetylase 2 OS=Mus musculus GN=Hdac2 PE=1 SV=1	HDAC2_MOUSE	55 kDa	2
Very-long-chain (3R)-3-hydroxyacyl-CoA dehydratase 3 OS=Mus musculus GN=Hacd3 PE=1 SV=2	HACD3_MOUSE	43 kDa	2
ATP-dependent zinc metalloprotease YME1L1 OS=Mus musculus GN=Yme1l1 PE=1 SV=1	YMEL1_MOUSE	80 kDa	2
Cytochrome c oxidase subunit 6B1 OS=Mus musculus GN=Cox6b1 PE=1 SV=2	CX6B1_MOUSE	10 kDa	2
Cytochrome c oxidase subunit 7A2, mitochondrial OS=Mus musculus GN=Cox7a2 PE=1 SV=2	CX7A2_MOUSE	9 kDa	2
Isoform 2 of Heterogeneous nuclear ribonucleoprotein D0 OS=Mus musculus GN=Hnrnpd	sp|Q60668-2|HNRPD_MOUSE (+3)	36 kDa	2
Rho-related GTP-binding protein RhoG OS=Mus musculus GN=Rhog PE=1 SV=1	RHOG_MOUSE	21 kDa	2
Cytochrome b-c1 complex subunit Rieske, mitochondrial OS=Mus musculus GN=Uqcrfs1 PE=1 SV=1	UCRI_MOUSE	29 kDa	2
Isoform 2 of Protein transport protein Sec31B OS=Mus musculus GN=Sec31b	sp|Q3TZ89-2|SC31B_MOUSE (+1)	109 kDa	2
tRNA (cytosine(34)-C(5))-methyltransferase OS=Mus musculus GN=Nsun2 PE=1 SV=2	sp|Q1HFZ0|NSUN2_MOUSE	85 kDa	2
Isoform FYB-120 of FYN-binding protein OS=Mus musculus GN=Fyb	sp|O35601-2|FYB_MOUSE (+1)	85 kDa	2
Probable ergosterol biosynthetic protein 28 OS=Mus musculus GN=ORF11 PE=2 SV=1	ERG28_MOUSE	16 kDa	2
C-1-tetrahydrofolate synthase, cytoplasmic OS=Mus musculus GN=Mthfd1 PE=1 SV=4	C1TC_MOUSE	101 kDa	2
Pyruvate dehydrogenase E1 component subunit alpha, somatic form, mitochondrial OS=Mus musculus GN=Pdha1 PE=1 SV=1	ODPA_MOUSE	43 kDa	2
Translocon-associated protein subunit delta OS=Mus musculus GN=Ssr4 PE=1 SV=1	SSRD_MOUSE	19 kDa	2
CDGSH iron-sulfur domain-containing protein 2 OS=Mus musculus GN=Cisd2 PE=1 SV=1	CISD2_MOUSE	15 kDa	2
Spliceosome RNA helicase Ddx39b OS=Mus musculus GN=Ddx39b PE=1 SV=1	DX39B_MOUSE	49 kDa	2
Golgi-associated plant pathogenesis-related protein 1 OS=Mus musculus GN=Glipr2 PE=1 SV=3	GAPR1_MOUSE	17 kDa	2
Splicing factor 3B subunit 4 OS=Mus musculus GN=Sf3b4 PE=1 SV=1	SF3B4_MOUSE	44 kDa	2
Serine--tRNA ligase, cytoplasmic OS=Mus musculus GN=Sars PE=1 SV=3	SYSC_MOUSE	58 kDa	2
Up-regulated during skeletal muscle growth protein 5 OS=Mus musculus GN=Usmg5 PE=1 SV=1	USMG5_MOUSE	6 kDa	2
Transcription factor BTF3 OS=Mus musculus GN=Btf3 PE=1 SV=3	sp|Q64152|BTF3_MOUSE	22 kDa	2
Isoform 2 of SH3 domain-containing kinase-binding protein 1 OS=Mus musculus GN=Sh3kbp1	sp|Q8R550-2|SH3K1_MOUSE (+2)	73 kDa	2
Eukaryotic translation initiation factor 3 subunit E OS=Mus musculus GN=Eif3e PE=1 SV=1	EIF3E_MOUSE	52 kDa	2
Proline-, glutamic acid- and leucine-rich protein 1 OS=Mus musculus GN=Pelp1 PE=1 SV=2	PELP1_MOUSE	118 kDa	2
Acylglycerol kinase, mitochondrial OS=Mus musculus GN=Agk PE=1 SV=1	AGK_MOUSE	47 kDa	2
Apoptosis-inducing factor 1, mitochondrial OS=Mus musculus GN=Aifm1 PE=1 SV=1	AIFM1_MOUSE	67 kDa	2
Hemoglobin subunit beta-1 OS=Mus musculus GN=Hbb-b1 PE=1 SV=2	HBB1_MOUSE	16 kDa	2
Wiskott-Aldrich syndrome protein homolog OS=Mus musculus GN=Was PE=1 SV=1	WASP_MOUSE	54 kDa	2
Inosine-5'-monophosphate dehydrogenase 2 OS=Mus musculus GN=Impdh2 PE=1 SV=2	IMDH2_MOUSE	56 kDa	2
Isoform 2 of Acidic leucine-rich nuclear phosphoprotein 32 family member E OS=Mus musculus GN=Anp32e	sp|P97822-2|AN32E_MOUSE (+1)	28 kDa	2
Isoform 2 of Peptidyl-prolyl cis-trans isomerase FKBP8 OS=Mus musculus GN=Fkbp8	sp|O35465-2|FKBP8_MOUSE (+1)	44 kDa	2
Isoform 2 of Nuclear factor NF-kappa-B p105 subunit OS=Mus musculus GN=Nfkb1	sp|P25799-2|NFKB1_MOUSE (+3)	85 kDa	2
Structural maintenance of chromosomes protein 4 OS=Mus musculus GN=Smc4 PE=1 SV=1	SMC4_MOUSE	147 kDa	2
Splicing factor 45 OS=Mus musculus GN=Rbm17 PE=1 SV=1	SPF45_MOUSE	45 kDa	2
Myristoylated alanine-rich C-kinase substrate OS=Mus musculus GN=Marcks PE=1 SV=2	MARCS_MOUSE	30 kDa	2
Eukaryotic translation initiation factor 3 subunit L OS=Mus musculus GN=Eif3l PE=1 SV=1	EIF3L_MOUSE	67 kDa	2
DNA-(apurinic or apyrimidinic site) lyase OS=Mus musculus GN=Apex1 PE=1 SV=2	APEX1_MOUSE	35 kDa	2
Isoform B of Serrate RNA effector molecule homolog OS=Mus musculus GN=Srrt	sp|Q99MR6-2|SRRT_MOUSE (+3)	100 kDa	2
26S proteasome non-ATPase regulatory subunit 14 OS=Mus musculus GN=Psmd14 PE=1 SV=2	PSDE_MOUSE	35 kDa	2
14-3-3 protein eta OS=Mus musculus GN=Ywhah PE=1 SV=2	1433F_MOUSE	28 kDa	2
Aspartate aminotransferase, mitochondrial OS=Mus musculus GN=Got2 PE=1 SV=1	AATM_MOUSE	47 kDa	2
Cytochrome b5 OS=Mus musculus GN=Cyb5a PE=1 SV=2	CYB5_MOUSE	15 kDa	2
Peptidyl-prolyl cis-trans isomerase FKBP1A OS=Mus musculus GN=Fkbp1a PE=1 SV=2	FKB1A_MOUSE	12 kDa	2
Inositol monophosphatase 1 OS=Mus musculus GN=Impa1 PE=1 SV=1	IMPA1_MOUSE	30 kDa	2
Ras-related protein Rab-10 OS=Mus musculus GN=Rab10 PE=1 SV=1	RAB10_MOUSE	23 kDa	2
Tubulin beta-4B chain OS=Mus musculus GN=Tubb4b PE=1 SV=1	TBB4B_MOUSE	50 kDa	2
Transmembrane emp24 domain-containing protein 10 OS=Mus musculus GN=Tmed10 PE=1 SV=1	sp|Q9D1D4|TMEDA_MOUSE	25 kDa	2
Eukaryotic translation initiation factor 1A, X-chromosomal OS=Mus musculus GN=Eif1ax PE=2 SV=3	IF1AX_MOUSE (+1)	16 kDa	2
Protein ERGIC-53 OS=Mus musculus GN=Lman1 PE=1 SV=1	LMAN1_MOUSE	58 kDa	2
26S proteasome non-ATPase regulatory subunit 3 OS=Mus musculus GN=Psmd3 PE=1 SV=3	PSMD3_MOUSE	61 kDa	2
Dolichol-phosphate mannosyltransferase subunit 1 OS=Mus musculus GN=Dpm1 PE=1 SV=1	DPM1_MOUSE	29 kDa	2
39S ribosomal protein L4, mitochondrial OS=Mus musculus GN=Mrpl4 PE=1 SV=1	RM04_MOUSE	33 kDa	2
Isoform 2 of Gelsolin OS=Mus musculus GN=Gsn	sp|P13020-2|GELS_MOUSE (+1)	81 kDa	2
Dolichyl-diphosphooligosaccharide--protein glycosyltransferase subunit STT3A OS=Mus musculus GN=Stt3a PE=1 SV=1	STT3A_MOUSE	81 kDa	2
Isoform 2 of Myosin-14 OS=Mus musculus GN=Myh14	sp|Q6URW6-2|MYH14_MOUSE (+2)	228 kDa	2
B-cell receptor-associated protein 31 OS=Mus musculus GN=Bcap31 PE=1 SV=4	BAP31_MOUSE	28 kDa	2
Multifunctional protein ADE2 OS=Mus musculus GN=Paics PE=1 SV=4	PUR6_MOUSE	47 kDa	2
ATP synthase protein 8 OS=Mus musculus GN=Mtatp8 PE=1 SV=1	ATP8_MOUSE	8 kDa	2
Na(+)/H(+) exchange regulatory cofactor NHE-RF1 OS=Mus musculus GN=Slc9a3r1 PE=1 SV=3	NHRF1_MOUSE	39 kDa	2
Isoform 2 of Condensin complex subunit 1 OS=Mus musculus GN=Ncapd2	sp|Q8K2Z4-2|CND1_MOUSE (+1)	157 kDa	2
Annexin A11 OS=Mus musculus GN=Anxa11 PE=1 SV=2	ANX11_MOUSE	54 kDa	2
Dolichyl-diphosphooligosaccharide--protein glycosyltransferase subunit DAD1 OS=Mus musculus GN=Dad1 PE=1 SV=3	DAD1_MOUSE	12 kDa	2
Dynactin subunit 2 OS=Mus musculus GN=Dctn2 PE=1 SV=3	DCTN2_MOUSE	44 kDa	2
Eukaryotic translation initiation factor 3 subunit J-A OS=Mus musculus GN=Eif3j1 PE=2 SV=1	EI3JA_MOUSE (+1)	29 kDa	2
Electron transfer flavoprotein subunit beta OS=Mus musculus GN=Etfb PE=1 SV=3	ETFB_MOUSE	28 kDa	2
Galactokinase OS=Mus musculus GN=Galk1 PE=1 SV=2	GALK1_MOUSE	42 kDa	2
Guanine nucleotide-binding protein G(I)/G(S)/G(T) subunit beta-2 OS=Mus musculus GN=Gnb2 PE=1 SV=3	GBB2_MOUSE (+1)	37 kDa	2
Glutathione S-transferase P 1 OS=Mus musculus GN=Gstp1 PE=1 SV=2	GSTP1_MOUSE	24 kDa	2
Voltage-gated potassium channel subunit beta-2 OS=Mus musculus GN=Kcnab2 PE=1 SV=1	KCAB2_MOUSE	41 kDa	2
Large neutral amino acids transporter small subunit 1 OS=Mus musculus GN=Slc7a5 PE=1 SV=2	LAT1_MOUSE	56 kDa	2
Mesencephalic astrocyte-derived neurotrophic factor OS=Mus musculus GN=Manf PE=1 SV=1	MANF_MOUSE	20 kDa	2
NAD-dependent malic enzyme, mitochondrial OS=Mus musculus GN=Me2 PE=1 SV=1	MAOM_MOUSE	66 kDa	2
Metaxin-1 OS=Mus musculus GN=Mtx1 PE=1 SV=1	MTX1_MOUSE	36 kDa	2
NADH dehydrogenase [ubiquinone] 1 alpha subcomplex subunit 13 OS=Mus musculus GN=Ndufa13 PE=1 SV=3	NDUAD_MOUSE	17 kDa	2
NADH dehydrogenase [ubiquinone] iron-sulfur protein 7, mitochondrial OS=Mus musculus GN=Ndufs7 PE=1 SV=1	NDUS7_MOUSE	25 kDa	2
PRA1 family protein 3 OS=Mus musculus GN=Arl6ip5 PE=1 SV=2	PRAF3_MOUSE	22 kDa	2
Proteasome subunit alpha type-2 OS=Mus musculus GN=Psma2 PE=1 SV=3	PSA2_MOUSE	26 kDa	2
Peptidyl-tRNA hydrolase 2, mitochondrial OS=Mus musculus GN=Ptrh2 PE=1 SV=1	PTH2_MOUSE	20 kDa	2
Ras-related protein Rab-18 OS=Mus musculus GN=Rab18 PE=1 SV=2	RAB18_MOUSE	23 kDa	2
Ribonuclease inhibitor OS=Mus musculus GN=Rnh1 PE=1 SV=1	RINI_MOUSE	50 kDa	2
Antigen peptide transporter 1 OS=Mus musculus GN=Tap1 PE=1 SV=3	TAP1_MOUSE	79 kDa	2
Transmembrane protein 165 OS=Mus musculus GN=Tmem165 PE=1 SV=2	TM165_MOUSE	35 kDa	2
Transmembrane emp24 domain-containing protein 4 OS=Mus musculus GN=Tmed4 PE=1 SV=1	TMED4_MOUSE	26 kDa	2
Transmembrane protein 43 OS=Mus musculus GN=Tmem43 PE=1 SV=1	TMM43_MOUSE	45 kDa	2
Exportin-2 OS=Mus musculus GN=Cse1l PE=1 SV=1	XPO2_MOUSE	110 kDa	2
Isoform 2 of Importin-5 OS=Mus musculus GN=Ipo5	sp|Q8BKC5-2|IPO5_MOUSE (+1)	117 kDa	2
NADH dehydrogenase [ubiquinone] flavoprotein 2, mitochondrial OS=Mus musculus GN=Ndufv2 PE=1 SV=2	sp|Q9D6J6|NDUV2_MOUSE	27 kDa	2
Isoform Short of Eukaryotic translation initiation factor 4H OS=Mus musculus GN=Eif4h	sp|Q9WUK2-2|IF4H_MOUSE (+1)	25 kDa	2
Isoform 2 of Torsin-1A-interacting protein 1 OS=Mus musculus GN=Tor1aip1	sp|Q921T2-2|TOIP1_MOUSE (+2)	65 kDa	2
Coatomer subunit beta' OS=Mus musculus GN=Copb2 PE=1 SV=2	COPB2_MOUSE	102 kDa	2
Retinol dehydrogenase 11 OS=Mus musculus GN=Rdh11 PE=1 SV=2	RDH11_MOUSE	35 kDa	2
GrpE protein homolog 1, mitochondrial OS=Mus musculus GN=Grpel1 PE=1 SV=1	GRPE1_MOUSE	24 kDa	2
Isoform 2 of Dynamin-2 OS=Mus musculus GN=Dnm2	sp|P39054-2|DYN2_MOUSE (+1)	98 kDa	2
Sorting nexin-2 OS=Mus musculus GN=Snx2 PE=1 SV=2	SNX2_MOUSE	58 kDa	2
Lipoamide acyltransferase component of branched-chain alpha-keto acid dehydrogenase complex, mitochondrial OS=Mus musculus GN=Dbt PE=1 SV=2	ODB2_MOUSE	53 kDa	2
Isoform 2 of Cytochrome c oxidase assembly protein COX15 homolog OS=Mus musculus GN=Cox15	sp|Q8BJ03-2|COX15_MOUSE (+1)	44 kDa	2
Isoform 2 of FAS-associated factor 2 OS=Mus musculus GN=Faf2	sp|Q3TDN2-2|FAF2_MOUSE (+1)	50 kDa	2
NADH dehydrogenase [ubiquinone] 1 alpha subcomplex subunit 6 OS=Mus musculus GN=Ndufa6 PE=1 SV=1	NDUA6_MOUSE	15 kDa	2
Non-specific lipid-transfer protein OS=Mus musculus GN=Scp2 PE=1 SV=3	sp|P32020|NLTP_MOUSE	59 kDa	2
Erlin-1 OS=Mus musculus GN=Erlin1 PE=1 SV=1	ERLN1_MOUSE (+1)	39 kDa	2
DnaJ homolog subfamily C member 11 OS=Mus musculus GN=Dnajc11 PE=1 SV=2	DJC11_MOUSE	63 kDa	2
Isoform 2 of CAD protein OS=Mus musculus GN=Cad	sp|B2RQC6-2|PYR1_MOUSE (+1)	236 kDa	2
DnaJ homolog subfamily C member 3 OS=Mus musculus GN=Dnajc3 PE=1 SV=1	DNJC3_MOUSE	57 kDa	2
Isoform 2 of Golgi reassembly-stacking protein 2 OS=Mus musculus GN=Gorasp2	sp|Q99JX3-2|GORS2_MOUSE (+1)	40 kDa	2
2,4-dienoyl-CoA reductase, mitochondrial OS=Mus musculus GN=Decr1 PE=1 SV=1	DECR_MOUSE	36 kDa	2
Monocarboxylate transporter 1 OS=Mus musculus GN=Slc16a1 PE=1 SV=1	MOT1_MOUSE	53 kDa	2
Surfeit locus protein 1 OS=Mus musculus GN=Surf1 PE=1 SV=3	SURF1_MOUSE	35 kDa	2
H-2 class I histocompatibility antigen, K-B alpha chain OS=Mus musculus GN=H2-K1 PE=1 SV=1	HA1B_MOUSE	41 kDa	2
MICOS complex subunit Mic27 OS=Mus musculus GN=Apool PE=1 SV=1	MIC27_MOUSE	29 kDa	2
Isoform 2 of 14-3-3 protein theta OS=Mus musculus GN=Ywhaq	sp|P68254-2|1433T_MOUSE (+1)	28 kDa	2
Isoform 2 of NSFL1 cofactor p47 OS=Mus musculus GN=Nsfl1c	sp|Q9CZ44-2|NSF1C_MOUSE (+2)	29 kDa	2
Small nuclear ribonucleoprotein E OS=Mus musculus GN=Snrpe PE=1 SV=1	RUXE_MOUSE	11 kDa	2
39S ribosomal protein L19, mitochondrial OS=Mus musculus GN=Mrpl19 PE=1 SV=1	RM19_MOUSE	34 kDa	2
Ubiquitin carboxyl-terminal hydrolase 14 OS=Mus musculus GN=Usp14 PE=1 SV=3	UBP14_MOUSE	56 kDa	2
Protein S100-A13 OS=Mus musculus GN=S100a13 PE=1 SV=1	S10AD_MOUSE	11 kDa	2
Glucosamine-6-phosphate isomerase 1 OS=Mus musculus GN=Gnpda1 PE=1 SV=3	GNPI1_MOUSE	33 kDa	2
39S ribosomal protein L1, mitochondrial OS=Mus musculus GN=Mrpl1 PE=1 SV=2	RM01_MOUSE	38 kDa	2
Isoform 2 of Regulation of nuclear pre-mRNA domain-containing protein 1B OS=Mus musculus GN=Rprd1b	sp|Q9CSU0-2|RPR1B_MOUSE (+2)	34 kDa	2
Ribonucleoprotein PTB-binding 1 OS=Mus musculus GN=Raver1 PE=1 SV=2	sp|Q9CW46|RAVR1_MOUSE	79 kDa	2
Macrophage-capping protein OS=Mus musculus GN=Capg PE=1 SV=2	CAPG_MOUSE	39 kDa	2
Mitochondrial pyruvate carrier 2 OS=Mus musculus GN=Mpc2 PE=1 SV=1	MPC2_MOUSE	14 kDa	2
Cytochrome b-c1 complex subunit 9 OS=Mus musculus GN=Uqcr10 PE=1 SV=1	QCR9_MOUSE	7 kDa	2
Signal recognition particle receptor subunit alpha OS=Mus musculus GN=Srpra PE=1 SV=1	SRPRA_MOUSE	70 kDa	2
Lysine--tRNA ligase OS=Mus musculus GN=Kars PE=1 SV=1	SYK_MOUSE	68 kDa	2
Tumor necrosis factor receptor superfamily member 9 OS=Mus musculus GN=Tnfrsf9 PE=1 SV=1	TNR9_MOUSE	28 kDa	2
Isoform HSP105-beta of Heat shock protein 105 kDa OS=Mus musculus GN=Hsph1	sp|Q61699-2|HS105_MOUSE (+1)	92 kDa	2
Formin-like protein 1 OS=Mus musculus GN=Fmnl1 PE=1 SV=1	sp|Q9JL26|FMNL1_MOUSE	122 kDa	2
Protein SGT1 homolog OS=Mus musculus GN=Sugt1 PE=1 SV=3	SGT1_MOUSE	38 kDa	2
Dihydrolipoyl dehydrogenase, mitochondrial OS=Mus musculus GN=Dld PE=1 SV=2	DLDH_MOUSE	54 kDa	2
Proteasome subunit alpha type-7 OS=Mus musculus GN=Psma7 PE=1 SV=1	PSA7_MOUSE	28 kDa	2
39S ribosomal protein L50, mitochondrial OS=Mus musculus GN=Mrpl50 PE=1 SV=2	RM50_MOUSE	18 kDa	2
Prostaglandin E synthase 3 OS=Mus musculus GN=Ptges3 PE=1 SV=1	TEBP_MOUSE	19 kDa	2
Isoform I of Septin-6 OS=Mus musculus GN=Sept6	sp|Q9R1T4-2|SEPT6_MOUSE (+2)	49 kDa	2
39S ribosomal protein L28, mitochondrial OS=Mus musculus GN=Mrpl28 PE=1 SV=3	RM28_MOUSE	30 kDa	2
39S ribosomal protein L48, mitochondrial OS=Mus musculus GN=Mrpl48 PE=1 SV=1	RM48_MOUSE	24 kDa	2
DnaJ homolog subfamily C member 8 OS=Mus musculus GN=Dnajc8 PE=1 SV=2	DNJC8_MOUSE	30 kDa	2
NADH dehydrogenase [ubiquinone] iron-sulfur protein 2, mitochondrial OS=Mus musculus GN=Ndufs2 PE=1 SV=1	NDUS2_MOUSE	53 kDa	2
39S ribosomal protein L44, mitochondrial OS=Mus musculus GN=Mrpl44 PE=1 SV=3	sp|Q9CY73|RM44_MOUSE	38 kDa	2
Mitochondrial import receptor subunit TOM70 OS=Mus musculus GN=Tomm70 PE=1 SV=2	TOM70_MOUSE	68 kDa	2
Isoform 2 of V-type proton ATPase catalytic subunit A OS=Mus musculus GN=Atp6v1a	sp|P50516-2|VATA_MOUSE (+1)	56 kDa	2
Cell division control protein 42 homolog OS=Mus musculus GN=Cdc42 PE=1 SV=2	sp|P60766|CDC42_MOUSE	21 kDa	2
Nucleoprotein TPR OS=Mus musculus GN=Tpr PE=1 SV=1	TPR_MOUSE	274 kDa	2
Cystatin-B OS=Mus musculus GN=Cstb PE=1 SV=1	CYTB_MOUSE	11 kDa	2
Isoform 2 of Sequestosome-1 OS=Mus musculus GN=Sqstm1	sp|Q64337-2|SQSTM_MOUSE (+1)	44 kDa	2
Structural maintenance of chromosomes protein 3 OS=Mus musculus GN=Smc3 PE=1 SV=2	SMC3_MOUSE	142 kDa	2
Flap endonuclease 1 OS=Mus musculus GN=Fen1 PE=1 SV=1	FEN1_MOUSE	42 kDa	2
NADH dehydrogenase [ubiquinone] iron-sulfur protein 6, mitochondrial OS=Mus musculus GN=Ndufs6 PE=1 SV=2	NDUS6_MOUSE	13 kDa	2
U5 small nuclear ribonucleoprotein 40 kDa protein OS=Mus musculus GN=Snrnp40 PE=1 SV=1	SNR40_MOUSE	39 kDa	2
Isoform 2 of Ras-related protein Rab-6A OS=Mus musculus GN=Rab6a	sp|P35279-2|RAB6A_MOUSE (+1)	24 kDa	2
Polyribonucleotide nucleotidyltransferase 1, mitochondrial OS=Mus musculus GN=Pnpt1 PE=1 SV=1	PNPT1_MOUSE	86 kDa	2
Isocitrate dehydrogenase [NADP], mitochondrial OS=Mus musculus GN=Idh2 PE=1 SV=3	IDHP_MOUSE	51 kDa	2
Protein deglycase DJ-1 OS=Mus musculus GN=Park7 PE=1 SV=1	PARK7_MOUSE	20 kDa	2
Integrin alpha-L OS=Mus musculus GN=Itgal PE=1 SV=2	ITAL_MOUSE	128 kDa	2
Transaldolase OS=Mus musculus GN=Taldo1 PE=1 SV=2	TALDO_MOUSE	37 kDa	2
Importin subunit alpha-4 OS=Mus musculus GN=Kpna3 PE=1 SV=1	IMA4_MOUSE	58 kDa	2
Platelet-activating factor acetylhydrolase IB subunit alpha OS=Mus musculus GN=Pafah1b1 PE=1 SV=2	sp|P63005|LIS1_MOUSE	47 kDa	2
Coronin-7 OS=Mus musculus GN=Coro7 PE=1 SV=2	CORO7_MOUSE	101 kDa	2
Signal transducer and activator of transcription 5A OS=Mus musculus GN=Stat5a PE=1 SV=1	STA5A_MOUSE	91 kDa	2
CDK5 regulatory subunit-associated protein 3 OS=Mus musculus GN=Cdk5rap3 PE=1 SV=1	CK5P3_MOUSE	57 kDa	2
Isoform 2 of Elongation factor Tu, mitochondrial OS=Mus musculus GN=Tufm	sp|Q8BFR5-2|EFTU_MOUSE (+1)	47 kDa	2
AT-rich interactive domain-containing protein 1A OS=Mus musculus GN=Arid1a PE=1 SV=1	sp|A2BH40|ARI1A_MOUSE	242 kDa	1
Isoform 2 of SWI/SNF complex subunit SMARCC2 OS=Mus musculus GN=Smarcc2	sp|Q6PDG5-2|SMRC2_MOUSE (+1)	121 kDa	1
Actin-like protein 6A OS=Mus musculus GN=Actl6a PE=1 SV=2	ACL6A_MOUSE	47 kDa	1
Adenylosuccinate lyase OS=Mus musculus GN=Adsl PE=1 SV=2	PUR8_MOUSE	55 kDa	1
Ras GTPase-activating protein-binding protein 2 OS=Mus musculus GN=G3bp2 PE=1 SV=2	sp|P97379|G3BP2_MOUSE	54 kDa	1
Isoform 5 of Protein PRRC2C OS=Mus musculus GN=Prrc2c	sp|Q3TLH4-5|PRC2C_MOUSE (+1)	303 kDa	1
Thyroid hormone receptor-associated protein 3 OS=Mus musculus GN=Thrap3 PE=1 SV=1	TR150_MOUSE	108 kDa	1
Isoform 2 of ATP-dependent RNA helicase A OS=Mus musculus GN=Dhx9	sp|O70133-2|DHX9_MOUSE	150 kDa	1
RNA-binding protein EWS OS=Mus musculus GN=Ewsr1 PE=1 SV=2	EWS_MOUSE	68 kDa	1
Serine/arginine-rich splicing factor 5 OS=Mus musculus GN=Srsf5 PE=1 SV=2	SRSF5_MOUSE	31 kDa	1
rRNA 2'-O-methyltransferase fibrillarin OS=Mus musculus GN=Fbl PE=1 SV=2	FBRL_MOUSE	34 kDa	1
Bifunctional lysine-specific demethylase and histidyl-hydroxylase MINA OS=Mus musculus GN=Mina PE=1 SV=2	MINA_MOUSE	54 kDa	1
60S ribosomal protein L21 OS=Mus musculus GN=Rpl21 PE=1 SV=3	RL21_MOUSE	19 kDa	1
Isoform 2 of Heterochromatin protein 1-binding protein 3 OS=Mus musculus GN=Hp1bp3	sp|Q3TEA8-2|HP1B3_MOUSE (+2)	60 kDa	1
ATP-dependent RNA helicase DDX1 OS=Mus musculus GN=Ddx1 PE=1 SV=1	DDX1_MOUSE	83 kDa	1
60S ribosomal protein L30 OS=Mus musculus GN=Rpl30 PE=1 SV=2	RL30_MOUSE	13 kDa	1
Isoform 2 of RNA-binding protein with serine-rich domain 1 OS=Mus musculus GN=Rnps1	sp|Q99M28-2|RNPS1_MOUSE (+1)	32 kDa	1
Isoform 4 of Apoptotic chromatin condensation inducer in the nucleus OS=Mus musculus GN=Acin1	sp|Q9JIX8-4|ACINU_MOUSE (+1)	146 kDa	1
Isoform 2 of RNA-binding protein 39 OS=Mus musculus GN=Rbm39	sp|Q8VH51-2|RBM39_MOUSE (+1)	59 kDa	1
Muscleblind-like protein 1 OS=Mus musculus GN=Mbnl1 PE=1 SV=1	MBNL1_MOUSE	37 kDa	1
Isoform 2 of Putative RNA-binding protein Luc7-like 2 OS=Mus musculus GN=Luc7l2	sp|Q7TNC4-2|LC7L2_MOUSE (+3)	39 kDa	1
mRNA turnover protein 4 homolog OS=Mus musculus GN=Mrto4 PE=1 SV=1	MRT4_MOUSE	28 kDa	1
Transformer-2 protein homolog beta OS=Mus musculus GN=Tra2b PE=1 SV=1	TRA2B_MOUSE	34 kDa	1
Nuclear cap-binding protein subunit 1 OS=Mus musculus GN=Ncbp1 PE=1 SV=2	NCBP1_MOUSE	92 kDa	1
Enhancer of rudimentary homolog OS=Mus musculus GN=Erh PE=1 SV=1	ERH_MOUSE	12 kDa	1
Transducin beta-like protein 2 OS=Mus musculus GN=Tbl2 PE=1 SV=2	TBL2_MOUSE	50 kDa	1
Isoform Short of Serine/arginine-rich splicing factor 3 OS=Mus musculus GN=Srsf3	sp|P84104-2|SRSF3_MOUSE (+1)	14 kDa	1
Histone H1.4 OS=Mus musculus GN=Hist1h1e PE=1 SV=2	H14_MOUSE	22 kDa	1
60S ribosomal protein L37a OS=Mus musculus GN=Rpl37a PE=1 SV=2	RL37A_MOUSE	10 kDa	1
60S ribosomal protein L35a OS=Mus musculus GN=Rpl35a PE=1 SV=2	RL35A_MOUSE	13 kDa	1
Chromobox protein homolog 3 OS=Mus musculus GN=Cbx3 PE=1 SV=2	CBX3_MOUSE	21 kDa	1
Cleavage and polyadenylation specificity factor subunit 1 OS=Mus musculus GN=Cpsf1 PE=1 SV=1	CPSF1_MOUSE	161 kDa	1
Heterogeneous nuclear ribonucleoprotein U-like protein 2 OS=Mus musculus GN=Hnrnpul2 PE=1 SV=2	HNRL2_MOUSE	85 kDa	1
Isoform 2 of Transcriptional repressor p66-beta OS=Mus musculus GN=Gatad2b	sp|Q8VHR5-2|P66B_MOUSE (+1)	54 kDa	1
DNA repair protein XRCC1 OS=Mus musculus GN=Xrcc1 PE=1 SV=2	XRCC1_MOUSE	69 kDa	1
60S ribosomal protein L39 OS=Mus musculus GN=Rpl39 PE=1 SV=2	RL39_MOUSE	6 kDa	1
Protein piccolo OS=Mus musculus GN=Pclo PE=1 SV=4	sp|Q9QYX7|PCLO_MOUSE	551 kDa	1
Dedicator of cytokinesis protein 2 OS=Mus musculus GN=Dock2 PE=1 SV=3	DOCK2_MOUSE	212 kDa	1
Isoform 4 of CCR4-NOT transcription complex subunit 1 OS=Mus musculus GN=Cnot1	sp|Q6ZQ08-4|CNOT1_MOUSE (+1)	267 kDa	1
Isoform 2 of Paraspeckle component 1 OS=Mus musculus GN=Pspc1	sp|Q8R326-2|PSPC1_MOUSE (+1)	53 kDa	1
Arf-GAP with coiled-coil, ANK repeat and PH domain-containing protein 1 OS=Mus musculus GN=Acap1 PE=1 SV=1	ACAP1_MOUSE	82 kDa	1
Interleukin enhancer-binding factor 2 OS=Mus musculus GN=Ilf2 PE=1 SV=1	ILF2_MOUSE	43 kDa	1
Junction plakoglobin OS=Mus musculus GN=Jup PE=1 SV=3	PLAK_MOUSE	82 kDa	1
Isoform 2 of Methyl-CpG-binding domain protein 3 OS=Mus musculus GN=Mbd3	sp|Q9Z2D8-2|MBD3_MOUSE (+1)	28 kDa	1
Mannosyl-oligosaccharide glucosidase OS=Mus musculus GN=Mogs PE=1 SV=1	MOGS_MOUSE	92 kDa	1
Superkiller viralicidic activity 2-like 2 OS=Mus musculus GN=Skiv2l2 PE=1 SV=1	SK2L2_MOUSE	118 kDa	1
Isoform CW17E of Splicing factor 1 OS=Mus musculus GN=Sf1	sp|Q64213-2|SF01_MOUSE (+2)	60 kDa	1
Histone H3.1 OS=Mus musculus GN=Hist1h3a PE=1 SV=2	H31_MOUSE (+3)	15 kDa	1
Zinc finger CCCH domain-containing protein 11A OS=Mus musculus GN=Zc3h11a PE=1 SV=1	ZC11A_MOUSE	86 kDa	1
Small nuclear ribonucleoprotein-associated protein B OS=Mus musculus GN=Snrpb PE=1 SV=1	RSMB_MOUSE (+1)	24 kDa	1
Cleavage and polyadenylation specificity factor subunit 3 OS=Mus musculus GN=Cpsf3 PE=1 SV=2	CPSF3_MOUSE	78 kDa	1
Histone H1.1 OS=Mus musculus GN=Hist1h1a PE=1 SV=2	H11_MOUSE	22 kDa	1
SUMO-conjugating enzyme UBC9 OS=Mus musculus GN=Ube2i PE=1 SV=1	UBC9_MOUSE	18 kDa	1
Isoform 2 of Polyadenylate-binding protein 2 OS=Mus musculus GN=Pabpn1	sp|Q8CCS6-2|PABP2_MOUSE (+1)	31 kDa	1
Small nuclear ribonucleoprotein Sm D3 OS=Mus musculus GN=Snrpd3 PE=1 SV=1	SMD3_MOUSE	14 kDa	1
40S ribosomal protein S29 OS=Mus musculus GN=Rps29 PE=3 SV=2	RS29_MOUSE	7 kDa	1
Isoform 2 of Formin-binding protein 1 OS=Mus musculus GN=Fnbp1	sp|Q80TY0-2|FNBP1_MOUSE (+2)	64 kDa	1
39S ribosomal protein L11, mitochondrial OS=Mus musculus GN=Mrpl11 PE=1 SV=1	RM11_MOUSE	21 kDa	1
Serine/threonine-protein phosphatase PP1-alpha catalytic subunit OS=Mus musculus GN=Ppp1ca PE=1 SV=1	PP1A_MOUSE	38 kDa	1
Mitochondrial import receptor subunit TOM20 homolog OS=Mus musculus GN=Tomm20 PE=1 SV=1	TOM20_MOUSE	16 kDa	1
NHP2-like protein 1 OS=Mus musculus GN=Snu13 PE=1 SV=4	NH2L1_MOUSE	14 kDa	1
Eukaryotic translation initiation factor 4E OS=Mus musculus GN=Eif4e PE=1 SV=1	IF4E_MOUSE	25 kDa	1
Isoform 2 of DNA (cytosine-5)-methyltransferase 1 OS=Mus musculus GN=Dnmt1	sp|P13864-2|DNMT1_MOUSE (+1)	170 kDa	1
Phenylalanine--tRNA ligase alpha subunit OS=Mus musculus GN=Farsa PE=1 SV=1	SYFA_MOUSE	58 kDa	1
Isoform 2 of Formin-binding protein 4 OS=Mus musculus GN=Fnbp4	sp|Q6ZQ03-2|FNBP4_MOUSE (+2)	67 kDa	1
Nuclear factor NF-kappa-B p100 subunit OS=Mus musculus GN=Nfkb2 PE=1 SV=1	NFKB2_MOUSE	97 kDa	1
RNA-binding protein 27 OS=Mus musculus GN=Rbm27 PE=1 SV=3	sp|Q5SFM8|RBM27_MOUSE	119 kDa	1
Isoform 2 of Transcription activator BRG1 OS=Mus musculus GN=Smarca4	sp|Q3TKT4-2|SMCA4_MOUSE (+1)	182 kDa	0
Protein Arid1b OS=Mus musculus GN=Arid1b PE=1 SV=1	E9Q4N7_MOUSE	238 kDa	0
SWI/SNF-related matrix-associated actin-dependent regulator of chromatin subfamily D member 1 OS=Mus musculus GN=Smarcd1 PE=1 SV=3	SMRD1_MOUSE	58 kDa	0
SWI/SNF-related matrix-associated actin-dependent regulator of chromatin subfamily B member 1 OS=Mus musculus GN=Smarcb1 PE=1 SV=1	sp|Q9Z0H3|SNF5_MOUSE	44 kDa	0
Zinc finger protein ubi-d4 OS=Mus musculus GN=Dpf2 PE=1 SV=1	REQU_MOUSE	44 kDa	0
Caprin-1 OS=Mus musculus GN=Caprin1 PE=1 SV=2	CAPR1_MOUSE	78 kDa	0
Isoform 2 of Regulator of nonsense transcripts 1 OS=Mus musculus GN=Upf1	sp|Q9EPU0-2|RENT1_MOUSE (+1)	123 kDa	0
Chromosome transmission fidelity protein 8 homolog isoform 2 OS=Mus musculus GN=Chtf8 PE=2 SV=1	CTF8A_MOUSE	52 kDa	0
Bromodomain-containing protein 9 OS=Mus musculus GN=Brd9 PE=1 SV=1	BRD9_MOUSE	67 kDa	0
Isoform 2 of Protein polybromo-1 OS=Mus musculus GN=Pbrm1	sp|Q8BSQ9-2|PB1_MOUSE (+1)	184 kDa	0
Isoform B of Fragile X mental retardation syndrome-related protein 1 OS=Mus musculus GN=Fxr1	sp|Q61584-3|FXR1_MOUSE (+4)	76 kDa	0
Protein Gltscr1 OS=Mus musculus GN=Gltscr1 PE=1 SV=1	F8VPZ9_MOUSE	161 kDa	0
Constitutive coactivator of PPAR-gamma-like protein 1 OS=Mus musculus GN=FAM120A PE=1 SV=2	F120A_MOUSE	122 kDa	0
Galectin-3-binding protein OS=Mus musculus GN=Lgals3bp PE=1 SV=1	LG3BP_MOUSE	64 kDa	0
B-cell CLL/lymphoma 7 protein family member C OS=Mus musculus GN=Bcl7c PE=1 SV=1	BCL7C_MOUSE	23 kDa	0
La-related protein 1 OS=Mus musculus GN=Larp1 PE=1 SV=3	sp|Q6ZQ58|LARP1_MOUSE	121 kDa	0
RNA-binding protein 14 OS=Mus musculus GN=Rbm14 PE=1 SV=1	sp|Q8C2Q3|RBM14_MOUSE	69 kDa	0
Magnesium transporter MRS2 homolog, mitochondrial OS=Mus musculus GN=Mrs2 PE=2 SV=2	MRS2_MOUSE	49 kDa	0
Poly [ADP-ribose] polymerase 1 OS=Mus musculus GN=Parp1 PE=1 SV=3	sp|P11103|PARP1_MOUSE	113 kDa	0
Protein argonaute-2 OS=Mus musculus GN=Ago2 PE=1 SV=3	AGO2_MOUSE	97 kDa	0
Isoform 2 of Bcl-2-associated transcription factor 1 OS=Mus musculus GN=Bclaf1	sp|Q8K019-2|BCLF1_MOUSE (+1)	106 kDa	0
Helicase with zinc finger domain 2 OS=Mus musculus GN=Helz2 PE=1 SV=1	HELZ2_MOUSE	332 kDa	0
Protein PRRC2A OS=Mus musculus GN=Prrc2a PE=1 SV=1	PRC2A_MOUSE	229 kDa	0
Fragile X mental retardation syndrome-related protein 2 OS=Mus musculus GN=Fxr2 PE=1 SV=1	FXR2_MOUSE	74 kDa	0
RNA binding motif protein, X-linked-like-1 OS=Mus musculus GN=Rbmxl1 PE=2 SV=1	RMXL1_MOUSE (+2)	42 kDa	0
Isoform 2 of Ubiquitin carboxyl-terminal hydrolase 10 OS=Mus musculus GN=Usp10	sp|P52479-2|UBP10_MOUSE (+1)	87 kDa	0
Ribosomal RNA processing protein 1 homolog B OS=Mus musculus GN=Rrp1b PE=1 SV=2	RRP1B_MOUSE	81 kDa	0
Isoform 2 of 40S ribosomal protein S24 OS=Mus musculus GN=Rps24	sp|P62849-2|RS24_MOUSE (+2)	15 kDa	0
Isoform 2 of Enhancer of mRNA-decapping protein 4 OS=Mus musculus GN=Edc4	sp|Q3UJB9-2|EDC4_MOUSE (+1)	151 kDa	0
Isoform 2 of Serine/threonine-protein phosphatase PGAM5, mitochondrial OS=Mus musculus GN=Pgam5	sp|Q8BX10-2|PGAM5_MOUSE	32 kDa	0
Structural maintenance of chromosomes flexible hinge domain-containing protein 1 OS=Mus musculus GN=Smchd1 PE=1 SV=2	SMHD1_MOUSE	226 kDa	0
Isoform 2 of Nuclear fragile X mental retardation-interacting protein 2 OS=Mus musculus GN=Nufip2	sp|Q5F2E7-2|NUFP2_MOUSE (+1)	78 kDa	0
GLTSCR1-like protein OS=Mus musculus GN=Gltscr1l PE=2 SV=2	GSC1L_MOUSE	114 kDa	0
Mediator of RNA polymerase II transcription subunit 14 OS=Mus musculus GN=Med14 PE=1 SV=1	sp|A2ABV5|MED14_MOUSE	161 kDa	0
Isoform 2 of Synaptic functional regulator FMR1 OS=Mus musculus GN=Fmr1	sp|P35922-2|FMR1_MOUSE (+2)	68 kDa	0
Isoform 4 of Mediator of RNA polymerase II transcription subunit 1 OS=Mus musculus GN=Med1	sp|Q925J9-4|MED1_MOUSE (+1)	165 kDa	0
Protein SSXT OS=Mus musculus GN=Ss18 PE=2 SV=2	SSXT_MOUSE	46 kDa	0
Bromodomain-containing protein 7 OS=Mus musculus GN=Brd7 PE=1 SV=1	BRD7_MOUSE	74 kDa	0
T-cell surface glycoprotein CD3 epsilon chain OS=Mus musculus GN=Cd3e PE=1 SV=2	CD3E_MOUSE	21 kDa	0
Nucleolar protein 56 OS=Mus musculus GN=Nop56 PE=1 SV=2	NOP56_MOUSE	64 kDa	0
La-related protein 4B OS=Mus musculus GN=Larp4b PE=1 SV=2	sp|Q6A0A2|LAR4B_MOUSE	82 kDa	0
Isoform 2 of Zinc finger protein neuro-d4 OS=Mus musculus GN=Dpf1	sp|Q9QX66-2|DPF1_MOUSE (+2)	44 kDa	0
T-cell surface glycoprotein CD3 delta chain OS=Mus musculus GN=Cd3d PE=3 SV=1	CD3D_MOUSE	19 kDa	0
40S ribosomal protein S17 OS=Mus musculus GN=Rps17 PE=1 SV=2	RS17_MOUSE	16 kDa	0
Capping protein, Arp2/3 and myosin-I linker protein 2 OS=Mus musculus GN=Carmil2 PE=1 SV=2	sp|Q3V3V9|CARL2_MOUSE	141 kDa	0
Isoform 2 of Putative ATP-dependent RNA helicase DHX30 OS=Mus musculus GN=Dhx30	sp|Q99PU8-2|DHX30_MOUSE (+1)	134 kDa	0
B-cell CLL/lymphoma 7 protein family member A OS=Mus musculus GN=Bcl7a PE=2 SV=1	sp|Q9CXE2|BCL7A_MOUSE	23 kDa	0
Isoform 2 of Kinesin-like protein KIFC1 OS=Mus musculus GN=Kifc1	sp|Q9QWT9-2|KIFC1_MOUSE (+2)	69 kDa	0
Isoform 2 of AT-rich interactive domain-containing protein 1A OS=Mus musculus GN=Arid1a	sp|A2BH40-2|ARI1A_MOUSE (+1)	206 kDa	0
Activity-dependent neuroprotector homeobox protein OS=Mus musculus GN=Adnp PE=1 SV=2	ADNP_MOUSE	124 kDa	0
Cell division cycle 5-like protein OS=Mus musculus GN=Cdc5l PE=1 SV=2	CDC5L_MOUSE	92 kDa	0
ATP-dependent RNA helicase DDX18 OS=Mus musculus GN=Ddx18 PE=1 SV=1	DDX18_MOUSE	74 kDa	0
Protein Arid2 OS=Mus musculus GN=Arid2 PE=1 SV=1	E9Q7E2_MOUSE	196 kDa	0
Insulin-like growth factor 2 mRNA-binding protein 3 OS=Mus musculus GN=Igf2bp3 PE=1 SV=1	IF2B3_MOUSE	64 kDa	0
Replication factor C subunit 3 OS=Mus musculus GN=Rfc3 PE=1 SV=1	RFC3_MOUSE	41 kDa	0
Isoform 2 of Ataxin-2 OS=Mus musculus GN=Atxn2	sp|O70305-2|ATX2_MOUSE (+1)	129 kDa	0
Isoform 2 of Replication factor C subunit 1 OS=Mus musculus GN=Rfc1	sp|P35601-2|RFC1_MOUSE (+1)	126 kDa	0
Isoform 2 of Zinc finger CCCH-type antiviral protein 1 OS=Mus musculus GN=Zc3hav1	sp|Q3UPF5-2|ZCCHV_MOUSE (+1)	88 kDa	0
Isoform B of Nuclear factor of activated T-cells, cytoplasmic 2 OS=Mus musculus GN=Nfatc2	sp|Q60591-2|NFAC2_MOUSE (+1)	100 kDa	0
RRP12-like protein OS=Mus musculus GN=Rrp12 PE=1 SV=1	RRP12_MOUSE	143 kDa	0
DNA topoisomerase 2-beta OS=Mus musculus GN=Top2b PE=1 SV=2	TOP2B_MOUSE	182 kDa	0
Mediator of RNA polymerase II transcription subunit 17 OS=Mus musculus GN=Med17 PE=1 SV=1	MED17_MOUSE	72 kDa	0
Nucleolar protein 58 OS=Mus musculus GN=Nop58 PE=1 SV=1	NOP58_MOUSE	60 kDa	0
Isoform 2 of SAFB-like transcription modulator OS=Mus musculus GN=Sltm	sp|Q8CH25-2|SLTM_MOUSE (+1)	115 kDa	0
Isoform 2 of Heterogeneous nuclear ribonucleoprotein U-like protein 1 OS=Mus musculus GN=Hnrnpul1	sp|Q8VDM6-2|HNRL1_MOUSE (+1)	85 kDa	0
B-cell CLL/lymphoma 7 protein family member B OS=Mus musculus GN=Bcl7b PE=1 SV=1	sp|Q921K9|BCL7B_MOUSE	22 kDa	0
Isoform 2 of Pre-mRNA 3'-end-processing factor FIP1 OS=Mus musculus GN=Fip1l1	sp|Q9D824-2|FIP1_MOUSE (+3)	61 kDa	0
Isoform 2 of Serine/arginine-rich splicing factor 10 OS=Mus musculus GN=Srsf10	sp|Q9R0U0-2|SRS10_MOUSE (+2)	31 kDa	0
Protein KRI1 homolog OS=Mus musculus GN=Kri1 PE=1 SV=3	KRI1_MOUSE	82 kDa	0
Transcriptional activator protein Pur-alpha OS=Mus musculus GN=Pura PE=1 SV=1	PURA_MOUSE	35 kDa	0
Protein CASC3 OS=Mus musculus GN=Casc3 PE=1 SV=3	CASC3_MOUSE	76 kDa	0
2'-5'-oligoadenylate synthase 3 OS=Mus musculus GN=Oas3 PE=1 SV=1	OAS3_MOUSE	126 kDa	0
Eukaryotic translation initiation factor 3 subunit C OS=Mus musculus GN=Eif3c PE=1 SV=1	EIF3C_MOUSE	106 kDa	0
Putative oxidoreductase GLYR1 OS=Mus musculus GN=Glyr1 PE=1 SV=1	GLYR1_MOUSE	60 kDa	0
Mediator of RNA polymerase II transcription subunit 13 OS=Mus musculus GN=Med13 PE=1 SV=1	MED13_MOUSE	239 kDa	0
Putative helicase MOV-10 OS=Mus musculus GN=Mov10 PE=1 SV=2	MOV10_MOUSE	114 kDa	0
Polymerase delta-interacting protein 3 OS=Mus musculus GN=Poldip3 PE=1 SV=1	PDIP3_MOUSE	46 kDa	0
Isoform 2 of Mediator of RNA polymerase II transcription subunit 12 OS=Mus musculus GN=Med12	sp|A2AGH6-2|MED12_MOUSE (+1)	242 kDa	0
Isoform 2 of Metastasis-associated protein MTA3 OS=Mus musculus GN=Mta3	sp|Q924K8-2|MTA3_MOUSE (+1)	58 kDa	0
Isoform 2 of Mediator of RNA polymerase II transcription subunit 20 OS=Mus musculus GN=Med20	sp|Q9R0X0-2|MED20_MOUSE (+1)	16 kDa	0
Sp110 nuclear body protein OS=Mus musculus GN=Sp110 PE=1 SV=1	SP110_MOUSE	50 kDa	0
Isoform 2 of Eukaryotic translation initiation factor 4 gamma 3 OS=Mus musculus GN=Eif4g3	sp|Q80XI3-2|IF4G3_MOUSE (+3)	173 kDa	0
Isoform 3 of Cyclin-dependent kinase 8 OS=Mus musculus GN=Cdk8	sp|Q8R3L8-3|CDK8_MOUSE (+1)	53 kDa	0
Methyl-CpG-binding domain protein 2 OS=Mus musculus GN=Mbd2 PE=2 SV=2	sp|Q9Z2E1|MBD2_MOUSE	44 kDa	0
AP-2 complex subunit mu OS=Mus musculus GN=Ap2m1 PE=1 SV=1	AP2M1_MOUSE	50 kDa	0
T-cell receptor beta-1 chain C region OS=Mus musculus PE=1 SV=1	TCB1_MOUSE (+1)	19 kDa	0
Protein FAM98A OS=Mus musculus GN=Fam98a PE=1 SV=1	FA98A_MOUSE	55 kDa	0
Mediator of RNA polymerase II transcription subunit 16 OS=Mus musculus GN=Med16 PE=2 SV=2	MED16_MOUSE	92 kDa	0
Cell cycle and apoptosis regulator protein 2 OS=Mus musculus GN=Ccar2 PE=1 SV=2	CCAR2_MOUSE	103 kDa	0
40S ribosomal protein S23 OS=Mus musculus GN=Rps23 PE=1 SV=3	RS23_MOUSE	16 kDa	0
Isoform 2 of Guanine nucleotide-binding protein-like 3 OS=Mus musculus GN=Gnl3	sp|Q8CI11-2|GNL3_MOUSE (+1)	57 kDa	0
Isoform 2 of Y-box-binding protein 3 OS=Mus musculus GN=Ybx3	sp|Q9JKB3-2|YBOX3_MOUSE	31 kDa	0
Protein Upf2 OS=Mus musculus GN=Upf2 PE=1 SV=1	A2AT37_MOUSE	148 kDa	0
Replication factor C subunit 4 OS=Mus musculus GN=Rfc4 PE=1 SV=1	RFC4_MOUSE	40 kDa	0
Isoform 2 of RNA-binding protein 8A OS=Mus musculus GN=Rbm8a	sp|Q9CWZ3-2|RBM8A_MOUSE (+1)	20 kDa	0
Isoform 2 of RNA-binding protein 10 OS=Mus musculus GN=Rbm10	sp|Q99KG3-2|RBM10_MOUSE (+2)	94 kDa	0
Zinc finger RNA-binding protein OS=Mus musculus GN=Zfr PE=1 SV=2	ZFR_MOUSE	117 kDa	0
Isoform 2 of Ubiquitin-associated protein 2-like OS=Mus musculus GN=Ubap2l	sp|Q80X50-2|UBP2L_MOUSE (+4)	107 kDa	0
Dynein light chain 1, cytoplasmic OS=Mus musculus GN=Dynll1 PE=1 SV=1	DYL1_MOUSE	10 kDa	0
Friend virus susceptibility protein 1 OS=Mus musculus GN=Fv1 PE=4 SV=1	FV1_MOUSE	52 kDa	0
Nuclear receptor coactivator 5 OS=Mus musculus GN=Ncoa5 PE=1 SV=1	NCOA5_MOUSE	65 kDa	0
Heterogeneous nuclear ribonucleoprotein L-like OS=Mus musculus GN=Hnrnpll PE=1 SV=3	HNRLL_MOUSE	64 kDa	0
Calcium homeostasis endoplasmic reticulum protein OS=Mus musculus GN=Cherp PE=1 SV=1	CHERP_MOUSE	106 kDa	0
Transcriptional repressor p66 alpha OS=Mus musculus GN=Gatad2a PE=1 SV=2	P66A_MOUSE	67 kDa	0
Active regulator of SIRT1 OS=Mus musculus GN=Rps19bp1 PE=1 SV=1	AROS_MOUSE	16 kDa	0
DnaJ homolog subfamily C member 2 OS=Mus musculus GN=Dnajc2 PE=1 SV=2	DNJC2_MOUSE	72 kDa	0
Probable rRNA-processing protein EBP2 OS=Mus musculus GN=Ebna1bp2 PE=2 SV=1	EBP2_MOUSE	35 kDa	0
Protein LSM12 homolog OS=Mus musculus GN=Lsm12 PE=1 SV=1	LSM12_MOUSE	22 kDa	0
Nuclear cap-binding protein subunit 3 OS=Mus musculus GN=Ncbp3 PE=1 SV=1	NCBP3_MOUSE	70 kDa	0
Protein Rbm15 OS=Mus musculus GN=Rbm15 PE=1 SV=1	Q0VBL3_MOUSE (+1)	106 kDa	0
Scaffold attachment factor B2 OS=Mus musculus GN=Safb2 PE=1 SV=2	SAFB2_MOUSE	112 kDa	0
Isoform 3 of Cyclin-dependent kinase 12 OS=Mus musculus GN=Cdk12	sp|Q14AX6-3|CDK12_MOUSE (+1)	163 kDa	0
PAB-dependent poly(A)-specific ribonuclease subunit PAN3 OS=Mus musculus GN=Pan3 PE=1 SV=3	sp|Q640Q5|PAN3_MOUSE	90 kDa	0
E3 ubiquitin/ISG15 ligase TRIM25 OS=Mus musculus GN=Trim25 PE=1 SV=2	TRI25_MOUSE	72 kDa	0
Nucleolar GTP-binding protein 2 OS=Mus musculus GN=Gnl2 PE=1 SV=2	NOG2_MOUSE	83 kDa	0
T-cell surface glycoprotein CD3 zeta chain OS=Mus musculus GN=Cd247 PE=1 SV=1	CD3Z_MOUSE	19 kDa	0
Heterogeneous nuclear ribonucleoprotein D-like OS=Mus musculus GN=Hnrnpdl PE=1 SV=1	HNRDL_MOUSE	34 kDa	0
Isoform 2 of Mediator of RNA polymerase II transcription subunit 23 OS=Mus musculus GN=Med23	sp|Q80YQ2-2|MED23_MOUSE (+1)	157 kDa	0
SNW domain-containing protein 1 OS=Mus musculus GN=Snw1 PE=1 SV=3	SNW1_MOUSE	61 kDa	0
Replication factor C subunit 2 OS=Mus musculus GN=Rfc2 PE=1 SV=1	RFC2_MOUSE	39 kDa	0
Mediator of RNA polymerase II transcription subunit 19 OS=Mus musculus GN=Med19 PE=1 SV=1	MED19_MOUSE	26 kDa	0
Isoform 3 of Chromodomain-helicase-DNA-binding protein 7 OS=Mus musculus GN=Chd7	sp|A2AJK6-3|CHD7_MOUSE (+1)	331 kDa	0
AP-2 complex subunit alpha-2 OS=Mus musculus GN=Ap2a2 PE=1 SV=2	AP2A2_MOUSE	104 kDa	0
Ribosome biogenesis protein BRX1 homolog OS=Mus musculus GN=Brix1 PE=1 SV=3	BRX1_MOUSE	41 kDa	0
Isoform 2 of H/ACA ribonucleoprotein complex subunit 1 OS=Mus musculus GN=Gar1	sp|Q9CY66-2|GAR1_MOUSE (+2)	23 kDa	0
X-ray repair cross-complementing protein 6 OS=Mus musculus GN=Xrcc6 PE=1 SV=5	XRCC6_MOUSE	69 kDa	0
Chromobox protein homolog 1 OS=Mus musculus GN=Cbx1 PE=1 SV=1	CBX1_MOUSE	21 kDa	0
Mediator of RNA polymerase II transcription subunit 4 OS=Mus musculus OX=10090 GN=Med4 PE=2 SV=1	Q9CQA5	?	0
Isoform 2 of YTH domain-containing family protein 3 OS=Mus musculus GN=Ythdf3	sp|Q8BYK6-2|YTHD3_MOUSE (+2)	65 kDa	0
Mediator of RNA polymerase II transcription subunit 8 OS=Mus musculus GN=Med8 PE=1 SV=1	MED8_MOUSE	29 kDa	0
Dimethyladenosine transferase 1, mitochondrial OS=Mus musculus GN=Tfb1m PE=1 SV=1	TFB1M_MOUSE	39 kDa	0
Small nuclear ribonucleoprotein Sm D2 OS=Mus musculus GN=Snrpd2 PE=1 SV=1	SMD2_MOUSE	14 kDa	0
Large subunit GTPase 1 homolog OS=Mus musculus GN=Lsg1 PE=1 SV=2	sp|Q3UM18|LSG1_MOUSE	73 kDa	0
Cold shock domain-containing protein E1 OS=Mus musculus GN=Csde1 PE=1 SV=1	CSDE1_MOUSE	89 kDa	0
La-related protein 4 OS=Mus musculus GN=Larp4 PE=1 SV=2	LARP4_MOUSE	80 kDa	0
ATP-binding cassette sub-family F member 2 OS=Mus musculus GN=Abcf2 PE=1 SV=1	ABCF2_MOUSE	72 kDa	0
Replication factor C subunit 5 OS=Mus musculus GN=Rfc5 PE=1 SV=1	RFC5_MOUSE	38 kDa	0
Isoform 2 of Pumilio homolog 2 OS=Mus musculus GN=Pum2	sp|Q80U58-2|PUM2_MOUSE (+2)	106 kDa	0
Isoform 3 of Myelin expression factor 2 OS=Mus musculus GN=Myef2	sp|Q8C854-1|MYEF2_MOUSE (+2)	52 kDa	0
Isoform 2 of Polypyrimidine tract-binding protein 3 OS=Mus musculus GN=Ptbp3	sp|Q8BHD7-2|PTBP3_MOUSE (+1)	56 kDa	0
Protein FAM195B OS=Mus musculus GN=Fam195b PE=1 SV=1	F195B_MOUSE	11 kDa	0
Histone deacetylase complex subunit SAP18 OS=Mus musculus GN=Sap18 PE=1 SV=1	SAP18_MOUSE	18 kDa	0

## Sheet: ADNP 1
Table S5. Mass spectrometry data of immunoprecipitation with anti-ADNP and anti-BRG1 antibodies, related to Figure 5.
Identified Proteins (875/883)	Accession Number	Molecular Weight	ADNP (1)
U5 small nuclear ribonucleoprotein 200 kDa helicase OS=Mus musculus OX=10090 GN=Snrnp200 PE=1 SV=1	sp|Q6P4T2|U520_MOUSE	245 kDa	67
Pre-mRNA-processing-splicing factor 8 OS=Mus musculus OX=10090 GN=Prpf8 PE=1 SV=2	sp|Q99PV0|PRP8_MOUSE	274 kDa	64
Myosin-9 OS=Mus musculus OX=10090 GN=Myh9 PE=1 SV=4	sp|Q8VDD5|MYH9_MOUSE	226 kDa	53
Splicing factor 3B subunit 1 OS=Mus musculus OX=10090 GN=Sf3b1 PE=1 SV=1	sp|Q99NB9|SF3B1_MOUSE	146 kDa	44
Myb-binding protein 1A OS=Mus musculus OX=10090 GN=Mybbp1a PE=1 SV=2	sp|Q7TPV4|MBB1A_MOUSE	152 kDa	43
Hypoxia up-regulated protein 1 OS=Mus musculus OX=10090 GN=Hyou1 PE=1 SV=1	sp|Q9JKR6|HYOU1_MOUSE	111 kDa	38
Serine/arginine repetitive matrix protein 2 OS=Mus musculus OX=10090 GN=Srrm2 PE=1 SV=3	sp|Q8BTI8|SRRM2_MOUSE	295 kDa	35
116 kDa U5 small nuclear ribonucleoprotein component OS=Mus musculus OX=10090 GN=Eftud2 PE=1 SV=1	sp|O08810|U5S1_MOUSE	109 kDa	34
Endoplasmin OS=Mus musculus OX=10090 GN=Hsp90b1 PE=1 SV=2	sp|P08113|ENPL_MOUSE	92 kDa	34
Chromodomain-helicase-DNA-binding protein 4 OS=Mus musculus OX=10090 GN=Chd4 PE=1 SV=1	sp|Q6PDQ2|CHD4_MOUSE	218 kDa	33
Endoplasmic reticulum chaperone BiP OS=Mus musculus OX=10090 GN=Hspa5 PE=1 SV=3	sp|P20029|BIP_MOUSE	72 kDa	31
Isoform PLEC-1I of Plectin OS=Mus musculus OX=10090 GN=Plec	sp|Q9QXS1-16|PLEC_MOUSE	517 kDa	28
Splicing factor 3B subunit 3 OS=Mus musculus OX=10090 GN=Sf3b3 PE=1 SV=1	sp|Q921M3|SF3B3_MOUSE	136 kDa	27
Activity-dependent neuroprotector homeobox protein OS=Mus musculus OX=10090 GN=Adnp PE=1 SV=2	sp|Q9Z103|ADNP_MOUSE	124 kDa	27
Pre-mRNA-processing factor 6 OS=Mus musculus OX=10090 GN=Prpf6 PE=1 SV=1	sp|Q91YR7|PRP6_MOUSE	107 kDa	26
Elongation factor 2 OS=Mus musculus OX=10090 GN=Eef2 PE=1 SV=2	sp|P58252|EF2_MOUSE	95 kDa	26
Splicing factor, proline- and glutamine-rich OS=Mus musculus OX=10090 GN=Sfpq PE=1 SV=1	sp|Q8VIJ6|SFPQ_MOUSE	75 kDa	25
Isoform 2 of Heterogeneous nuclear ribonucleoprotein M OS=Mus musculus OX=10090 GN=Hnrnpm	sp|Q9D0E1-2|HNRPM_MOUSE (+1)	74 kDa	25
Vimentin OS=Mus musculus OX=10090 GN=Vim PE=1 SV=3	sp|P20152|VIME_MOUSE	54 kDa	25
Treacle protein OS=Mus musculus OX=10090 GN=Tcof1 PE=1 SV=1	sp|O08784|TCOF_MOUSE	135 kDa	24
Dedicator of cytokinesis protein 2 OS=Mus musculus OX=10090 GN=Dock2 PE=1 SV=3	sp|Q8C3J5|DOCK2_MOUSE	212 kDa	23
Probable ATP-dependent RNA helicase DDX46 OS=Mus musculus OX=10090 GN=Ddx46 PE=1 SV=2	sp|Q569Z5|DDX46_MOUSE	117 kDa	22
ATP-dependent RNA helicase DDX3X OS=Mus musculus OX=10090 GN=Ddx3x PE=1 SV=3	sp|Q62167|DDX3X_MOUSE	73 kDa	22
Eukaryotic translation initiation factor 2 subunit 1 OS=Mus musculus OX=10090 GN=Eif2s1 PE=1 SV=3	sp|Q6ZWX6|IF2A_MOUSE	36 kDa	22
Isoform 2 of ATP-dependent RNA helicase A OS=Mus musculus OX=10090 GN=Dhx9	sp|O70133-2|DHX9_MOUSE (+1)	150 kDa	21
THO complex subunit 2 OS=Mus musculus OX=10090 GN=Thoc2 PE=1 SV=1	sp|B1AZI6|THOC2_MOUSE	183 kDa	21
Cell division cycle 5-like protein OS=Mus musculus OX=10090 GN=Cdc5l PE=1 SV=2	sp|Q6A068|CDC5L_MOUSE	92 kDa	21
Transcription factor ETV6 OS=Mus musculus OX=10090 GN=Etv6 PE=1 SV=1	sp|P97360|ETV6_MOUSE	56 kDa	20
Isoform 2 of Heterogeneous nuclear ribonucleoprotein U OS=Mus musculus OX=10090 GN=Hnrnpu	sp|Q8VEK3-2|HNRPU_MOUSE (+1)	87 kDa	20
Structural maintenance of chromosomes protein 3 OS=Mus musculus OX=10090 GN=Smc3 PE=1 SV=2	sp|Q9CW03|SMC3_MOUSE	142 kDa	20
Pre-mRNA-splicing factor ATP-dependent RNA helicase DHX15 OS=Mus musculus OX=10090 GN=Dhx15 PE=1 SV=2	sp|O35286|DHX15_MOUSE	91 kDa	20
Eukaryotic translation initiation factor 5B OS=Mus musculus OX=10090 GN=Eif5b PE=1 SV=2	sp|Q05D44|IF2P_MOUSE	138 kDa	20
Splicing factor 3A subunit 1 OS=Mus musculus OX=10090 GN=Sf3a1 PE=1 SV=1	sp|Q8K4Z5|SF3A1_MOUSE	89 kDa	20
Actin, cytoplasmic 1 OS=Mus musculus OX=10090 GN=Actb PE=1 SV=1	sp|P60710|ACTB_MOUSE (+1)	42 kDa	19
Isoform 2 of Heterogeneous nuclear ribonucleoprotein K OS=Mus musculus OX=10090 GN=Hnrnpk	sp|P61979-2|HNRPK_MOUSE (+1)	51 kDa	19
Non-POU domain-containing octamer-binding protein OS=Mus musculus OX=10090 GN=Nono PE=1 SV=3	sp|Q99K48|NONO_MOUSE	55 kDa	19
Elongation factor 1-alpha 1 OS=Mus musculus OX=10090 GN=Eef1a1 PE=1 SV=3	sp|P10126|EF1A1_MOUSE	50 kDa	19
Structural maintenance of chromosomes flexible hinge domain-containing protein 1 OS=Mus musculus OX=10090 GN=Smchd1 PE=1 SV=2	sp|Q6P5D8|SMHD1_MOUSE	226 kDa	19
ATP-dependent RNA helicase DDX1 OS=Mus musculus OX=10090 GN=Ddx1 PE=1 SV=1	sp|Q91VR5|DDX1_MOUSE	83 kDa	19
Eukaryotic translation initiation factor 2 subunit 3, X-linked OS=Mus musculus OX=10090 GN=Eif2s3x PE=1 SV=2	sp|Q9Z0N1|IF2G_MOUSE	51 kDa	19
Tubulin beta-5 chain OS=Mus musculus OX=10090 GN=Tubb5 PE=1 SV=1	sp|P99024|TBB5_MOUSE	50 kDa	19
Ras GTPase-activating protein-binding protein 1 OS=Mus musculus OX=10090 GN=G3bp1 PE=1 SV=1	sp|P97855|G3BP1_MOUSE	52 kDa	18
RNA-binding protein 25 OS=Mus musculus OX=10090 GN=Rbm25 PE=1 SV=2	sp|B2RY56|RBM25_MOUSE	100 kDa	18
Probable ATP-dependent RNA helicase DDX17 OS=Mus musculus OX=10090 GN=Ddx17 PE=1 SV=1	sp|Q501J6|DDX17_MOUSE	72 kDa	18
Nucleolin OS=Mus musculus OX=10090 GN=Ncl PE=1 SV=2	sp|P09405|NUCL_MOUSE	77 kDa	18
Isoform 3 of Poly(U)-binding-splicing factor PUF60 OS=Mus musculus OX=10090 GN=Puf60	sp|Q3UEB3-3|PUF60_MOUSE	54 kDa	18
Stress-70 protein, mitochondrial OS=Mus musculus OX=10090 GN=Hspa9 PE=1 SV=3	sp|P38647|GRP75_MOUSE	73 kDa	18
Structural maintenance of chromosomes protein 1A OS=Mus musculus OX=10090 GN=Smc1a PE=1 SV=4	sp|Q9CU62|SMC1A_MOUSE	143 kDa	18
Heat shock cognate 71 kDa protein OS=Mus musculus OX=10090 GN=Hspa8 PE=1 SV=1	sp|P63017|HSP7C_MOUSE	71 kDa	17
Isoform 2 of Transcription elongation regulator 1 OS=Mus musculus OX=10090 GN=Tcerg1	sp|Q8CGF7-2|TCRG1_MOUSE (+1)	122 kDa	17
Nucleolar RNA helicase 2 OS=Mus musculus OX=10090 GN=Ddx21 PE=1 SV=3	sp|Q9JIK5|DDX21_MOUSE	94 kDa	17
U4/U6.U5 tri-snRNP-associated protein 1 OS=Mus musculus OX=10090 GN=Sart1 PE=1 SV=1	sp|Q9Z315|SNUT1_MOUSE	91 kDa	17
Pre-mRNA-processing factor 40 homolog A OS=Mus musculus OX=10090 GN=Prpf40a PE=1 SV=1	sp|Q9R1C7|PR40A_MOUSE	108 kDa	17
Eukaryotic translation initiation factor 2 subunit 2 OS=Mus musculus OX=10090 GN=Eif2s2 PE=1 SV=1	sp|Q99L45|IF2B_MOUSE	38 kDa	17
Staphylococcal nuclease domain-containing protein 1 OS=Mus musculus OX=10090 GN=Snd1 PE=1 SV=1	sp|Q78PY7|SND1_MOUSE	102 kDa	17
60S ribosomal protein L7 OS=Mus musculus OX=10090 GN=Rpl7 PE=1 SV=2	sp|P14148|RL7_MOUSE	31 kDa	16
60S ribosomal protein L7a OS=Mus musculus OX=10090 GN=Rpl7a PE=1 SV=2	sp|P12970|RL7A_MOUSE	30 kDa	16
Tubulin alpha-1C chain OS=Mus musculus OX=10090 GN=Tuba1c PE=1 SV=1	sp|P68373|TBA1C_MOUSE	50 kDa	16
Thyroid hormone receptor-associated protein 3 OS=Mus musculus OX=10090 GN=Thrap3 PE=1 SV=1	sp|Q569Z6|TR150_MOUSE	108 kDa	16
60S ribosomal protein L4 OS=Mus musculus OX=10090 GN=Rpl4 PE=1 SV=3	sp|Q9D8E6|RL4_MOUSE	47 kDa	16
Eukaryotic initiation factor 4A-III OS=Mus musculus OX=10090 GN=Eif4a3 PE=1 SV=3	sp|Q91VC3|IF4A3_MOUSE	47 kDa	16
Spliceosome RNA helicase Ddx39b OS=Mus musculus OX=10090 GN=Ddx39b PE=1 SV=1	sp|Q9Z1N5|DX39B_MOUSE	49 kDa	16
ATP synthase subunit alpha, mitochondrial OS=Mus musculus OX=10090 GN=Atp5f1a PE=1 SV=1	sp|Q03265|ATPA_MOUSE	60 kDa	16
Protein disulfide-isomerase A3 OS=Mus musculus OX=10090 GN=Pdia3 PE=1 SV=2	sp|P27773|PDIA3_MOUSE	57 kDa	16
Serine/arginine repetitive matrix protein 1 OS=Mus musculus OX=10090 GN=Srrm1 PE=1 SV=2	sp|Q52KI8|SRRM1_MOUSE	107 kDa	15
Polyadenylate-binding protein 1 OS=Mus musculus OX=10090 GN=Pabpc1 PE=1 SV=2	sp|P29341|PABP1_MOUSE	71 kDa	15
Pre-mRNA-processing factor 19 OS=Mus musculus OX=10090 GN=Prpf19 PE=1 SV=1	sp|Q99KP6|PRP19_MOUSE	55 kDa	15
Heat shock protein HSP 90-beta OS=Mus musculus OX=10090 GN=Hsp90ab1 PE=1 SV=3	sp|P11499|HS90B_MOUSE	83 kDa	15
Lamin-B1 OS=Mus musculus OX=10090 GN=Lmnb1 PE=1 SV=3	sp|P14733|LMNB1_MOUSE	67 kDa	15
Nucleolar protein 56 OS=Mus musculus OX=10090 GN=Nop56 PE=1 SV=2	sp|Q9D6Z1|NOP56_MOUSE	64 kDa	15
40S ribosomal protein S2 OS=Mus musculus OX=10090 GN=Rps2 PE=1 SV=3	sp|P25444|RS2_MOUSE	31 kDa	15
Guanine nucleotide-binding protein-like 3 OS=Mus musculus OX=10090 GN=Gnl3 PE=1 SV=2	sp|Q8CI11|GNL3_MOUSE	61 kDa	15
Unconventional myosin-Ig OS=Mus musculus OX=10090 GN=Myo1g PE=1 SV=1	sp|Q5SUA5|MYO1G_MOUSE	117 kDa	14
60S ribosomal protein L3 OS=Mus musculus OX=10090 GN=Rpl3 PE=1 SV=3	sp|P27659|RL3_MOUSE	46 kDa	14
Matrin-3 OS=Mus musculus OX=10090 GN=Matr3 PE=1 SV=1	sp|Q8K310|MATR3_MOUSE	95 kDa	14
Polypyrimidine tract-binding protein 1 OS=Mus musculus OX=10090 GN=Ptbp1 PE=1 SV=2	sp|P17225|PTBP1_MOUSE	56 kDa	14
Proliferation-associated protein 2G4 OS=Mus musculus OX=10090 GN=Pa2g4 PE=1 SV=3	sp|P50580|PA2G4_MOUSE	44 kDa	14
SWI/SNF-related matrix-associated actin-dependent regulator of chromatin subfamily A member 5 OS=Mus musculus OX=10090 GN=Smarca5 PE=1 SV=1	sp|Q91ZW3|SMCA5_MOUSE	122 kDa	14
Voltage-gated potassium channel subunit beta-2 OS=Mus musculus OX=10090 GN=Kcnab2 PE=1 SV=1	sp|P62482|KCAB2_MOUSE	41 kDa	14
SNW domain-containing protein 1 OS=Mus musculus OX=10090 GN=Snw1 PE=1 SV=3	sp|Q9CSN1|SNW1_MOUSE	61 kDa	14
Isoform 3 of Cytoskeleton-associated protein 5 OS=Mus musculus OX=10090 GN=Ckap5	sp|A2AGT5-3|CKAP5_MOUSE (+1)	224 kDa	14
60 kDa heat shock protein, mitochondrial OS=Mus musculus OX=10090 GN=Hspd1 PE=1 SV=1	sp|P63038|CH60_MOUSE	61 kDa	14
DNA replication licensing factor MCM5 OS=Mus musculus OX=10090 GN=Mcm5 PE=1 SV=2	sp|P49718|MCM5_MOUSE	82 kDa	14
T-complex protein 1 subunit gamma OS=Mus musculus OX=10090 GN=Cct3 PE=1 SV=1	sp|P80318|TCPG_MOUSE	61 kDa	14
U4/U6 small nuclear ribonucleoprotein Prp4 OS=Mus musculus OX=10090 GN=Prpf4 PE=1 SV=1	sp|Q9DAW6|PRP4_MOUSE	58 kDa	14
Alpha-enolase OS=Mus musculus OX=10090 GN=Eno1 PE=1 SV=3	sp|P17182|ENOA_MOUSE	47 kDa	14
Serine/arginine-rich splicing factor 1 OS=Mus musculus OX=10090 GN=Srsf1 PE=1 SV=3	sp|Q6PDM2|SRSF1_MOUSE	28 kDa	13
Probable ATP-dependent RNA helicase DDX5 OS=Mus musculus OX=10090 GN=Ddx5 PE=1 SV=2	sp|Q61656|DDX5_MOUSE	69 kDa	13
ADP/ATP translocase 2 OS=Mus musculus OX=10090 GN=Slc25a5 PE=1 SV=3	sp|P51881|ADT2_MOUSE	33 kDa	13
Nucleolar protein 58 OS=Mus musculus OX=10090 GN=Nop58 PE=1 SV=1	sp|Q6DFW4|NOP58_MOUSE	60 kDa	13
THO complex subunit 1 OS=Mus musculus OX=10090 GN=Thoc1 PE=1 SV=1	sp|Q8R3N6|THOC1_MOUSE	75 kDa	13
Isoform 2 of Plasminogen activator inhibitor 1 RNA-binding protein OS=Mus musculus OX=10090 GN=Serbp1	sp|Q9CY58-2|PAIRB_MOUSE (+1)	43 kDa	13
Isoform 3 of Interleukin enhancer-binding factor 3 OS=Mus musculus OX=10090 GN=Ilf3	sp|Q9Z1X4-3|ILF3_MOUSE (+1)	98 kDa	13
Zinc finger CCCH domain-containing protein 14 OS=Mus musculus OX=10090 GN=Zc3h14 PE=1 SV=1	sp|Q8BJ05|ZC3HE_MOUSE	82 kDa	13
Ribosomal L1 domain-containing protein 1 OS=Mus musculus OX=10090 GN=Rsl1d1 PE=1 SV=1	sp|Q8BVY0|RL1D1_MOUSE	50 kDa	13
ATP synthase subunit beta, mitochondrial OS=Mus musculus OX=10090 GN=Atp5f1b PE=1 SV=2	sp|P56480|ATPB_MOUSE	56 kDa	13
Isoform 2 of Serine hydroxymethyltransferase, mitochondrial OS=Mus musculus OX=10090 GN=Shmt2	sp|Q9CZN7-2|GLYM_MOUSE (+1)	55 kDa	13
Eukaryotic translation initiation factor 4 gamma 1 OS=Mus musculus OX=10090 GN=Eif4g1 PE=1 SV=1	sp|Q6NZJ6|IF4G1_MOUSE	176 kDa	13
Probable 28S rRNA (cytosine-C(5))-methyltransferase OS=Mus musculus OX=10090 GN=Nop2 PE=1 SV=1	sp|Q922K7|NOP2_MOUSE	87 kDa	13
Mannosyl-oligosaccharide glucosidase OS=Mus musculus OX=10090 GN=Mogs PE=1 SV=1	sp|Q80UM7|MOGS_MOUSE	92 kDa	13
rRNA 2'-O-methyltransferase fibrillarin OS=Mus musculus OX=10090 GN=Fbl PE=1 SV=2	sp|P35550|FBRL_MOUSE	34 kDa	12
Heterogeneous nuclear ribonucleoprotein A3 OS=Mus musculus OX=10090 GN=Hnrnpa3 PE=1 SV=1	sp|Q8BG05|ROA3_MOUSE	40 kDa	12
Dedicator of cytokinesis protein 11 OS=Mus musculus OX=10090 GN=Dock11 PE=1 SV=1	sp|A2AF47|DOC11_MOUSE	238 kDa	12
Isoform 2 of Heterogeneous nuclear ribonucleoproteins A2/B1 OS=Mus musculus OX=10090 GN=Hnrnpa2b1	sp|O88569-2|ROA2_MOUSE (+2)	36 kDa	12
Clathrin heavy chain 1 OS=Mus musculus OX=10090 GN=Cltc PE=1 SV=3	sp|Q68FD5|CLH1_MOUSE	192 kDa	12
Protein RCC2 OS=Mus musculus OX=10090 GN=Rcc2 PE=1 SV=1	sp|Q8BK67|RCC2_MOUSE	56 kDa	12
RNA cytidine acetyltransferase OS=Mus musculus OX=10090 GN=Nat10 PE=1 SV=1	sp|Q8K224|NAT10_MOUSE	115 kDa	12
Peptidyl-prolyl cis-trans isomerase B OS=Mus musculus OX=10090 GN=Ppib PE=1 SV=2	sp|P24369|PPIB_MOUSE	24 kDa	12
Lupus La protein homolog OS=Mus musculus OX=10090 GN=Ssb PE=1 SV=1	sp|P32067|LA_MOUSE	48 kDa	12
U4/U6 small nuclear ribonucleoprotein Prp3 OS=Mus musculus OX=10090 GN=Prpf3 PE=1 SV=1	sp|Q922U1|PRPF3_MOUSE	77 kDa	12
Microfibrillar-associated protein 1A OS=Mus musculus OX=10090 GN=Mfap1a PE=1 SV=1	sp|C0HKD8|MFA1A_MOUSE (+1)	52 kDa	12
T-complex protein 1 subunit zeta OS=Mus musculus OX=10090 GN=Cct6a PE=1 SV=3	sp|P80317|TCPZ_MOUSE	58 kDa	12
TAR DNA-binding protein 43 OS=Mus musculus OX=10090 GN=Tardbp PE=1 SV=1	sp|Q921F2|TADBP_MOUSE	45 kDa	12
2'-5'-oligoadenylate synthase 3 OS=Mus musculus OX=10090 GN=Oas3 PE=1 SV=1	sp|Q8VI93|OAS3_MOUSE	126 kDa	12
DNA (cytosine-5)-methyltransferase 1 OS=Mus musculus OX=10090 GN=Dnmt1 PE=1 SV=5	sp|P13864|DNMT1_MOUSE	183 kDa	11
Heterogeneous nuclear ribonucleoprotein L OS=Mus musculus OX=10090 GN=Hnrnpl PE=1 SV=2	sp|Q8R081|HNRPL_MOUSE	64 kDa	11
Eukaryotic initiation factor 4A-I OS=Mus musculus OX=10090 GN=Eif4a1 PE=1 SV=1	sp|P60843|IF4A1_MOUSE	46 kDa	11
RNA-splicing ligase RtcB homolog OS=Mus musculus OX=10090 GN=Rtcb PE=1 SV=1	sp|Q99LF4|RTCB_MOUSE	55 kDa	11
Nucleophosmin OS=Mus musculus OX=10090 GN=Npm1 PE=1 SV=1	sp|Q61937|NPM_MOUSE	33 kDa	11
Heterogeneous nuclear ribonucleoprotein A1 OS=Mus musculus OX=10090 GN=Hnrnpa1 PE=1 SV=2	sp|P49312|ROA1_MOUSE	34 kDa	11
Isoform C1 of Heterogeneous nuclear ribonucleoproteins C1/C2 OS=Mus musculus OX=10090 GN=Hnrnpc	sp|Q9Z204-2|HNRPC_MOUSE	33 kDa	11
Zinc finger CCCH domain-containing protein 11A OS=Mus musculus OX=10090 GN=Zc3h11a PE=1 SV=1	sp|Q6NZF1|ZC11A_MOUSE	86 kDa	11
40S ribosomal protein S9 OS=Mus musculus OX=10090 GN=Rps9 PE=1 SV=3	sp|Q6ZWN5|RS9_MOUSE	23 kDa	11
Heterogeneous nuclear ribonucleoprotein Q OS=Mus musculus OX=10090 GN=Syncrip PE=1 SV=2	sp|Q7TMK9|HNRPQ_MOUSE	70 kDa	11
40S ribosomal protein S3 OS=Mus musculus OX=10090 GN=Rps3 PE=1 SV=1	sp|P62908|RS3_MOUSE	27 kDa	11
U4/U6 small nuclear ribonucleoprotein Prp31 OS=Mus musculus OX=10090 GN=Prpf31 PE=1 SV=3	sp|Q8CCF0|PRP31_MOUSE	55 kDa	11
Interleukin enhancer-binding factor 2 OS=Mus musculus OX=10090 GN=Ilf2 PE=1 SV=1	sp|Q9CXY6|ILF2_MOUSE	43 kDa	11
Heterogeneous nuclear ribonucleoprotein A/B OS=Mus musculus OX=10090 GN=Hnrnpab PE=1 SV=1	sp|Q99020|ROAA_MOUSE	31 kDa	11
Isoform Epsilon of Lamina-associated polypeptide 2, isoforms beta/delta/epsilon/gamma OS=Mus musculus OX=10090 GN=Tmpo	sp|Q61029-3|LAP2B_MOUSE (+1)	46 kDa	11
Isoform 2 of RNA-binding protein 39 OS=Mus musculus OX=10090 GN=Rbm39	sp|Q8VH51-2|RBM39_MOUSE (+1)	59 kDa	11
Isoform B of Serrate RNA effector molecule homolog OS=Mus musculus OX=10090 GN=Srrt	sp|Q99MR6-2|SRRT_MOUSE (+3)	100 kDa	11
ATP-dependent 6-phosphofructokinase, platelet type OS=Mus musculus OX=10090 GN=Pfkp PE=1 SV=1	sp|Q9WUA3|PFKAP_MOUSE	85 kDa	11
Ribosomal RNA processing protein 1 homolog B OS=Mus musculus OX=10090 GN=Rrp1b PE=1 SV=2	sp|Q91YK2|RRP1B_MOUSE	81 kDa	11
Isoform 2 of Microtubule-associated protein 4 OS=Mus musculus OX=10090 GN=Map4	sp|P27546-2|MAP4_MOUSE (+2)	117 kDa	11
Ezrin OS=Mus musculus OX=10090 GN=Ezr PE=1 SV=3	sp|P26040|EZRI_MOUSE	69 kDa	11
Alpha-actinin-4 OS=Mus musculus OX=10090 GN=Actn4 PE=1 SV=1	sp|P57780|ACTN4_MOUSE	105 kDa	10
60S ribosomal protein L6 OS=Mus musculus OX=10090 GN=Rpl6 PE=1 SV=3	sp|P47911|RL6_MOUSE	34 kDa	10
Isoform 2 of Bcl-2-associated transcription factor 1 OS=Mus musculus OX=10090 GN=Bclaf1	sp|Q8K019-2|BCLF1_MOUSE (+1)	106 kDa	10
Serine/threonine-protein phosphatase PP1-alpha catalytic subunit OS=Mus musculus OX=10090 GN=Ppp1ca PE=1 SV=1	sp|P62137|PP1A_MOUSE	38 kDa	10
Apoptosis inhibitor 5 OS=Mus musculus OX=10090 GN=Api5 PE=1 SV=2	sp|O35841|API5_MOUSE	57 kDa	10
Splicing factor 3A subunit 3 OS=Mus musculus OX=10090 GN=Sf3a3 PE=1 SV=2	sp|Q9D554|SF3A3_MOUSE	59 kDa	10
40S ribosomal protein S3a OS=Mus musculus OX=10090 GN=Rps3a PE=1 SV=3	sp|P97351|RS3A_MOUSE	30 kDa	10
T-complex protein 1 subunit beta OS=Mus musculus OX=10090 GN=Cct2 PE=1 SV=4	sp|P80314|TCPB_MOUSE	57 kDa	10
U4/U6.U5 tri-snRNP-associated protein 2 OS=Mus musculus OX=10090 GN=Usp39 PE=1 SV=2	sp|Q3TIX9|SNUT2_MOUSE	65 kDa	10
Structural maintenance of chromosomes protein 2 OS=Mus musculus OX=10090 GN=Smc2 PE=1 SV=2	sp|Q8CG48|SMC2_MOUSE	134 kDa	10
WD40 repeat-containing protein SMU1 OS=Mus musculus OX=10090 GN=Smu1 PE=2 SV=2	sp|Q3UKJ7|SMU1_MOUSE	58 kDa	10
Calreticulin OS=Mus musculus OX=10090 GN=Calr PE=1 SV=1	sp|P14211|CALR_MOUSE	48 kDa	10
ATP-binding cassette sub-family F member 1 OS=Mus musculus OX=10090 GN=Abcf1 PE=1 SV=1	sp|Q6P542|ABCF1_MOUSE	95 kDa	10
Coronin-1A OS=Mus musculus OX=10090 GN=Coro1a PE=1 SV=5	sp|O89053|COR1A_MOUSE	51 kDa	9
Glyceraldehyde-3-phosphate dehydrogenase OS=Mus musculus OX=10090 GN=Gapdh PE=1 SV=2	sp|P16858|G3P_MOUSE	36 kDa	9
Splicing factor U2AF 65 kDa subunit OS=Mus musculus OX=10090 GN=U2af2 PE=1 SV=3	sp|P26369|U2AF2_MOUSE	54 kDa	9
40S ribosomal protein S4, X isoform OS=Mus musculus OX=10090 GN=Rps4x PE=1 SV=2	sp|P62702|RS4X_MOUSE	30 kDa	9
60S ribosomal protein L15 OS=Mus musculus OX=10090 GN=Rpl15 PE=1 SV=4	sp|Q9CZM2|RL15_MOUSE	24 kDa	9
Heterogeneous nuclear ribonucleoprotein H OS=Mus musculus OX=10090 GN=Hnrnph1 PE=1 SV=3	sp|O35737|HNRH1_MOUSE	49 kDa	9
60S acidic ribosomal protein P0 OS=Mus musculus OX=10090 GN=Rplp0 PE=1 SV=3	sp|P14869|RLA0_MOUSE	34 kDa	9
Paraspeckle component 1 OS=Mus musculus OX=10090 GN=Pspc1 PE=1 SV=1	sp|Q8R326|PSPC1_MOUSE	59 kDa	9
60S ribosomal protein L8 OS=Mus musculus OX=10090 GN=Rpl8 PE=1 SV=2	sp|P62918|RL8_MOUSE	28 kDa	9
Cell growth-regulating nucleolar protein OS=Mus musculus OX=10090 GN=Lyar PE=1 SV=2	sp|Q08288|LYAR_MOUSE	44 kDa	9
U5 small nuclear ribonucleoprotein 40 kDa protein OS=Mus musculus OX=10090 GN=Snrnp40 PE=1 SV=1	sp|Q6PE01|SNR40_MOUSE	39 kDa	9
Pre-mRNA-splicing factor SPF27 OS=Mus musculus OX=10090 GN=Bcas2 PE=1 SV=1	sp|Q9D287|SPF27_MOUSE	26 kDa	9
40S ribosomal protein S8 OS=Mus musculus OX=10090 GN=Rps8 PE=1 SV=2	sp|P62242|RS8_MOUSE	24 kDa	9
Y-box-binding protein 1 OS=Mus musculus OX=10090 GN=Ybx1 PE=1 SV=3	sp|P62960|YBOX1_MOUSE	36 kDa	9
THO complex subunit 5 homolog OS=Mus musculus OX=10090 GN=Thoc5 PE=1 SV=2	sp|Q8BKT7|THOC5_MOUSE	79 kDa	9
RNA binding motif protein, X-linked-like-1 OS=Mus musculus OX=10090 GN=Rbmxl1 PE=2 SV=1	sp|Q91VM5|RMXL1_MOUSE	42 kDa	9
60S ribosomal protein L17 OS=Mus musculus OX=10090 GN=Rpl17 PE=1 SV=3	sp|Q9CPR4|RL17_MOUSE	21 kDa	9
60S ribosomal protein L5 OS=Mus musculus OX=10090 GN=Rpl5 PE=1 SV=3	sp|P47962|RL5_MOUSE	34 kDa	9
Mitotic checkpoint protein BUB3 OS=Mus musculus OX=10090 GN=Bub3 PE=1 SV=2	sp|Q9WVA3|BUB3_MOUSE	37 kDa	9
Peroxiredoxin-1 OS=Mus musculus OX=10090 GN=Prdx1 PE=1 SV=1	sp|P35700|PRDX1_MOUSE	22 kDa	9
Protein disulfide-isomerase A6 OS=Mus musculus OX=10090 GN=Pdia6 PE=1 SV=3	sp|Q922R8|PDIA6_MOUSE	48 kDa	9
Isoform 2 of MICOS complex subunit Mic60 OS=Mus musculus OX=10090 GN=Immt	sp|Q8CAQ8-2|MIC60_MOUSE (+2)	83 kDa	9
Metastasis-associated protein MTA2 OS=Mus musculus OX=10090 GN=Mta2 PE=1 SV=1	sp|Q9R190|MTA2_MOUSE	75 kDa	9
T-complex protein 1 subunit theta OS=Mus musculus OX=10090 GN=Cct8 PE=1 SV=3	sp|P42932|TCPQ_MOUSE	60 kDa	9
Isoform 2 of RNA-binding protein 10 OS=Mus musculus OX=10090 GN=Rbm10	sp|Q99KG3-2|RBM10_MOUSE	94 kDa	9
ERO1-like protein alpha OS=Mus musculus OX=10090 GN=Ero1a PE=1 SV=2	sp|Q8R180|ERO1A_MOUSE	54 kDa	9
RNA transcription, translation and transport factor protein OS=Mus musculus OX=10090 GN=RTRAF PE=1 SV=1	sp|Q9CQE8|RTRAF_MOUSE	28 kDa	8
Isoform 2 of Recombining binding protein suppressor of hairless OS=Mus musculus OX=10090 GN=Rbpj	sp|P31266-2|SUH_MOUSE (+1)	54 kDa	8
Isoform CW17E of Splicing factor 1 OS=Mus musculus OX=10090 GN=Sf1	sp|Q64213-2|SF01_MOUSE (+2)	60 kDa	8
Eukaryotic translation initiation factor 5A-1 OS=Mus musculus OX=10090 GN=Eif5a PE=1 SV=2	sp|P63242|IF5A1_MOUSE	17 kDa	8
ATP-dependent RNA helicase DDX18 OS=Mus musculus OX=10090 GN=Ddx18 PE=1 SV=1	sp|Q8K363|DDX18_MOUSE	74 kDa	8
60S ribosomal protein L10a OS=Mus musculus OX=10090 GN=Rpl10a PE=1 SV=3	sp|P53026|RL10A_MOUSE	25 kDa	8
Importin subunit beta-1 OS=Mus musculus OX=10090 GN=Kpnb1 PE=1 SV=2	sp|P70168|IMB1_MOUSE	97 kDa	8
U1 small nuclear ribonucleoprotein 70 kDa OS=Mus musculus OX=10090 GN=Snrnp70 PE=1 SV=2	sp|Q62376|RU17_MOUSE	52 kDa	8
T-complex protein 1 subunit alpha OS=Mus musculus OX=10090 GN=Tcp1 PE=1 SV=3	sp|P11983|TCPA_MOUSE	60 kDa	8
Heterogeneous nuclear ribonucleoprotein U-like protein 2 OS=Mus musculus OX=10090 GN=Hnrnpul2 PE=1 SV=2	sp|Q00PI9|HNRL2_MOUSE	85 kDa	8
60S ribosomal protein L10 OS=Mus musculus OX=10090 GN=Rpl10 PE=1 SV=3	sp|Q6ZWV3|RL10_MOUSE	25 kDa	8
Isoform 2 of Heterogeneous nuclear ribonucleoprotein F OS=Mus musculus OX=10090 GN=Hnrnpf	sp|Q9Z2X1-2|HNRPF_MOUSE (+1)	44 kDa	8
pre-rRNA 2'-O-ribose RNA methyltransferase FTSJ3 OS=Mus musculus OX=10090 GN=Ftsj3 PE=1 SV=1	sp|Q9DBE9|SPB1_MOUSE	96 kDa	8
DnaJ homolog subfamily B member 1 OS=Mus musculus OX=10090 GN=Dnajb1 PE=1 SV=3	sp|Q9QYJ3|DNJB1_MOUSE	38 kDa	8
DnaJ homolog subfamily C member 2 OS=Mus musculus OX=10090 GN=Dnajc2 PE=1 SV=2	sp|P54103|DNJC2_MOUSE	72 kDa	8
40S ribosomal protein S11 OS=Mus musculus OX=10090 GN=Rps11 PE=1 SV=3	sp|P62281|RS11_MOUSE	18 kDa	8
60S ribosomal protein L18a OS=Mus musculus OX=10090 GN=Rpl18a PE=1 SV=1	sp|P62717|RL18A_MOUSE	21 kDa	8
RNA cytosine C(5)-methyltransferase NSUN2 OS=Mus musculus OX=10090 GN=Nsun2 PE=1 SV=2	sp|Q1HFZ0|NSUN2_MOUSE	85 kDa	8
Probable ATP-dependent RNA helicase DDX27 OS=Mus musculus OX=10090 GN=Ddx27 PE=1 SV=3	sp|Q921N6|DDX27_MOUSE	86 kDa	8
Protein Red OS=Mus musculus OX=10090 GN=Ik PE=1 SV=2	sp|Q9Z1M8|RED_MOUSE	66 kDa	8
Isoform 4 of DNA dC->dU-editing enzyme APOBEC-3 OS=Mus musculus OX=10090 GN=Apobec3	sp|Q99J72-4|ABEC3_MOUSE (+1)	49 kDa	8
Poly(rC)-binding protein 1 OS=Mus musculus OX=10090 GN=Pcbp1 PE=1 SV=1	sp|P60335|PCBP1_MOUSE	37 kDa	8
Receptor of activated protein C kinase 1 OS=Mus musculus OX=10090 GN=Rack1 PE=1 SV=3	sp|P68040|RACK1_MOUSE	35 kDa	8
Isoform 2 of Flotillin-2 OS=Mus musculus OX=10090 GN=Flot2	sp|Q60634-2|FLOT2_MOUSE (+2)	47 kDa	8
RNA helicase aquarius OS=Mus musculus OX=10090 GN=Aqr PE=1 SV=2	sp|Q8CFQ3|AQR_MOUSE	170 kDa	8
Formin-like protein 1 OS=Mus musculus OX=10090 GN=Fmnl1 PE=1 SV=1	sp|Q9JL26|FMNL1_MOUSE	122 kDa	8
Fructose-bisphosphate aldolase A OS=Mus musculus OX=10090 GN=Aldoa PE=1 SV=2	sp|P05064|ALDOA_MOUSE	39 kDa	8
Isoform 2 of Heterochromatin protein 1-binding protein 3 OS=Mus musculus OX=10090 GN=Hp1bp3	sp|Q3TEA8-2|HP1B3_MOUSE (+1)	60 kDa	8
Parafibromin OS=Mus musculus OX=10090 GN=Cdc73 PE=1 SV=1	sp|Q8JZM7|CDC73_MOUSE	61 kDa	8
DnaJ homolog subfamily C member 3 OS=Mus musculus OX=10090 GN=Dnajc3 PE=1 SV=1	sp|Q91YW3|DNJC3_MOUSE	57 kDa	8
Nucleoprotein TPR OS=Mus musculus OX=10090 GN=Tpr PE=1 SV=1	sp|F6ZDS4|TPR_MOUSE	274 kDa	8
Eukaryotic peptide chain release factor subunit 1 OS=Mus musculus OX=10090 GN=Etf1 PE=1 SV=4	sp|Q8BWY3|ERF1_MOUSE	49 kDa	8
Prohibitin-2 OS=Mus musculus OX=10090 GN=Phb2 PE=1 SV=1	sp|O35129|PHB2_MOUSE	33 kDa	8
60S ribosomal protein L26 OS=Mus musculus OX=10090 GN=Rpl26 PE=1 SV=1	sp|P61255|RL26_MOUSE	17 kDa	8
Pyruvate kinase PKM OS=Mus musculus OX=10090 GN=Pkm PE=1 SV=4	sp|P52480|KPYM_MOUSE	58 kDa	8
THO complex subunit 4 OS=Mus musculus OX=10090 GN=Alyref PE=1 SV=3	sp|O08583|THOC4_MOUSE	27 kDa	7
Cell division cycle and apoptosis regulator protein 1 OS=Mus musculus OX=10090 GN=Ccar1 PE=1 SV=1	sp|Q8CH18|CCAR1_MOUSE	132 kDa	7
U2 small nuclear ribonucleoprotein A' OS=Mus musculus OX=10090 GN=Snrpa1 PE=1 SV=2	sp|P57784|RU2A_MOUSE	28 kDa	7
40S ribosomal protein S7 OS=Mus musculus OX=10090 GN=Rps7 PE=2 SV=1	sp|P62082|RS7_MOUSE	22 kDa	7
60S ribosomal protein L9 OS=Mus musculus OX=10090 GN=Rpl9 PE=2 SV=2	sp|P51410|RL9_MOUSE	22 kDa	7
Pleiotropic regulator 1 OS=Mus musculus OX=10090 GN=Plrg1 PE=1 SV=1	sp|Q922V4|PLRG1_MOUSE	57 kDa	7
RRP12-like protein OS=Mus musculus OX=10090 GN=Rrp12 PE=1 SV=1	sp|Q6P5B0|RRP12_MOUSE	143 kDa	7
Isoform 3 of F-actin-capping protein subunit beta OS=Mus musculus OX=10090 GN=Capzb	sp|P47757-4|CAPZB_MOUSE	34 kDa	7
RNA-binding protein FUS OS=Mus musculus OX=10090 GN=Fus PE=1 SV=1	sp|P56959|FUS_MOUSE	53 kDa	7
Cytoplasmic FMR1-interacting protein 2 OS=Mus musculus OX=10090 GN=Cyfip2 PE=1 SV=2	sp|Q5SQX6|CYFP2_MOUSE	146 kDa	7
Coronin-1C OS=Mus musculus OX=10090 GN=Coro1c PE=1 SV=2	sp|Q9WUM4|COR1C_MOUSE	53 kDa	7
60S ribosomal protein L18 OS=Mus musculus OX=10090 GN=Rpl18 PE=1 SV=3	sp|P35980|RL18_MOUSE	22 kDa	7
L-lactate dehydrogenase A chain OS=Mus musculus OX=10090 GN=Ldha PE=1 SV=3	sp|P06151|LDHA_MOUSE	36 kDa	7
T-complex protein 1 subunit epsilon OS=Mus musculus OX=10090 GN=Cct5 PE=1 SV=1	sp|P80316|TCPE_MOUSE	60 kDa	7
Pre-mRNA-splicing factor 38A OS=Mus musculus OX=10090 GN=Prpf38a PE=1 SV=1	sp|Q4FK66|PR38A_MOUSE	37 kDa	7
Isoform 2 of Heat shock 70 kDa protein 14 OS=Mus musculus OX=10090 GN=Hspa14	sp|Q99M31-2|HSP7E_MOUSE (+1)	56 kDa	7
H/ACA ribonucleoprotein complex subunit DKC1 OS=Mus musculus OX=10090 GN=Dkc1 PE=1 SV=4	sp|Q9ESX5|DKC1_MOUSE	57 kDa	7
ELAV-like protein 1 OS=Mus musculus OX=10090 GN=Elavl1 PE=1 SV=2	sp|P70372|ELAV1_MOUSE	36 kDa	7
Monofunctional C1-tetrahydrofolate synthase, mitochondrial OS=Mus musculus OX=10090 GN=Mthfd1l PE=1 SV=2	sp|Q3V3R1|C1TM_MOUSE	106 kDa	7
Lon protease homolog, mitochondrial OS=Mus musculus OX=10090 GN=Lonp1 PE=1 SV=2	sp|Q8CGK3|LONM_MOUSE	106 kDa	7
Tuftelin-interacting protein 11 OS=Mus musculus OX=10090 GN=Tfip11 PE=1 SV=1	sp|Q9ERA6|TFP11_MOUSE	96 kDa	7
Isoform 2 of Tyrosine-protein phosphatase non-receptor type 6 OS=Mus musculus OX=10090 GN=Ptpn6	sp|P29351-2|PTN6_MOUSE (+2)	68 kDa	7
40S ribosomal protein S18 OS=Mus musculus OX=10090 GN=Rps18 PE=1 SV=3	sp|P62270|RS18_MOUSE	18 kDa	7
Isoform B of Fragile X mental retardation syndrome-related protein 1 OS=Mus musculus OX=10090 GN=Fxr1	sp|Q61584-3|FXR1_MOUSE (+5)	76 kDa	7
RNA-binding protein 14 OS=Mus musculus OX=10090 GN=Rbm14 PE=1 SV=1	sp|Q8C2Q3|RBM14_MOUSE	69 kDa	7
N-acylneuraminate cytidylyltransferase OS=Mus musculus OX=10090 GN=Cmas PE=1 SV=2	sp|Q99KK2|NEUA_MOUSE	48 kDa	7
Pinin OS=Mus musculus OX=10090 GN=Pnn PE=1 SV=4	sp|O35691|PININ_MOUSE	82 kDa	7
ATP-binding cassette sub-family E member 1 OS=Mus musculus OX=10090 GN=Abce1 PE=1 SV=1	sp|P61222|ABCE1_MOUSE	67 kDa	7
Serine/threonine-protein kinase PRP4 homolog OS=Mus musculus OX=10090 GN=Prpf4b PE=1 SV=3	sp|Q61136|PRP4B_MOUSE	117 kDa	7
Trifunctional enzyme subunit alpha, mitochondrial OS=Mus musculus OX=10090 GN=Hadha PE=1 SV=1	sp|Q8BMS1|ECHA_MOUSE	83 kDa	7
Aspartate--tRNA ligase, cytoplasmic OS=Mus musculus OX=10090 GN=Dars1 PE=1 SV=2	sp|Q922B2|SYDC_MOUSE	57 kDa	7
Ribosome biogenesis protein BRX1 homolog OS=Mus musculus OX=10090 GN=Brix1 PE=1 SV=3	sp|Q9DCA5|BRX1_MOUSE	41 kDa	7
Delta(14)-sterol reductase LBR OS=Mus musculus OX=10090 GN=Lbr PE=1 SV=2	sp|Q3U9G9|LBR_MOUSE	71 kDa	7
WW domain-binding protein 11 OS=Mus musculus OX=10090 GN=Wbp11 PE=1 SV=2	sp|Q923D5|WBP11_MOUSE	70 kDa	7
Calnexin OS=Mus musculus OX=10090 GN=Canx PE=1 SV=1	sp|P35564|CALX_MOUSE	67 kDa	7
Protein disulfide-isomerase A4 OS=Mus musculus OX=10090 GN=Pdia4 PE=1 SV=3	sp|P08003|PDIA4_MOUSE	72 kDa	7
Caprin-1 OS=Mus musculus OX=10090 GN=Caprin1 PE=1 SV=2	sp|Q60865|CAPR1_MOUSE	78 kDa	6
Elongation factor 1-gamma OS=Mus musculus OX=10090 GN=Eef1g PE=1 SV=3	sp|Q9D8N0|EF1G_MOUSE	50 kDa	6
60S acidic ribosomal protein P2 OS=Mus musculus OX=10090 GN=Rplp2 PE=1 SV=3	sp|P99027|RLA2_MOUSE	12 kDa	6
60S ribosomal protein L12 OS=Mus musculus OX=10090 GN=Rpl12 PE=1 SV=2	sp|P35979|RL12_MOUSE	18 kDa	6
Exosome RNA helicase MTR4 OS=Mus musculus OX=10090 GN=Mtrex PE=1 SV=1	sp|Q9CZU3|MTREX_MOUSE	118 kDa	6
60S ribosomal protein L27 OS=Mus musculus OX=10090 GN=Rpl27 PE=1 SV=2	sp|P61358|RL27_MOUSE	16 kDa	6
60S ribosomal protein L21 OS=Mus musculus OX=10090 GN=Rpl21 PE=1 SV=3	sp|O09167|RL21_MOUSE	19 kDa	6
Isoform 2 of Serine/threonine-protein phosphatase 1 regulatory subunit 10 OS=Mus musculus OX=10090 GN=Ppp1r10	sp|Q80W00-2|PP1RA_MOUSE (+1)	93 kDa	6
Isoform 2 of ATPase family AAA domain-containing protein 3 OS=Mus musculus OX=10090 GN=Atad3	sp|Q925I1-2|ATAD3_MOUSE (+1)	57 kDa	6
Isoform 2 of Putative RNA-binding protein Luc7-like 2 OS=Mus musculus OX=10090 GN=Luc7l2	sp|Q7TNC4-2|LC7L2_MOUSE (+3)	39 kDa	6
Eukaryotic translation initiation factor 4B OS=Mus musculus OX=10090 GN=Eif4b PE=1 SV=1	sp|Q8BGD9|IF4B_MOUSE	69 kDa	6
Isoform 4 of Dedicator of cytokinesis protein 10 OS=Mus musculus OX=10090 GN=Dock10	sp|Q8BZN6-4|DOC10_MOUSE	249 kDa	6
Leucine-rich repeat-containing protein 59 OS=Mus musculus OX=10090 GN=Lrrc59 PE=1 SV=1	sp|Q922Q8|LRC59_MOUSE	35 kDa	6
Ras GTPase-activating-like protein IQGAP1 OS=Mus musculus OX=10090 GN=Iqgap1 PE=1 SV=2	sp|Q9JKF1|IQGA1_MOUSE	189 kDa	6
RuvB-like 2 OS=Mus musculus OX=10090 GN=Ruvbl2 PE=1 SV=3	sp|Q9WTM5|RUVB2_MOUSE	51 kDa	6
Isoform 2 of Luc7-like protein 3 OS=Mus musculus OX=10090 GN=Luc7l3	sp|Q5SUF2-2|LC7L3_MOUSE (+2)	58 kDa	6
Cleavage and polyadenylation specificity factor subunit 6 OS=Mus musculus OX=10090 GN=Cpsf6 PE=1 SV=1	sp|Q6NVF9|CPSF6_MOUSE	59 kDa	6
Nuclear valosin-containing protein-like OS=Mus musculus OX=10090 GN=Nvl PE=1 SV=1	sp|Q9DBY8|NVL_MOUSE	94 kDa	6
40S ribosomal protein S16 OS=Mus musculus OX=10090 GN=Rps16 PE=1 SV=4	sp|P14131|RS16_MOUSE	16 kDa	6
60S ribosomal protein L13 OS=Mus musculus OX=10090 GN=Rpl13 PE=1 SV=3	sp|P47963|RL13_MOUSE	24 kDa	6
Probable ATP-dependent RNA helicase DDX6 OS=Mus musculus OX=10090 GN=Ddx6 PE=1 SV=1	sp|P54823|DDX6_MOUSE	54 kDa	6
T-complex protein 1 subunit delta OS=Mus musculus OX=10090 GN=Cct4 PE=1 SV=3	sp|P80315|TCPD_MOUSE	58 kDa	6
THO complex subunit 6 homolog OS=Mus musculus OX=10090 GN=Thoc6 PE=1 SV=1	sp|Q5U4D9|THOC6_MOUSE	37 kDa	6
ATP-dependent RNA helicase DHX29 OS=Mus musculus OX=10090 GN=Dhx29 PE=1 SV=1	sp|Q6PGC1|DHX29_MOUSE	154 kDa	6
THO complex subunit 7 homolog OS=Mus musculus OX=10090 GN=Thoc7 PE=1 SV=2	sp|Q7TMY4|THOC7_MOUSE	24 kDa	6
Calcium homeostasis endoplasmic reticulum protein OS=Mus musculus OX=10090 GN=Cherp PE=1 SV=1	sp|Q8CGZ0|CHERP_MOUSE	106 kDa	6
Golgi-associated plant pathogenesis-related protein 1 OS=Mus musculus OX=10090 GN=Glipr2 PE=1 SV=3	sp|Q9CYL5|GAPR1_MOUSE	17 kDa	6
Histone H4 OS=Mus musculus OX=10090 GN=H4c1 PE=1 SV=2	sp|P62806|H4_MOUSE	11 kDa	6
RNA-binding protein EWS OS=Mus musculus OX=10090 GN=Ewsr1 PE=1 SV=2	sp|Q61545|EWS_MOUSE	68 kDa	6
Calcium-binding mitochondrial carrier protein Aralar1 OS=Mus musculus OX=10090 GN=Slc25a12 PE=1 SV=1	sp|Q8BH59|CMC1_MOUSE	75 kDa	6
Fermitin family homolog 3 OS=Mus musculus OX=10090 GN=Fermt3 PE=1 SV=1	sp|Q8K1B8|URP2_MOUSE	76 kDa	6
Nucleolar complex protein 3 homolog OS=Mus musculus OX=10090 GN=Noc3l PE=2 SV=2	sp|Q8VI84|NOC3L_MOUSE	93 kDa	6
Far upstream element-binding protein 1 OS=Mus musculus OX=10090 GN=Fubp1 PE=1 SV=1	sp|Q91WJ8|FUBP1_MOUSE	69 kDa	6
3-hydroxyacyl-CoA dehydrogenase type-2 OS=Mus musculus OX=10090 GN=Hsd17b10 PE=1 SV=4	sp|O08756|HCD2_MOUSE	27 kDa	6
U1 small nuclear ribonucleoprotein A OS=Mus musculus OX=10090 GN=Snrpa PE=1 SV=3	sp|Q62189|SNRPA_MOUSE	32 kDa	6
Pescadillo homolog OS=Mus musculus OX=10090 GN=Pes1 PE=1 SV=1	sp|Q9EQ61|PESC_MOUSE	68 kDa	6
40S ribosomal protein S14 OS=Mus musculus OX=10090 GN=Rps14 PE=1 SV=3	sp|P62264|RS14_MOUSE	16 kDa	6
GTP-binding nuclear protein Ran OS=Mus musculus OX=10090 GN=Ran PE=1 SV=3	sp|P62827|RAN_MOUSE	24 kDa	6
Isoform 4 of Rho guanine nucleotide exchange factor 2 OS=Mus musculus OX=10090 GN=Arhgef2	sp|Q60875-4|ARHG2_MOUSE (+2)	109 kDa	6
Elongation factor Tu, mitochondrial OS=Mus musculus OX=10090 GN=Tufm PE=1 SV=1	sp|Q8BFR5|EFTU_MOUSE	50 kDa	6
Very-long-chain 3-oxoacyl-CoA reductase OS=Mus musculus OX=10090 GN=Hsd17b12 PE=1 SV=1	sp|O70503|DHB12_MOUSE	35 kDa	6
Flotillin-1 OS=Mus musculus OX=10090 GN=Flot1 PE=1 SV=1	sp|O08917|FLOT1_MOUSE	48 kDa	6
Isoform 2 of Pre-mRNA 3'-end-processing factor FIP1 OS=Mus musculus OX=10090 GN=Fip1l1	sp|Q9D824-2|FIP1_MOUSE (+2)	61 kDa	6
Protein disulfide-isomerase OS=Mus musculus OX=10090 GN=P4hb PE=1 SV=2	sp|P09103|PDIA1_MOUSE	57 kDa	6
Isoform 2 of Polyadenylate-binding protein 2 OS=Mus musculus OX=10090 GN=Pabpn1	sp|Q8CCS6-2|PABP2_MOUSE (+1)	31 kDa	6
Moesin OS=Mus musculus OX=10090 GN=Msn PE=1 SV=3	sp|P26041|MOES_MOUSE	68 kDa	6
Isoform 2 of Transcription activator BRG1 OS=Mus musculus OX=10090 GN=Smarca4	sp|Q3TKT4-2|SMCA4_MOUSE (+1)	182 kDa	6
Prohibitin OS=Mus musculus OX=10090 GN=Phb PE=1 SV=1	sp|P67778|PHB_MOUSE	30 kDa	6
DnaJ homolog subfamily C member 8 OS=Mus musculus OX=10090 GN=Dnajc8 PE=1 SV=2	sp|Q6NZB0|DNJC8_MOUSE	30 kDa	6
Isoform 2 of Prolyl 4-hydroxylase subunit alpha-1 OS=Mus musculus OX=10090 GN=P4ha1	sp|Q60715-2|P4HA1_MOUSE (+1)	61 kDa	6
Myosin-10 OS=Mus musculus OX=10090 GN=Myh10 PE=1 SV=2	sp|Q61879|MYH10_MOUSE	229 kDa	5
Dedicator of cytokinesis protein 8 OS=Mus musculus OX=10090 GN=Dock8 PE=1 SV=4	sp|Q8C147|DOCK8_MOUSE	239 kDa	5
Histone H2B type 2-B OS=Mus musculus OX=10090 GN=Hist2h2bb PE=1 SV=3	sp|Q64525|H2B2B_MOUSE	14 kDa	5
Isoform Smooth muscle of Myosin light polypeptide 6 OS=Mus musculus OX=10090 GN=Myl6	sp|Q60605-2|MYL6_MOUSE	17 kDa	5
Histone-binding protein RBBP7 OS=Mus musculus OX=10090 GN=Rbbp7 PE=1 SV=1	sp|Q60973|RBBP7_MOUSE	48 kDa	5
Guanine nucleotide-binding protein G(i) subunit alpha-2 OS=Mus musculus OX=10090 GN=Gnai2 PE=1 SV=5	sp|P08752|GNAI2_MOUSE	40 kDa	5
Isoform 1 of Ena/VASP-like protein OS=Mus musculus OX=10090 GN=Evl	sp|P70429-2|EVL_MOUSE (+1)	42 kDa	5
Protein FAM98B OS=Mus musculus OX=10090 GN=Fam98b PE=1 SV=1	sp|Q80VD1|FA98B_MOUSE	45 kDa	5
WD repeat-containing protein 3 OS=Mus musculus OX=10090 GN=Wdr3 PE=1 SV=1	sp|Q8BHB4|WDR3_MOUSE	106 kDa	5
Cell cycle and apoptosis regulator protein 2 OS=Mus musculus OX=10090 GN=Ccar2 PE=1 SV=2	sp|Q8VDP4|CCAR2_MOUSE	103 kDa	5
60S ribosomal protein L13a OS=Mus musculus OX=10090 GN=Rpl13a PE=1 SV=4	sp|P19253|RL13A_MOUSE	23 kDa	5
40S ribosomal protein S10 OS=Mus musculus OX=10090 GN=Rps10 PE=1 SV=1	sp|P63325|RS10_MOUSE	19 kDa	5
Myosin regulatory light chain 12B OS=Mus musculus OX=10090 GN=Myl12b PE=1 SV=2	sp|Q3THE2|ML12B_MOUSE	20 kDa	5
DNA-binding protein SATB1 OS=Mus musculus OX=10090 GN=Satb1 PE=1 SV=2	sp|Q60611|SATB1_MOUSE	86 kDa	5
ATP-binding cassette sub-family F member 2 OS=Mus musculus OX=10090 GN=Abcf2 PE=1 SV=1	sp|Q99LE6|ABCF2_MOUSE	72 kDa	5
Small nuclear ribonucleoprotein-associated protein B OS=Mus musculus OX=10090 GN=Snrpb PE=1 SV=1	sp|P27048|RSMB_MOUSE (+1)	24 kDa	5
T-cell-specific surface glycoprotein CD28 OS=Mus musculus OX=10090 GN=Cd28 PE=1 SV=2	sp|P31041|CD28_MOUSE	25 kDa	5
Transformer-2 protein homolog beta OS=Mus musculus OX=10090 GN=Tra2b PE=1 SV=1	sp|P62996|TRA2B_MOUSE	34 kDa	5
Vasodilator-stimulated phosphoprotein OS=Mus musculus OX=10090 GN=Vasp PE=1 SV=4	sp|P70460|VASP_MOUSE	40 kDa	5
Nucleolar protein 14 OS=Mus musculus OX=10090 GN=Nop14 PE=1 SV=2	sp|Q8R3N1|NOP14_MOUSE	99 kDa	5
Cleavage and polyadenylation specificity factor subunit 1 OS=Mus musculus OX=10090 GN=Cpsf1 PE=1 SV=1	sp|Q9EPU4|CPSF1_MOUSE	161 kDa	5
60S ribosomal protein L32 OS=Mus musculus OX=10090 GN=Rpl32 PE=1 SV=2	sp|P62911|RL32_MOUSE	16 kDa	5
Histone deacetylase 2 OS=Mus musculus OX=10090 GN=Hdac2 PE=1 SV=1	sp|P70288|HDAC2_MOUSE	55 kDa	5
Serine/arginine-rich splicing factor 6 OS=Mus musculus OX=10090 GN=Srsf6 PE=1 SV=1	sp|Q3TWW8|SRSF6_MOUSE	39 kDa	5
Ribonucleoprotein PTB-binding 1 OS=Mus musculus OX=10090 GN=Raver1 PE=1 SV=2	sp|Q9CW46|RAVR1_MOUSE	79 kDa	5
Chromobox protein homolog 3 OS=Mus musculus OX=10090 GN=Cbx3 PE=1 SV=2	sp|P23198|CBX3_MOUSE	21 kDa	5
DNA replication licensing factor MCM3 OS=Mus musculus OX=10090 GN=Mcm3 PE=1 SV=2	sp|P25206|MCM3_MOUSE	92 kDa	5
60S ribosomal protein L23a OS=Mus musculus OX=10090 GN=Rpl23a PE=1 SV=1	sp|P62751|RL23A_MOUSE	18 kDa	5
Formin-binding protein 4 OS=Mus musculus OX=10090 GN=Fnbp4 PE=1 SV=2	sp|Q6ZQ03|FNBP4_MOUSE	111 kDa	5
ATP-dependent RNA helicase DDX42 OS=Mus musculus OX=10090 GN=Ddx42 PE=1 SV=3	sp|Q810A7|DDX42_MOUSE	102 kDa	5
Isoform 2 of Serine/arginine-rich splicing factor 7 OS=Mus musculus OX=10090 GN=Srsf7	sp|Q8BL97-2|SRSF7_MOUSE (+3)	27 kDa	5
60S ribosomal protein L24 OS=Mus musculus OX=10090 GN=Rpl24 PE=1 SV=2	sp|Q8BP67|RL24_MOUSE	18 kDa	5
60S ribosomal protein L14 OS=Mus musculus OX=10090 GN=Rpl14 PE=1 SV=3	sp|Q9CR57|RL14_MOUSE	24 kDa	5
Signal recognition particle receptor subunit alpha OS=Mus musculus OX=10090 GN=Srpra PE=1 SV=1	sp|Q9DBG7|SRPRA_MOUSE	70 kDa	5
Pre-mRNA-processing factor 17 OS=Mus musculus OX=10090 GN=Cdc40 PE=2 SV=1	sp|Q9DC48|PRP17_MOUSE	65 kDa	5
Isoform FYB-120 of FYN-binding protein 1 OS=Mus musculus OX=10090 GN=Fyb1	sp|O35601-2|FYB1_MOUSE (+1)	85 kDa	5
DNA-(apurinic or apyrimidinic site) endonuclease OS=Mus musculus OX=10090 GN=Apex1 PE=1 SV=2	sp|P28352|APEX1_MOUSE	35 kDa	5
Isoform 3 of Elongation factor 1-delta OS=Mus musculus OX=10090 GN=Eef1d	sp|P57776-3|EF1D_MOUSE (+1)	73 kDa	5
RuvB-like 1 OS=Mus musculus OX=10090 GN=Ruvbl1 PE=1 SV=1	sp|P60122|RUVB1_MOUSE	50 kDa	5
Splicing factor 3A subunit 2 OS=Mus musculus OX=10090 GN=Sf3a2 PE=1 SV=2	sp|Q62203|SF3A2_MOUSE	50 kDa	5
Asparagine--tRNA ligase, cytoplasmic OS=Mus musculus OX=10090 GN=NARS1 PE=1 SV=2	sp|Q8BP47|SYNC_MOUSE	64 kDa	5
U3 small nucleolar RNA-associated protein 15 homolog OS=Mus musculus OX=10090 GN=Utp15 PE=1 SV=1	sp|Q8C7V3|UTP15_MOUSE	59 kDa	5
RNA-binding protein with serine-rich domain 1 OS=Mus musculus OX=10090 GN=Rnps1 PE=1 SV=1	sp|Q99M28|RNPS1_MOUSE	34 kDa	5
Ribosomal oxygenase 1 OS=Mus musculus OX=10090 GN=Riox1 PE=1 SV=2	sp|Q9JJF3|RIOX1_MOUSE	68 kDa	5
Histone H3.2 OS=Mus musculus OX=10090 GN=H3c2 PE=1 SV=2	sp|P84228|H32_MOUSE	15 kDa	5
Heat shock protein HSP 90-alpha OS=Mus musculus OX=10090 GN=Hsp90aa1 PE=1 SV=4	sp|P07901|HS90A_MOUSE	85 kDa	5
Peptidyl-prolyl cis-trans isomerase A OS=Mus musculus OX=10090 GN=Ppia PE=1 SV=2	sp|P17742|PPIA_MOUSE	18 kDa	5
Surfeit locus protein 6 OS=Mus musculus OX=10090 GN=Surf6 PE=1 SV=1	sp|P70279|SURF6_MOUSE	41 kDa	5
Ras-related C3 botulinum toxin substrate 2 OS=Mus musculus OX=10090 GN=Rac2 PE=1 SV=1	sp|Q05144|RAC2_MOUSE	21 kDa	5
Isoform 2 of Ataxin-2-like protein OS=Mus musculus OX=10090 GN=Atxn2l	sp|Q7TQH0-2|ATX2L_MOUSE (+2)	113 kDa	5
60S ribosome subunit biogenesis protein NIP7 homolog OS=Mus musculus OX=10090 GN=Nip7 PE=1 SV=1	sp|Q9CXK8|NIP7_MOUSE	20 kDa	5
Probable rRNA-processing protein EBP2 OS=Mus musculus OX=10090 GN=Ebna1bp2 PE=2 SV=1	sp|Q9D903|EBP2_MOUSE	35 kDa	5
Histone deacetylase complex subunit SAP18 OS=Mus musculus OX=10090 GN=Sap18 PE=1 SV=1	sp|O55128|SAP18_MOUSE	18 kDa	5
Isoform 2 of Sarcoplasmic/endoplasmic reticulum calcium ATPase 2 OS=Mus musculus OX=10090 GN=Atp2a2	sp|O55143-2|AT2A2_MOUSE (+1)	110 kDa	5
60S ribosomal protein L28 OS=Mus musculus OX=10090 GN=Rpl28 PE=1 SV=2	sp|P41105|RL28_MOUSE	16 kDa	5
Exosome component 10 OS=Mus musculus OX=10090 GN=Exosc10 PE=1 SV=2	sp|P56960|EXOSX_MOUSE	101 kDa	5
Small nuclear ribonucleoprotein Sm D2 OS=Mus musculus OX=10090 GN=Snrpd2 PE=1 SV=1	sp|P62317|SMD2_MOUSE	14 kDa	5
Voltage-dependent anion-selective channel protein 2 OS=Mus musculus OX=10090 GN=Vdac2 PE=1 SV=2	sp|Q60930|VDAC2_MOUSE	32 kDa	5
Double-strand-break repair protein rad21 homolog OS=Mus musculus OX=10090 GN=Rad21 PE=1 SV=3	sp|Q61550|RAD21_MOUSE	72 kDa	5
Septin-9 OS=Mus musculus OX=10090 GN=Septin9 PE=1 SV=1	sp|Q80UG5|SEPT9_MOUSE	66 kDa	5
RNA-binding protein 42 OS=Mus musculus OX=10090 GN=Rbm42 PE=1 SV=2	sp|Q91V81|RBM42_MOUSE	50 kDa	5
ATP-dependent 6-phosphofructokinase, liver type OS=Mus musculus OX=10090 GN=Pfkl PE=1 SV=4	sp|P12382|PFKAL_MOUSE	85 kDa	5
Flap endonuclease 1 OS=Mus musculus OX=10090 GN=Fen1 PE=1 SV=1	sp|P39749|FEN1_MOUSE	42 kDa	5
PAX3- and PAX7-binding protein 1 OS=Mus musculus OX=10090 GN=Paxbp1 PE=1 SV=3	sp|P58501|PAXB1_MOUSE	105 kDa	5
Nucleolar GTP-binding protein 1 OS=Mus musculus OX=10090 GN=Gtpbp4 PE=1 SV=3	sp|Q99ME9|NOG1_MOUSE	74 kDa	5
Hexokinase-2 OS=Mus musculus OX=10090 GN=Hk2 PE=1 SV=1	sp|O08528|HXK2_MOUSE	103 kDa	5
Isoform 2 of E3 ubiquitin-protein ligase RBBP6 OS=Mus musculus OX=10090 GN=Rbbp6	sp|P97868-2|RBBP6_MOUSE (+1)	195 kDa	5
Procollagen galactosyltransferase 1 OS=Mus musculus OX=10090 GN=Colgalt1 PE=1 SV=2	sp|Q8K297|GT251_MOUSE	71 kDa	5
Protein PRRC2C OS=Mus musculus OX=10090 GN=Prrc2c PE=1 SV=3	sp|Q3TLH4|PRC2C_MOUSE	311 kDa	5
Protein-glutamine gamma-glutamyltransferase 2 OS=Mus musculus OX=10090 GN=Tgm2 PE=1 SV=4	sp|P21981|TGM2_MOUSE	77 kDa	5
Small nuclear ribonucleoprotein Sm D1 OS=Mus musculus OX=10090 GN=Snrpd1 PE=1 SV=1	sp|P62315|SMD1_MOUSE	13 kDa	4
Isoform 3 of Sister chromatid cohesion protein PDS5 homolog B OS=Mus musculus OX=10090 GN=Pds5b	sp|Q4VA53-3|PDS5B_MOUSE (+1)	165 kDa	4
Isoform 2 of U2 snRNP-associated SURP motif-containing protein OS=Mus musculus OX=10090 GN=U2surp	sp|Q6NV83-2|SR140_MOUSE (+2)	118 kDa	4
Histone H2A type 1-B OS=Mus musculus OX=10090 GN=H2ac4 PE=1 SV=1	sp|C0HKE1|H2A1B_MOUSE (+13)	14 kDa	4
Cleavage and polyadenylation specificity factor subunit 5 OS=Mus musculus OX=10090 GN=Nudt21 PE=1 SV=1	sp|Q9CQF3|CPSF5_MOUSE	26 kDa	4
Structural maintenance of chromosomes protein 4 OS=Mus musculus OX=10090 GN=Smc4 PE=1 SV=1	sp|Q8CG47|SMC4_MOUSE	147 kDa	4
40S ribosomal protein S15 OS=Mus musculus OX=10090 GN=Rps15 PE=1 SV=2	sp|P62843|RS15_MOUSE	17 kDa	4
Ribosomal oxygenase 2 OS=Mus musculus OX=10090 GN=Riox2 PE=1 SV=2	sp|Q8CD15|RIOX2_MOUSE	54 kDa	4
Isoform 4 of Apoptotic chromatin condensation inducer in the nucleus OS=Mus musculus OX=10090 GN=Acin1	sp|Q9JIX8-4|ACINU_MOUSE (+1)	146 kDa	4
Scaffold attachment factor B1 OS=Mus musculus OX=10090 GN=Safb PE=1 SV=2	sp|D3YXK2|SAFB1_MOUSE	105 kDa	4
Isoform 2 of Tropomyosin alpha-3 chain OS=Mus musculus OX=10090 GN=Tpm3	sp|P21107-2|TPM3_MOUSE	29 kDa	4
Developmentally-regulated GTP-binding protein 1 OS=Mus musculus OX=10090 GN=Drg1 PE=1 SV=1	sp|P32233|DRG1_MOUSE	41 kDa	4
F-actin-capping protein subunit alpha-1 OS=Mus musculus OX=10090 GN=Capza1 PE=1 SV=4	sp|P47753|CAZA1_MOUSE	33 kDa	4
Crooked neck-like protein 1 OS=Mus musculus OX=10090 GN=Crnkl1 PE=1 SV=1	sp|P63154|CRNL1_MOUSE	83 kDa	4
40S ribosomal protein S17 OS=Mus musculus OX=10090 GN=Rps17 PE=1 SV=2	sp|P63276|RS17_MOUSE	16 kDa	4
Plastin-2 OS=Mus musculus OX=10090 GN=Lcp1 PE=1 SV=4	sp|Q61233|PLSL_MOUSE	70 kDa	4
Nucleolar protein 16 OS=Mus musculus OX=10090 GN=Nop16 PE=1 SV=1	sp|Q9CPT5|NOP16_MOUSE	21 kDa	4
Cofilin-1 OS=Mus musculus OX=10090 GN=Cfl1 PE=1 SV=3	sp|P18760|COF1_MOUSE	19 kDa	4
40S ribosomal protein S6 OS=Mus musculus OX=10090 GN=Rps6 PE=1 SV=1	sp|P62754|RS6_MOUSE	29 kDa	4
Isoform 3 of Heterogeneous nuclear ribonucleoprotein D0 OS=Mus musculus OX=10090 GN=Hnrnpd	sp|Q60668-3|HNRPD_MOUSE (+1)	33 kDa	4
Protein RRP5 homolog OS=Mus musculus OX=10090 GN=Pdcd11 PE=1 SV=2	sp|Q6NS46|RRP5_MOUSE	208 kDa	4
Isoform 2 of AP-2 complex subunit beta OS=Mus musculus OX=10090 GN=Ap2b1	sp|Q9DBG3-2|AP2B1_MOUSE (+1)	106 kDa	4
Histone H1.3 OS=Mus musculus OX=10090 GN=H1-3 PE=1 SV=2	sp|P43277|H13_MOUSE	22 kDa	4
60S ribosomal protein L23 OS=Mus musculus OX=10090 GN=Rpl23 PE=1 SV=1	sp|P62830|RL23_MOUSE	15 kDa	4
40S ribosomal protein S25 OS=Mus musculus OX=10090 GN=Rps25 PE=1 SV=1	sp|P62852|RS25_MOUSE	14 kDa	4
Isoform 2 of Poly(rC)-binding protein 2 OS=Mus musculus OX=10090 GN=Pcbp2	sp|Q61990-2|PCBP2_MOUSE (+1)	35 kDa	4
Splicing factor 3B subunit 4 OS=Mus musculus OX=10090 GN=Sf3b4 PE=1 SV=1	sp|Q8QZY9|SF3B4_MOUSE	44 kDa	4
Septin-7 OS=Mus musculus OX=10090 GN=Septin7 PE=1 SV=1	sp|O55131|SEPT7_MOUSE	51 kDa	4
Isoform Short of Tapasin OS=Mus musculus OX=10090 GN=Tapbp	sp|Q9R233-2|TPSN_MOUSE (+1)	47 kDa	4
Phenylalanine--tRNA ligase alpha subunit OS=Mus musculus OX=10090 GN=Farsa PE=1 SV=1	sp|Q8C0C7|SYFA_MOUSE	58 kDa	4
40S ribosomal protein SA OS=Mus musculus OX=10090 GN=Rpsa PE=1 SV=4	sp|P14206|RSSA_MOUSE	33 kDa	4
Protein mago nashi homolog OS=Mus musculus OX=10090 GN=Magoh PE=2 SV=1	sp|P61327|MGN_MOUSE (+1)	17 kDa	4
60S ribosomal protein L30 OS=Mus musculus OX=10090 GN=Rpl30 PE=1 SV=2	sp|P62889|RL30_MOUSE	13 kDa	4
14-3-3 protein zeta/delta OS=Mus musculus OX=10090 GN=Ywhaz PE=1 SV=1	sp|P63101|1433Z_MOUSE	28 kDa	4
T-complex protein 1 subunit eta OS=Mus musculus OX=10090 GN=Cct7 PE=1 SV=1	sp|P80313|TCPH_MOUSE	60 kDa	4
KH domain-containing, RNA-binding, signal transduction-associated protein 1 OS=Mus musculus OX=10090 GN=Khdrbs1 PE=1 SV=2	sp|Q60749|KHDR1_MOUSE	48 kDa	4
Bifunctional glutamate/proline--tRNA ligase OS=Mus musculus OX=10090 GN=Eprs1 PE=1 SV=4	sp|Q8CGC7|SYEP_MOUSE	170 kDa	4
Isoform 2 of Chromatin target of PRMT1 protein OS=Mus musculus OX=10090 GN=Chtop	sp|Q9CY57-2|CHTOP_MOUSE (+4)	24 kDa	4
Ribosome biogenesis regulatory protein homolog OS=Mus musculus OX=10090 GN=Rrs1 PE=1 SV=1	sp|Q9CYH6|RRS1_MOUSE	42 kDa	4
Peptidyl-prolyl cis-trans isomerase-like 1 OS=Mus musculus OX=10090 GN=Ppil1 PE=1 SV=1	sp|Q9D0W5|PPIL1_MOUSE	18 kDa	4
Splicing factor U2AF 35 kDa subunit OS=Mus musculus OX=10090 GN=U2af1 PE=1 SV=4	sp|Q9D883|U2AF1_MOUSE	28 kDa	4
pre-mRNA 3' end processing protein WDR33 OS=Mus musculus OX=10090 GN=Wdr33 PE=1 SV=1	sp|Q8K4P0|WDR33_MOUSE	145 kDa	4
Isoform 2 of RNA-binding protein 15 OS=Mus musculus OX=10090 GN=Rbm15	sp|Q0VBL3-2|RBM15_MOUSE (+1)	105 kDa	4
AP-2 complex subunit mu OS=Mus musculus OX=10090 GN=Ap2m1 PE=1 SV=1	sp|P84091|AP2M1_MOUSE	50 kDa	4
Peptidyl-prolyl cis-trans isomerase G OS=Mus musculus OX=10090 GN=Ppig PE=1 SV=1	sp|A2AR02|PPIG_MOUSE	88 kDa	4
Thy-1 membrane glycoprotein OS=Mus musculus OX=10090 GN=Thy1 PE=1 SV=1	sp|P01831|THY1_MOUSE	18 kDa	4
Signal recognition particle receptor subunit beta OS=Mus musculus OX=10090 GN=Srprb PE=1 SV=1	sp|P47758|SRPRB_MOUSE	30 kDa	4
ADP/ATP translocase 1 OS=Mus musculus OX=10090 GN=Slc25a4 PE=1 SV=4	sp|P48962|ADT1_MOUSE	33 kDa	4
Peroxisomal multifunctional enzyme type 2 OS=Mus musculus OX=10090 GN=Hsd17b4 PE=1 SV=3	sp|P51660|DHB4_MOUSE	79 kDa	4
Protein ZNRD2 OS=Mus musculus OX=10090 GN=Znrd2 PE=1 SV=1	sp|P56873|ZNRD2_MOUSE	21 kDa	4
Casein kinase II subunit alpha OS=Mus musculus OX=10090 GN=Csnk2a1 PE=1 SV=2	sp|Q60737|CSK21_MOUSE	45 kDa	4
Transcription intermediary factor 1-beta OS=Mus musculus OX=10090 GN=Trim28 PE=1 SV=3	sp|Q62318|TIF1B_MOUSE	89 kDa	4
Sister chromatid cohesion protein PDS5 homolog A OS=Mus musculus OX=10090 GN=Pds5a PE=1 SV=3	sp|Q6A026|PDS5A_MOUSE	150 kDa	4
Pre-mRNA-splicing factor RBM22 OS=Mus musculus OX=10090 GN=Rbm22 PE=1 SV=1	sp|Q8BHS3|RBM22_MOUSE	47 kDa	4
Protein argonaute-2 OS=Mus musculus OX=10090 GN=Ago2 PE=1 SV=3	sp|Q8CJG0|AGO2_MOUSE	97 kDa	4
60S ribosomal protein L38 OS=Mus musculus OX=10090 GN=Rpl38 PE=1 SV=3	sp|Q9JJI8|RL38_MOUSE	8 kDa	4
Fragile X mental retardation syndrome-related protein 2 OS=Mus musculus OX=10090 GN=Fxr2 PE=1 SV=1	sp|Q9WVR4|FXR2_MOUSE	74 kDa	4
40S ribosomal protein S20 OS=Mus musculus OX=10090 GN=Rps20 PE=1 SV=1	sp|P60867|RS20_MOUSE	13 kDa	4
Zinc finger CCCH domain-containing protein 15 OS=Mus musculus OX=10090 GN=Zc3h15 PE=1 SV=2	sp|Q3TIV5|ZC3HF_MOUSE	48 kDa	4
Isoform 2 of H/ACA ribonucleoprotein complex subunit 1 OS=Mus musculus OX=10090 GN=Gar1	sp|Q9CY66-2|GAR1_MOUSE (+2)	23 kDa	4
Isoform 2 of 40S ribosomal protein S24 OS=Mus musculus OX=10090 GN=Rps24	sp|P62849-2|RS24_MOUSE (+2)	15 kDa	4
Arginine and glutamate-rich protein 1 OS=Mus musculus OX=10090 GN=Arglu1 PE=1 SV=2	sp|Q3UL36|ARGL1_MOUSE	33 kDa	4
Isoform 2 of Nucleolar and coiled-body phosphoprotein 1 OS=Mus musculus OX=10090 GN=Nolc1	sp|E9Q5C9-2|NOLC1_MOUSE (+1)	69 kDa	4
Ribosomal RNA small subunit methyltransferase NEP1 OS=Mus musculus OX=10090 GN=Emg1 PE=1 SV=1	sp|O35130|NEP1_MOUSE	27 kDa	4
60S ribosomal protein L27a OS=Mus musculus OX=10090 GN=Rpl27a PE=1 SV=5	sp|P14115|RL27A_MOUSE	17 kDa	4
40S ribosomal protein S15a OS=Mus musculus OX=10090 GN=Rps15a PE=1 SV=2	sp|P62245|RS15A_MOUSE	15 kDa	4
Ubiquitin-40S ribosomal protein S27a OS=Mus musculus OX=10090 GN=Rps27a PE=1 SV=2	sp|P62983|RS27A_MOUSE	18 kDa	4
DnaJ homolog subfamily A member 1 OS=Mus musculus OX=10090 GN=Dnaja1 PE=1 SV=1	sp|P63037|DNJA1_MOUSE	45 kDa	4
40S ribosomal protein S5 OS=Mus musculus OX=10090 GN=Rps5 PE=1 SV=3	sp|P97461|RS5_MOUSE	23 kDa	4
Engulfment and cell motility protein 1 OS=Mus musculus OX=10090 GN=Elmo1 PE=1 SV=2	sp|Q8BPU7|ELMO1_MOUSE	84 kDa	4
THO complex subunit 3 OS=Mus musculus OX=10090 GN=Thoc3 PE=2 SV=1	sp|Q8VE80|THOC3_MOUSE	39 kDa	4
Isoform 2 of Peptidyl-prolyl cis-trans isomerase H OS=Mus musculus OX=10090 GN=Ppih	sp|Q9D868-2|PPIH_MOUSE	19 kDa	4
Ribosome production factor 2 homolog OS=Mus musculus OX=10090 GN=Rpf2 PE=2 SV=2	sp|Q9JJ80|RPF2_MOUSE	35 kDa	4
Eukaryotic translation initiation factor 3 subunit B OS=Mus musculus OX=10090 GN=Eif3b PE=1 SV=1	sp|Q8JZQ9|EIF3B_MOUSE	91 kDa	4
60S ribosomal protein L19 OS=Mus musculus OX=10090 GN=Rpl19 PE=1 SV=1	sp|P84099|RL19_MOUSE	23 kDa	4
Splicing factor 45 OS=Mus musculus OX=10090 GN=Rbm17 PE=1 SV=1	sp|Q8JZX4|SPF45_MOUSE	45 kDa	4
Isoform 2 of RNA-binding protein 8A OS=Mus musculus OX=10090 GN=Rbm8a	sp|Q9CWZ3-2|RBM8A_MOUSE	20 kDa	4
Elongation factor 1-beta OS=Mus musculus OX=10090 GN=Eef1b PE=1 SV=5	sp|O70251|EF1B_MOUSE	25 kDa	4
U6 snRNA-associated Sm-like protein LSm8 OS=Mus musculus OX=10090 GN=Lsm8 PE=1 SV=3	sp|Q6ZWM4|LSM8_MOUSE	10 kDa	4
Glycylpeptide N-tetradecanoyltransferase 1 OS=Mus musculus OX=10090 GN=Nmt1 PE=1 SV=1	sp|O70310|NMT1_MOUSE	57 kDa	4
40S ribosomal protein S13 OS=Mus musculus OX=10090 GN=Rps13 PE=1 SV=2	sp|P62301|RS13_MOUSE	17 kDa	4
Isoform 2 of Alpha-adducin OS=Mus musculus OX=10090 GN=Add1	sp|Q9QYC0-2|ADDA_MOUSE (+1)	70 kDa	4
Dolichyl-diphosphooligosaccharide--protein glycosyltransferase subunit 1 OS=Mus musculus OX=10090 GN=Rpn1 PE=1 SV=1	sp|Q91YQ5|RPN1_MOUSE	69 kDa	4
Isoform 3 of RNA polymerase-associated protein CTR9 homolog OS=Mus musculus OX=10090 GN=Ctr9	sp|Q62018-3|CTR9_MOUSE (+1)	124 kDa	4
La-related protein 1 OS=Mus musculus OX=10090 GN=Larp1 PE=1 SV=3	sp|Q6ZQ58|LARP1_MOUSE	121 kDa	4
ATP-dependent RNA helicase DDX54 OS=Mus musculus OX=10090 GN=Ddx54 PE=1 SV=1	sp|Q8K4L0|DDX54_MOUSE	98 kDa	4
Isoform 2 of Triosephosphate isomerase OS=Mus musculus OX=10090 GN=Tpi1	sp|P17751-2|TPIS_MOUSE (+1)	32 kDa	4
Methionine aminopeptidase 1 OS=Mus musculus OX=10090 GN=Metap1 PE=1 SV=1	sp|Q8BP48|MAP11_MOUSE	43 kDa	4
Phosphoglycerate kinase 1 OS=Mus musculus OX=10090 GN=Pgk1 PE=1 SV=4	sp|P09411|PGK1_MOUSE	45 kDa	4
Vitamin K-dependent protein S OS=Mus musculus OX=10090 GN=Pros1 PE=2 SV=1	sp|Q08761|PROS_MOUSE	75 kDa	4
Stromal cell-derived factor 2-like protein 1 OS=Mus musculus OX=10090 GN=Sdf2l1 PE=1 SV=2	sp|Q9ESP1|SDF2L_MOUSE	24 kDa	4
Isoform 1 of Core histone macro-H2A.1 OS=Mus musculus OX=10090 GN=Macroh2a1	sp|Q9QZQ8-2|H2AY_MOUSE (+1)	39 kDa	4
Isoform 3 of mRNA cap guanine-N7 methyltransferase OS=Mus musculus OX=10090 GN=Rnmt	sp|Q9D0L8-3|MCES_MOUSE (+1)	47 kDa	4
Isoform 2 of Protein MTSS 1 OS=Mus musculus OX=10090 GN=Mtss1	sp|Q8R1S4-2|MTSS1_MOUSE	79 kDa	4
DnaJ homolog subfamily B member 11 OS=Mus musculus OX=10090 GN=Dnajb11 PE=1 SV=1	sp|Q99KV1|DJB11_MOUSE	41 kDa	4
ATP synthase subunit gamma, mitochondrial OS=Mus musculus OX=10090 GN=Atp5f1c PE=1 SV=1	sp|Q91VR2|ATPG_MOUSE	33 kDa	4
Actin-related protein 3 OS=Mus musculus OX=10090 GN=Actr3 PE=1 SV=3	sp|Q99JY9|ARP3_MOUSE	47 kDa	3
Isoform 2 of Lymphocyte-specific protein 1 OS=Mus musculus OX=10090 GN=Lsp1	sp|P19973-2|LSP1_MOUSE (+1)	37 kDa	3
EF-hand domain-containing protein D2 OS=Mus musculus OX=10090 GN=Efhd2 PE=1 SV=1	sp|Q9D8Y0|EFHD2_MOUSE	27 kDa	3
U3 small nucleolar ribonucleoprotein protein MPP10 OS=Mus musculus OX=10090 GN=Mphosph10 PE=1 SV=2	sp|Q810V0|MPP10_MOUSE	79 kDa	3
40S ribosomal protein S19 OS=Mus musculus OX=10090 GN=Rps19 PE=1 SV=3	sp|Q9CZX8|RS19_MOUSE	16 kDa	3
Microtubule-actin cross-linking factor 1 OS=Mus musculus OX=10090 GN=Macf1 PE=1 SV=2	sp|Q9QXZ0|MACF1_MOUSE	832 kDa	3
Calmodulin-1 OS=Mus musculus OX=10090 GN=Calm1 PE=1 SV=1	sp|P0DP26|CALM1_MOUSE (+2)	17 kDa	3
Heterogeneous nuclear ribonucleoprotein L-like OS=Mus musculus OX=10090 GN=Hnrnpll PE=1 SV=3	sp|Q921F4|HNRLL_MOUSE	64 kDa	3
Heterogeneous nuclear ribonucleoprotein A0 OS=Mus musculus OX=10090 GN=Hnrnpa0 PE=1 SV=1	sp|Q9CX86|ROA0_MOUSE	31 kDa	3
Isoform 2 of Serine/arginine-rich splicing factor 10 OS=Mus musculus OX=10090 GN=Srsf10	sp|Q9R0U0-2|SRS10_MOUSE (+1)	31 kDa	3
Serine/arginine-rich splicing factor 5 OS=Mus musculus OX=10090 GN=Srsf5 PE=1 SV=2	sp|O35326|SRSF5_MOUSE	31 kDa	3
Isoform 1 of RNA-binding protein Raly OS=Mus musculus OX=10090 GN=Raly	sp|Q64012-2|RALY_MOUSE (+1)	31 kDa	3
IgE-binding protein OS=Mus musculus OX=10090 GN=Iap PE=2 SV=1	sp|P03975|IGEB_MOUSE	63 kDa	3
40S ribosomal protein S23 OS=Mus musculus OX=10090 GN=Rps23 PE=1 SV=3	sp|P62267|RS23_MOUSE	16 kDa	3
Ubiquitin-like modifier-activating enzyme 1 OS=Mus musculus OX=10090 GN=Uba1 PE=1 SV=1	sp|Q02053|UBA1_MOUSE	118 kDa	3
Isoform 2 of Interferon regulatory factor 4 OS=Mus musculus OX=10090 GN=Irf4	sp|Q64287-2|IRF4_MOUSE (+1)	51 kDa	3
Polymerase delta-interacting protein 3 OS=Mus musculus OX=10090 GN=Poldip3 PE=1 SV=1	sp|Q8BG81|PDIP3_MOUSE	46 kDa	3
[Pyruvate dehydrogenase (acetyl-transferring)] kinase isozyme 3, mitochondrial OS=Mus musculus OX=10090 GN=Pdk3 PE=1 SV=1	sp|Q922H2|PDK3_MOUSE	48 kDa	3
Guanine nucleotide-binding protein G(I)/G(S)/G(T) subunit beta-2 OS=Mus musculus OX=10090 GN=Gnb2 PE=1 SV=3	sp|P62880|GBB2_MOUSE	37 kDa	3
DNA/RNA-binding protein KIN17 OS=Mus musculus OX=10090 GN=Kin PE=1 SV=1	sp|Q8K339|KIN17_MOUSE	45 kDa	3
Far upstream element-binding protein 2 OS=Mus musculus OX=10090 GN=Khsrp PE=1 SV=2	sp|Q3U0V1|FUBP2_MOUSE	77 kDa	3
Nuclear cap-binding protein subunit 3 OS=Mus musculus OX=10090 GN=Ncbp3 PE=1 SV=1	sp|Q8BZR9|NCBP3_MOUSE	70 kDa	3
Isoform 2 of Pre-mRNA-splicing factor CWC22 homolog OS=Mus musculus OX=10090 GN=Cwc22	sp|Q8C5N3-2|CWC22_MOUSE (+1)	104 kDa	3
Putative oxidoreductase GLYR1 OS=Mus musculus OX=10090 GN=Glyr1 PE=1 SV=1	sp|Q922P9|GLYR1_MOUSE	60 kDa	3
40S ribosomal protein S27 OS=Mus musculus OX=10090 GN=Rps27 PE=1 SV=3	sp|Q6ZWU9|RS27_MOUSE	9 kDa	3
60S ribosomal protein L37a OS=Mus musculus OX=10090 GN=Rpl37a PE=1 SV=2	sp|P61514|RL37A_MOUSE	10 kDa	3
Actin-related protein 2/3 complex subunit 3 OS=Mus musculus OX=10090 GN=Arpc3 PE=1 SV=3	sp|Q9JM76|ARPC3_MOUSE	21 kDa	3
Pyrroline-5-carboxylate reductase 2 OS=Mus musculus OX=10090 GN=Pycr2 PE=1 SV=1	sp|Q922Q4|P5CR2_MOUSE	34 kDa	3
Isoform 2 of Regulator of nonsense transcripts 1 OS=Mus musculus OX=10090 GN=Upf1	sp|Q9EPU0-2|RENT1_MOUSE (+1)	123 kDa	3
Transgelin-2 OS=Mus musculus OX=10090 GN=Tagln2 PE=1 SV=4	sp|Q9WVA4|TAGL2_MOUSE	22 kDa	3
Small nuclear ribonucleoprotein E OS=Mus musculus OX=10090 GN=Snrpe PE=1 SV=1	sp|P62305|RUXE_MOUSE	11 kDa	3
Isoform 2 of Tyrosine-protein phosphatase non-receptor type 2 OS=Mus musculus OX=10090 GN=Ptpn2	sp|Q06180-2|PTN2_MOUSE (+1)	45 kDa	3
RNA demethylase ALKBH5 OS=Mus musculus OX=10090 GN=Alkbh5 PE=1 SV=2	sp|Q3TSG4|ALKB5_MOUSE	44 kDa	3
Pre-mRNA-splicing factor 38B OS=Mus musculus OX=10090 GN=Prpf38b PE=1 SV=1	sp|Q80SY5|PR38B_MOUSE	64 kDa	3
Survival of motor neuron-related-splicing factor 30 OS=Mus musculus OX=10090 GN=Smndc1 PE=1 SV=1	sp|Q8BGT7|SPF30_MOUSE	27 kDa	3
Brain acid soluble protein 1 OS=Mus musculus OX=10090 GN=Basp1 PE=1 SV=3	sp|Q91XV3|BASP1_MOUSE	22 kDa	3
Pumilio homolog 3 OS=Mus musculus OX=10090 GN=Pum3 PE=1 SV=2	sp|Q8BKS9|PUM3_MOUSE	73 kDa	3
Splicing factor 3B subunit 6 OS=Mus musculus OX=10090 GN=Sf3b6 PE=1 SV=1	sp|P59708|SF3B6_MOUSE	15 kDa	3
Ribose-phosphate pyrophosphokinase 1 OS=Mus musculus OX=10090 GN=Prps1 PE=1 SV=4	sp|Q9D7G0|PRPS1_MOUSE	35 kDa	3
Serine/arginine-rich splicing factor 4 OS=Mus musculus OX=10090 GN=Srsf4 PE=2 SV=1	sp|Q8VE97|SRSF4_MOUSE	56 kDa	3
Protein BUD31 homolog OS=Mus musculus OX=10090 GN=Bud31 PE=1 SV=2	sp|Q6PGH1|BUD31_MOUSE	17 kDa	3
Isoform 2 of SH3 domain-containing kinase-binding protein 1 OS=Mus musculus OX=10090 GN=Sh3kbp1	sp|Q8R550-2|SH3K1_MOUSE (+4)	73 kDa	3
TRAF3-interacting JNK-activating modulator OS=Mus musculus OX=10090 GN=Traf3ip3 PE=1 SV=2	sp|Q8C0G2|T3JAM_MOUSE	59 kDa	3
RNA 3'-terminal phosphate cyclase-like protein OS=Mus musculus OX=10090 GN=Rcl1 PE=2 SV=1	sp|Q9JJT0|RCL1_MOUSE	41 kDa	3
60S ribosomal protein L31 OS=Mus musculus OX=10090 GN=Rpl31 PE=1 SV=1	sp|P62900|RL31_MOUSE	14 kDa	3
DNA-directed RNA polymerase II subunit RPB1 OS=Mus musculus OX=10090 GN=Polr2a PE=1 SV=3	sp|P08775|RPB1_MOUSE	217 kDa	3
Small nuclear ribonucleoprotein Sm D3 OS=Mus musculus OX=10090 GN=Snrpd3 PE=1 SV=1	sp|P62320|SMD3_MOUSE	14 kDa	3
Eukaryotic translation initiation factor 2A OS=Mus musculus OX=10090 GN=Eif2a PE=1 SV=2	sp|Q8BJW6|EIF2A_MOUSE	64 kDa	3
Phosphate carrier protein, mitochondrial OS=Mus musculus OX=10090 GN=Slc25a3 PE=1 SV=1	sp|Q8VEM8|MPCP_MOUSE	40 kDa	3
Putative RNA-binding protein Luc7-like 1 OS=Mus musculus OX=10090 GN=Luc7l PE=1 SV=2	sp|Q9CYI4|LUC7L_MOUSE	44 kDa	3
Isoform 2 of SUN domain-containing protein 2 OS=Mus musculus OX=10090 GN=Sun2	sp|Q8BJS4-2|SUN2_MOUSE (+2)	81 kDa	3
Ribosome-binding protein 1 OS=Mus musculus OX=10090 GN=Rrbp1 PE=1 SV=2	sp|Q99PL5|RRBP1_MOUSE	173 kDa	3
ATP synthase subunit O, mitochondrial OS=Mus musculus OX=10090 GN=Atp5po PE=1 SV=1	sp|Q9DB20|ATPO_MOUSE	23 kDa	3
SAP domain-containing ribonucleoprotein OS=Mus musculus OX=10090 GN=Sarnp PE=1 SV=3	sp|Q9D1J3|SARNP_MOUSE	24 kDa	3
U6 snRNA-associated Sm-like protein LSm2 OS=Mus musculus OX=10090 GN=Lsm2 PE=1 SV=1	sp|O35900|LSM2_MOUSE	11 kDa	3
Isoform 2 of DAZ-associated protein 1 OS=Mus musculus OX=10090 GN=Dazap1	sp|Q9JII5-2|DAZP1_MOUSE (+1)	43 kDa	3
Golgi apparatus protein 1 OS=Mus musculus OX=10090 GN=Glg1 PE=1 SV=1	sp|Q61543|GSLG1_MOUSE	134 kDa	3
U2 small nuclear ribonucleoprotein B'' OS=Mus musculus OX=10090 GN=Snrpb2 PE=1 SV=1	sp|Q9CQI7|RU2B_MOUSE	25 kDa	3
Isoform 2 of Malignant T-cell-amplified sequence 1 OS=Mus musculus OX=10090 GN=Mcts1	sp|Q9DB27-2|MCTS1_MOUSE (+1)	21 kDa	3
60S ribosomal protein L35a OS=Mus musculus OX=10090 GN=Rpl35a PE=1 SV=2	sp|O55142|RL35A_MOUSE	13 kDa	3
40S ribosomal protein S12 OS=Mus musculus OX=10090 GN=Rps12 PE=1 SV=2	sp|P63323|RS12_MOUSE	15 kDa	3
60S ribosomal protein L29 OS=Mus musculus OX=10090 GN=Rpl29 PE=1 SV=2	sp|P47915|RL29_MOUSE	18 kDa	3
40S ribosomal protein S21 OS=Mus musculus OX=10090 GN=Rps21 PE=1 SV=1	sp|Q9CQR2|RS21_MOUSE	9 kDa	3
Ras-related C3 botulinum toxin substrate 1 OS=Mus musculus OX=10090 GN=Rac1 PE=1 SV=1	sp|P63001|RAC1_MOUSE	21 kDa	3
Peptidyl-prolyl cis-trans isomerase FKBP3 OS=Mus musculus OX=10090 GN=Fkbp3 PE=1 SV=2	sp|Q62446|FKBP3_MOUSE	25 kDa	3
Transcription factor jun-B OS=Mus musculus OX=10090 GN=Junb PE=1 SV=1	sp|P09450|JUNB_MOUSE	36 kDa	3
Isoform 2 of Synaptic functional regulator FMR1 OS=Mus musculus OX=10090 GN=Fmr1	sp|P35922-2|FMR1_MOUSE (+2)	68 kDa	3
Ras-related protein Rab-10 OS=Mus musculus OX=10090 GN=Rab10 PE=1 SV=1	sp|P61027|RAB10_MOUSE	23 kDa	3
Isoform 2 of Uncharacterized protein C19orf47 homolog OS=Mus musculus OX=10090	sp|Q8R3Y5-2|CS047_MOUSE	42 kDa	3
Dolichyl-diphosphooligosaccharide--protein glycosyltransferase subunit 2 OS=Mus musculus OX=10090 GN=Rpn2 PE=1 SV=1	sp|Q9DBG6|RPN2_MOUSE	69 kDa	3
Casein kinase II subunit beta OS=Mus musculus OX=10090 GN=Csnk2b PE=1 SV=1	sp|P67871|CSK2B_MOUSE	25 kDa	3
Isoform 2 of Serine/threonine-protein phosphatase PGAM5, mitochondrial OS=Mus musculus OX=10090 GN=Pgam5	sp|Q8BX10-2|PGAM5_MOUSE (+1)	32 kDa	3
Lymphocyte cytosolic protein 2 OS=Mus musculus OX=10090 GN=Lcp2 PE=1 SV=2	sp|Q60787|LCP2_MOUSE	60 kDa	3
Nuclear cap-binding protein subunit 2 OS=Mus musculus OX=10090 GN=Ncbp2 PE=1 SV=1	sp|Q9CQ49|NCBP2_MOUSE	18 kDa	3
Exosome complex component RRP45 OS=Mus musculus OX=10090 GN=Exosc9 PE=1 SV=1	sp|Q9JHI7|EXOS9_MOUSE	49 kDa	3
Isoform 2 of Heterogeneous nuclear ribonucleoprotein U-like protein 1 OS=Mus musculus OX=10090 GN=Hnrnpul1	sp|Q8VDM6-2|HNRL1_MOUSE (+1)	85 kDa	3
Eukaryotic translation initiation factor 2 subunit 3, Y-linked OS=Mus musculus OX=10090 GN=Eif2s3y PE=1 SV=2	sp|Q9Z0N2|IF2H_MOUSE	51 kDa	3
Ribosome biogenesis protein BOP1 OS=Mus musculus OX=10090 GN=Bop1 PE=1 SV=1	sp|P97452|BOP1_MOUSE	83 kDa	3
Dynein light chain 2, cytoplasmic OS=Mus musculus OX=10090 GN=Dynll2 PE=1 SV=1	sp|Q9D0M5|DYL2_MOUSE	10 kDa	3
Pre-mRNA-splicing factor SYF2 OS=Mus musculus OX=10090 GN=Syf2 PE=2 SV=1	sp|Q9D198|SYF2_MOUSE	29 kDa	3
E3 SUMO-protein ligase RanBP2 OS=Mus musculus OX=10090 GN=Ranbp2 PE=1 SV=2	sp|Q9ERU9|RBP2_MOUSE	341 kDa	3
Zinc finger RNA-binding protein OS=Mus musculus OX=10090 GN=Zfr PE=1 SV=2	sp|O88532|ZFR_MOUSE	117 kDa	3
Voltage-dependent anion-selective channel protein 3 OS=Mus musculus OX=10090 GN=Vdac3 PE=1 SV=1	sp|Q60931|VDAC3_MOUSE	31 kDa	3
10 kDa heat shock protein, mitochondrial OS=Mus musculus OX=10090 GN=Hspe1 PE=1 SV=2	sp|Q64433|CH10_MOUSE	11 kDa	3
Actin-related protein 5 OS=Mus musculus OX=10090 GN=Actr5 PE=1 SV=3	sp|Q80US4|ARP5_MOUSE	68 kDa	3
60S ribosomal protein L11 OS=Mus musculus OX=10090 GN=Rpl11 PE=1 SV=4	sp|Q9CXW4|RL11_MOUSE	20 kDa	3
U6 snRNA-associated Sm-like protein LSm4 OS=Mus musculus OX=10090 GN=Lsm4 PE=1 SV=1	sp|Q9QXA5|LSM4_MOUSE	15 kDa	3
60S ribosomal protein L36a OS=Mus musculus OX=10090 GN=Rpl36a PE=3 SV=2	sp|P83882|RL36A_MOUSE	12 kDa	3
Transducin beta-like protein 3 OS=Mus musculus OX=10090 GN=Tbl3 PE=2 SV=1	sp|Q8C4J7|TBL3_MOUSE	88 kDa	3
Endoplasmic reticulum resident protein 44 OS=Mus musculus OX=10090 GN=Erp44 PE=1 SV=1	sp|Q9D1Q6|ERP44_MOUSE	47 kDa	3
Isocitrate dehydrogenase [NAD] subunit alpha, mitochondrial OS=Mus musculus OX=10090 GN=Idh3a PE=1 SV=1	sp|Q9D6R2|IDH3A_MOUSE	40 kDa	3
ATP synthase subunit d, mitochondrial OS=Mus musculus OX=10090 GN=Atp5pd PE=1 SV=3	sp|Q9DCX2|ATP5H_MOUSE	19 kDa	3
Coiled-coil domain-containing protein 9 OS=Mus musculus OX=10090 GN=Ccdc9 PE=1 SV=1	sp|Q8VC31|CCDC9_MOUSE	61 kDa	3
Stomatin OS=Mus musculus OX=10090 GN=Stom PE=1 SV=3	sp|P54116|STOM_MOUSE	31 kDa	3
Suppressor of SWI4 1 homolog OS=Mus musculus OX=10090 GN=Ppan PE=1 SV=2	sp|Q91YU8|SSF1_MOUSE	53 kDa	3
General transcription factor IIF subunit 1 OS=Mus musculus OX=10090 GN=Gtf2f1 PE=1 SV=2	sp|Q3THK3|T2FA_MOUSE	57 kDa	3
Kinesin-1 heavy chain OS=Mus musculus OX=10090 GN=Kif5b PE=1 SV=3	sp|Q61768|KINH_MOUSE	110 kDa	3
GDP-fucose protein O-fucosyltransferase 1 OS=Mus musculus OX=10090 GN=Pofut1 PE=1 SV=1	sp|Q91ZW2|OFUT1_MOUSE	45 kDa	3
Isoform 2 of Spectrin alpha chain, non-erythrocytic 1 OS=Mus musculus OX=10090 GN=Sptan1	sp|P16546-2|SPTN1_MOUSE (+1)	282 kDa	2
Spectrin beta chain, non-erythrocytic 1 OS=Mus musculus OX=10090 GN=Sptbn1 PE=1 SV=2	sp|Q62261|SPTB2_MOUSE	274 kDa	2
Actin-related protein 2 OS=Mus musculus OX=10090 GN=Actr2 PE=1 SV=1	sp|P61161|ARP2_MOUSE	45 kDa	2
Serine/threonine-protein phosphatase 2A 65 kDa regulatory subunit A alpha isoform OS=Mus musculus OX=10090 GN=Ppp2r1a PE=1 SV=3	sp|Q76MZ3|2AAA_MOUSE	65 kDa	2
Isoform 2 of Protein SON OS=Mus musculus OX=10090 GN=Son	sp|Q9QX47-2|SON_MOUSE (+3)	230 kDa	2
Rho guanine nucleotide exchange factor 1 OS=Mus musculus OX=10090 GN=Arhgef1 PE=1 SV=2	sp|Q61210|ARHG1_MOUSE	103 kDa	2
Actin-related protein 2/3 complex subunit 2 OS=Mus musculus OX=10090 GN=Arpc2 PE=1 SV=3	sp|Q9CVB6|ARPC2_MOUSE	34 kDa	2
PC4 and SFRS1-interacting protein OS=Mus musculus OX=10090 GN=Psip1 PE=1 SV=1	sp|Q99JF8|PSIP1_MOUSE	60 kDa	2
Eukaryotic translation initiation factor 3 subunit A OS=Mus musculus OX=10090 GN=Eif3a PE=1 SV=5	sp|P23116|EIF3A_MOUSE	162 kDa	2
DNA replication licensing factor MCM6 OS=Mus musculus OX=10090 GN=Mcm6 PE=1 SV=1	sp|P97311|MCM6_MOUSE	93 kDa	2
2,4-dienoyl-CoA reductase, mitochondrial OS=Mus musculus OX=10090 GN=Decr1 PE=1 SV=1	sp|Q9CQ62|DECR_MOUSE	36 kDa	2
Isoform 2 of Myelin expression factor 2 OS=Mus musculus OX=10090 GN=Myef2	sp|Q8C854-3|MYEF2_MOUSE (+1)	62 kDa	2
Pre-mRNA-splicing factor SYF1 OS=Mus musculus OX=10090 GN=Xab2 PE=1 SV=1	sp|Q9DCD2|SYF1_MOUSE	100 kDa	2
Nuclear pore complex protein Nup98-Nup96 OS=Mus musculus OX=10090 GN=Nup98 PE=1 SV=2	sp|Q6PFD9|NUP98_MOUSE	197 kDa	2
NHP2-like protein 1 OS=Mus musculus OX=10090 GN=Snu13 PE=1 SV=4	sp|Q9D0T1|NH2L1_MOUSE	14 kDa	2
Proline-, glutamic acid- and leucine-rich protein 1 OS=Mus musculus OX=10090 GN=Pelp1 PE=1 SV=2	sp|Q9DBD5|PELP1_MOUSE	118 kDa	2
Nuclear cap-binding protein subunit 1 OS=Mus musculus OX=10090 GN=Ncbp1 PE=1 SV=2	sp|Q3UYV9|NCBP1_MOUSE	92 kDa	2
Isoform 2 of Methyl-CpG-binding domain protein 3 OS=Mus musculus OX=10090 GN=Mbd3	sp|Q9Z2D8-2|MBD3_MOUSE (+1)	28 kDa	2
Sp110 nuclear body protein OS=Mus musculus OX=10090 GN=Sp110 PE=1 SV=1	sp|Q8BVK9|SP110_MOUSE	50 kDa	2
Nuclear receptor coactivator 5 OS=Mus musculus OX=10090 GN=Ncoa5 PE=1 SV=1	sp|Q91W39|NCOA5_MOUSE	65 kDa	2
Isoform 3 of Fatty acyl-CoA reductase 1 OS=Mus musculus OX=10090 GN=Far1	sp|Q922J9-3|FACR1_MOUSE (+2)	59 kDa	2
Serine/arginine-rich splicing factor 9 OS=Mus musculus OX=10090 GN=Srsf9 PE=1 SV=1	sp|Q9D0B0|SRSF9_MOUSE	26 kDa	2
Splicing factor 3B subunit 5 OS=Mus musculus OX=10090 GN=Sf3b5 PE=1 SV=1	sp|Q923D4|SF3B5_MOUSE	10 kDa	2
Beta-catenin-like protein 1 OS=Mus musculus OX=10090 GN=Ctnnbl1 PE=1 SV=1	sp|Q9CWL8|CTBL1_MOUSE	65 kDa	2
DNA replication licensing factor MCM4 OS=Mus musculus OX=10090 GN=Mcm4 PE=1 SV=1	sp|P49717|MCM4_MOUSE	97 kDa	2
Isoform B of AP-2 complex subunit alpha-1 OS=Mus musculus OX=10090 GN=Ap2a1	sp|P17426-2|AP2A1_MOUSE (+1)	105 kDa	2
Something about silencing protein 10 OS=Mus musculus OX=10090 GN=Utp3 PE=1 SV=1	sp|Q9JI13|SAS10_MOUSE	53 kDa	2
Serine/arginine-rich splicing factor 2 OS=Mus musculus OX=10090 GN=Srsf2 PE=1 SV=4	sp|Q62093|SRSF2_MOUSE	25 kDa	2
Isoform Short of Delta-1-pyrroline-5-carboxylate synthase OS=Mus musculus OX=10090 GN=Aldh18a1	sp|Q9Z110-2|P5CS_MOUSE (+1)	87 kDa	2
Dihydrolipoyllysine-residue acetyltransferase component of pyruvate dehydrogenase complex, mitochondrial OS=Mus musculus OX=10090 GN=Dlat PE=1 SV=2	sp|Q8BMF4|ODP2_MOUSE	68 kDa	2
Isoform 2 of 60S ribosomal protein L22-like 1 OS=Mus musculus OX=10090 GN=Rpl22l1	sp|Q9D7S7-2|RL22L_MOUSE (+1)	14 kDa	2
Enhancer of mRNA-decapping protein 4 OS=Mus musculus OX=10090 GN=Edc4 PE=1 SV=2	sp|Q3UJB9|EDC4_MOUSE	152 kDa	2
Polyglutamine-binding protein 1 OS=Mus musculus OX=10090 GN=Pqbp1 PE=1 SV=1	sp|Q91VJ5|PQBP1_MOUSE	31 kDa	2
Albumin OS=Mus musculus OX=10090 GN=Alb PE=1 SV=3	sp|P07724|ALBU_MOUSE	69 kDa	2
Muscleblind-like protein 1 OS=Mus musculus OX=10090 GN=Mbnl1 PE=1 SV=1	sp|Q9JKP5|MBNL1_MOUSE	37 kDa	2
Exosome complex component RRP41 OS=Mus musculus OX=10090 GN=Exosc4 PE=1 SV=3	sp|Q921I9|EXOS4_MOUSE	26 kDa	2
Transformer-2 protein homolog alpha OS=Mus musculus OX=10090 GN=Tra2a PE=1 SV=1	sp|Q6PFR5|TRA2A_MOUSE	32 kDa	2
Raftlin OS=Mus musculus OX=10090 GN=Rftn1 PE=1 SV=4	sp|Q6A0D4|RFTN1_MOUSE	62 kDa	2
Isoform 2 of RNA-binding protein 27 OS=Mus musculus OX=10090 GN=Rbm27	sp|Q5SFM8-2|RBM27_MOUSE (+1)	113 kDa	2
14-3-3 protein epsilon OS=Mus musculus OX=10090 GN=Ywhae PE=1 SV=1	sp|P62259|1433E_MOUSE	29 kDa	2
Cell division control protein 42 homolog OS=Mus musculus OX=10090 GN=Cdc42 PE=1 SV=2	sp|P60766|CDC42_MOUSE	21 kDa	2
mRNA export factor OS=Mus musculus OX=10090 GN=Rae1 PE=1 SV=1	sp|Q8C570|RAE1L_MOUSE	41 kDa	2
RNA-binding protein 3 OS=Mus musculus OX=10090 GN=Rbm3 PE=1 SV=1	sp|O89086|RBM3_MOUSE	17 kDa	2
Tubulin beta-4B chain OS=Mus musculus OX=10090 GN=Tubb4b PE=1 SV=1	sp|P68372|TBB4B_MOUSE	50 kDa	2
Isoform 3 of Src kinase-associated phosphoprotein 1 OS=Mus musculus OX=10090 GN=Skap1	sp|Q3UUV5-3|SKAP1_MOUSE (+2)	40 kDa	2
Actin-like protein 6A OS=Mus musculus OX=10090 GN=Actl6a PE=1 SV=2	sp|Q9Z2N8|ACL6A_MOUSE	47 kDa	2
DNA replication licensing factor MCM7 OS=Mus musculus OX=10090 GN=Mcm7 PE=1 SV=1	sp|Q61881|MCM7_MOUSE	81 kDa	2
Cleavage and polyadenylation specificity factor subunit 2 OS=Mus musculus OX=10090 GN=Cpsf2 PE=1 SV=1	sp|O35218|CPSF2_MOUSE	88 kDa	2
Probable ATP-dependent RNA helicase DDX47 OS=Mus musculus OX=10090 GN=Ddx47 PE=2 SV=2	sp|Q9CWX9|DDX47_MOUSE	51 kDa	2
Nuclear pore complex protein Nup155 OS=Mus musculus OX=10090 GN=Nup155 PE=1 SV=1	sp|Q99P88|NU155_MOUSE	155 kDa	2
60S ribosomal protein L35 OS=Mus musculus OX=10090 GN=Rpl35 PE=1 SV=1	sp|Q6ZWV7|RL35_MOUSE	15 kDa	2
Bystin OS=Mus musculus OX=10090 GN=Bysl PE=1 SV=3	sp|O54825|BYST_MOUSE	50 kDa	2
ATP synthase subunit f, mitochondrial OS=Mus musculus OX=10090 GN=Atp5mf PE=1 SV=3	sp|P56135|ATPK_MOUSE	10 kDa	2
Trifunctional purine biosynthetic protein adenosine-3 OS=Mus musculus OX=10090 GN=Gart PE=1 SV=3	sp|Q64737|PUR2_MOUSE	108 kDa	2
Isoform 2 of Calcium/calmodulin-dependent protein kinase type II subunit delta OS=Mus musculus OX=10090 GN=Camk2d	sp|Q6PHZ2-2|KCC2D_MOUSE (+3)	54 kDa	2
GRB2-related adaptor protein 2 OS=Mus musculus OX=10090 GN=Grap2 PE=1 SV=1	sp|O89100|GRAP2_MOUSE	37 kDa	2
Tricarboxylate transport protein, mitochondrial OS=Mus musculus OX=10090 GN=Slc25a1 PE=1 SV=1	sp|Q8JZU2|TXTP_MOUSE	34 kDa	2
DnaJ homolog subfamily A member 2 OS=Mus musculus OX=10090 GN=Dnaja2 PE=1 SV=1	sp|Q9QYJ0|DNJA2_MOUSE	46 kDa	2
U6 snRNA-associated Sm-like protein LSm3 OS=Mus musculus OX=10090 GN=Lsm3 PE=1 SV=2	sp|P62311|LSM3_MOUSE	12 kDa	2
Transcriptional repressor CTCF OS=Mus musculus OX=10090 GN=Ctcf PE=1 SV=2	sp|Q61164|CTCF_MOUSE	84 kDa	2
Very-long-chain enoyl-CoA reductase OS=Mus musculus OX=10090 GN=Tecr PE=1 SV=1	sp|Q9CY27|TECR_MOUSE	36 kDa	2
Isoform 2 of Magnesium transporter protein 1 OS=Mus musculus OX=10090 GN=Magt1	sp|Q9CQY5-2|MAGT1_MOUSE (+2)	35 kDa	2
U3 small nucleolar ribonucleoprotein protein IMP4 OS=Mus musculus OX=10090 GN=Imp4 PE=2 SV=1	sp|Q8VHZ7|IMP4_MOUSE	34 kDa	2
mRNA turnover protein 4 homolog OS=Mus musculus OX=10090 GN=Mrto4 PE=1 SV=1	sp|Q9D0I8|MRT4_MOUSE	28 kDa	2
Transcriptional activator protein Pur-beta OS=Mus musculus OX=10090 GN=Purb PE=1 SV=3	sp|O35295|PURB_MOUSE	34 kDa	2
Cohesin subunit SA-2 OS=Mus musculus OX=10090 GN=Stag2 PE=1 SV=3	sp|O35638|STAG2_MOUSE	141 kDa	2
Cleavage stimulation factor subunit 2 OS=Mus musculus OX=10090 GN=Cstf2 PE=1 SV=2	sp|Q8BIQ5|CSTF2_MOUSE	61 kDa	2
U6 snRNA-associated Sm-like protein LSm6 OS=Mus musculus OX=10090 GN=Lsm6 PE=1 SV=1	sp|P62313|LSM6_MOUSE	9 kDa	2
Complement component 1 Q subcomponent-binding protein, mitochondrial OS=Mus musculus OX=10090 GN=C1qbp PE=1 SV=1	sp|O35658|C1QBP_MOUSE	31 kDa	2
ADP-ribosylation factor 3 OS=Mus musculus OX=10090 GN=Arf3 PE=2 SV=2	sp|P61205|ARF3_MOUSE (+1)	21 kDa	2
Tubulin alpha-1A chain OS=Mus musculus OX=10090 GN=Tuba1a PE=1 SV=1	sp|P68369|TBA1A_MOUSE	50 kDa	2
Exosome complex exonuclease RRP42 OS=Mus musculus OX=10090 GN=Exosc7 PE=1 SV=2	sp|Q9D0M0|EXOS7_MOUSE	32 kDa	2
A-kinase anchor protein 8 OS=Mus musculus OX=10090 GN=Akap8 PE=1 SV=1	sp|Q9DBR0|AKAP8_MOUSE	76 kDa	2
Isoform 2 of BUB3-interacting and GLEBS motif-containing protein ZNF207 OS=Mus musculus OX=10090 GN=Znf207	sp|Q9JMD0-2|ZN207_MOUSE (+3)	51 kDa	2
Ran GTPase-activating protein 1 OS=Mus musculus OX=10090 GN=Rangap1 PE=1 SV=2	sp|P46061|RAGP1_MOUSE	64 kDa	2
Isoform 2 of E3 ubiquitin-protein ligase ZNF598 OS=Mus musculus OX=10090 GN=Znf598	sp|Q80YR4-2|ZN598_MOUSE (+1)	96 kDa	2
40S ribosomal protein S28 OS=Mus musculus OX=10090 GN=Rps28 PE=1 SV=1	sp|P62858|RS28_MOUSE	8 kDa	2
60S ribosomal protein L36 OS=Mus musculus OX=10090 GN=Rpl36 PE=1 SV=2	sp|P47964|RL36_MOUSE	12 kDa	2
PHD finger-like domain-containing protein 5A OS=Mus musculus OX=10090 GN=Phf5a PE=1 SV=1	sp|P83870|PHF5A_MOUSE	12 kDa	2
Transducin beta-like protein 2 OS=Mus musculus OX=10090 GN=Tbl2 PE=1 SV=2	sp|Q9R099|TBL2_MOUSE	50 kDa	2
60S ribosomal protein L22 OS=Mus musculus OX=10090 GN=Rpl22 PE=1 SV=2	sp|P67984|RL22_MOUSE	15 kDa	2
Valine--tRNA ligase OS=Mus musculus OX=10090 GN=Vars1 PE=1 SV=1	sp|Q9Z1Q9|SYVC_MOUSE	140 kDa	2
Vesicle-associated membrane protein-associated protein A OS=Mus musculus OX=10090 GN=Vapa PE=1 SV=2	sp|Q9WV55|VAPA_MOUSE	28 kDa	2
40S ribosomal protein S26 OS=Mus musculus OX=10090 GN=Rps26 PE=1 SV=3	sp|P62855|RS26_MOUSE	13 kDa	2
Isoform 2 of Growth factor receptor-bound protein 2 OS=Mus musculus OX=10090 GN=Grb2	sp|Q60631-2|GRB2_MOUSE (+1)	21 kDa	2
Isoform Short of Serine/arginine-rich splicing factor 3 OS=Mus musculus OX=10090 GN=Srsf3	sp|P84104-2|SRSF3_MOUSE (+1)	14 kDa	2
Mitochondrial amidoxime reducing component 2 OS=Mus musculus OX=10090 GN=Mtarc2 PE=1 SV=1	sp|Q922Q1|MARC2_MOUSE	38 kDa	2
Eukaryotic translation initiation factor 3 subunit I OS=Mus musculus OX=10090 GN=Eif3i PE=1 SV=1	sp|Q9QZD9|EIF3I_MOUSE	36 kDa	2
Isoform 2 of Cellular nucleic acid-binding protein OS=Mus musculus OX=10090 GN=Cnbp	sp|P53996-2|CNBP_MOUSE (+2)	19 kDa	2
Plasminogen OS=Mus musculus OX=10090 GN=Plg PE=1 SV=3	sp|P20918|PLMN_MOUSE	91 kDa	2
Enhancer of rudimentary homolog OS=Mus musculus OX=10090 GN=Erh PE=1 SV=1	sp|P84089|ERH_MOUSE	12 kDa	2
TOX high mobility group box family member 4 OS=Mus musculus OX=10090 GN=Tox4 PE=1 SV=3	sp|Q8BU11|TOX4_MOUSE	66 kDa	2
E3 ubiquitin-protein ligase TRIM21 OS=Mus musculus OX=10090 GN=Trim21 PE=1 SV=1	sp|Q62191|RO52_MOUSE	54 kDa	2
Spliceosome-associated protein CWC15 homolog OS=Mus musculus OX=10090 GN=Cwc15 PE=1 SV=1	sp|Q9JHS9|CWC15_MOUSE	27 kDa	2
E3 ubiquitin/ISG15 ligase TRIM25 OS=Mus musculus OX=10090 GN=Trim25 PE=1 SV=2	sp|Q61510|TRI25_MOUSE	72 kDa	2
Serine/threonine-protein phosphatase PP1-beta catalytic subunit OS=Mus musculus OX=10090 GN=Ppp1cb PE=1 SV=3	sp|P62141|PP1B_MOUSE	37 kDa	2
Heterogeneous nuclear ribonucleoprotein H2 OS=Mus musculus OX=10090 GN=Hnrnph2 PE=1 SV=1	sp|P70333|HNRH2_MOUSE	49 kDa	2
RNA polymerase-associated protein LEO1 OS=Mus musculus OX=10090 GN=Leo1 PE=1 SV=2	sp|Q5XJE5|LEO1_MOUSE	76 kDa	2
Uncharacterized protein C7orf50 homolog OS=Mus musculus OX=10090 PE=1 SV=3	sp|Q9CXL3|CG050_MOUSE	22 kDa	2
Serine beta-lactamase-like protein LACTB, mitochondrial OS=Mus musculus OX=10090 GN=Lactb PE=1 SV=1	sp|Q9EP89|LACTB_MOUSE	61 kDa	2
Isoform 1 of Gamma-adducin OS=Mus musculus OX=10090 GN=Add3	sp|Q9QYB5-2|ADDG_MOUSE (+1)	75 kDa	2
Exosome complex component RRP43 OS=Mus musculus OX=10090 GN=Exosc8 PE=1 SV=1	sp|Q9D753|EXOS8_MOUSE	30 kDa	2
Endothelial differentiation-related factor 1 OS=Mus musculus OX=10090 GN=Edf1 PE=1 SV=1	sp|Q9JMG1|EDF1_MOUSE	16 kDa	2
Ribosome-recycling factor, mitochondrial OS=Mus musculus OX=10090 GN=Mrrf PE=1 SV=1	sp|Q9D6S7|RRFM_MOUSE	29 kDa	2
Pyruvate dehydrogenase E1 component subunit beta, mitochondrial OS=Mus musculus OX=10090 GN=Pdhb PE=1 SV=1	sp|Q9D051|ODPB_MOUSE	39 kDa	2
U3 small nucleolar RNA-interacting protein 2 OS=Mus musculus OX=10090 GN=Rrp9 PE=1 SV=1	sp|Q91WM3|U3IP2_MOUSE	52 kDa	2
Tumor necrosis factor receptor superfamily member 9 OS=Mus musculus OX=10090 GN=Tnfrsf9 PE=1 SV=1	sp|P20334|TNR9_MOUSE	28 kDa	2
Wiskott-Aldrich syndrome protein family member 2 OS=Mus musculus OX=10090 GN=Wasf2 PE=1 SV=1	sp|Q8BH43|WASF2_MOUSE	54 kDa	2
Isoform 2 of Beta-arrestin-2 OS=Mus musculus OX=10090 GN=Arrb2	sp|Q91YI4-2|ARRB2_MOUSE (+1)	47 kDa	2
60S ribosomal protein L34 OS=Mus musculus OX=10090 GN=Rpl34 PE=1 SV=2	sp|Q9D1R9|RL34_MOUSE	13 kDa	2
DNA-directed RNA polymerases I, II, and III subunit RPABC1 OS=Mus musculus OX=10090 GN=Polr2e PE=1 SV=1	sp|Q80UW8|RPAB1_MOUSE	25 kDa	2
Translocon-associated protein subunit alpha OS=Mus musculus OX=10090 GN=Ssr1 PE=1 SV=1	sp|Q9CY50|SSRA_MOUSE	32 kDa	2
Cytoplasmic dynein 1 heavy chain 1 OS=Mus musculus OX=10090 GN=Dync1h1 PE=1 SV=2	sp|Q9JHU4|DYHC1_MOUSE	532 kDa	2
DNA-directed RNA polymerases I, II, and III subunit RPABC5 OS=Mus musculus OX=10090 GN=Polr2l PE=3 SV=1	sp|P62876|RPAB5_MOUSE	8 kDa	2
Isoform 2 of Protein mono-ADP-ribosyltransferase PARP3 OS=Mus musculus OX=10090 GN=Parp3	sp|Q3ULW8-2|PARP3_MOUSE (+1)	59 kDa	2
Ribonuclease inhibitor OS=Mus musculus OX=10090 GN=Rnh1 PE=1 SV=1	sp|Q91VI7|RINI_MOUSE	50 kDa	2
Isoform 2 of Protein O-glucosyltransferase 2 OS=Mus musculus OX=10090 GN=Poglut2	sp|Q9JHP7-2|PLGT2_MOUSE (+1)	50 kDa	2
Dolichyl-diphosphooligosaccharide--protein glycosyltransferase 48 kDa subunit OS=Mus musculus OX=10090 GN=Ddost PE=1 SV=2	sp|O54734|OST48_MOUSE	49 kDa	2
14-3-3 protein eta OS=Mus musculus OX=10090 GN=Ywhah PE=1 SV=2	sp|P68510|1433F_MOUSE	28 kDa	2
Chloride channel CLIC-like protein 1 OS=Mus musculus OX=10090 GN=Clcc1 PE=1 SV=1	sp|Q99LI2|CLCC1_MOUSE	61 kDa	2
Probable dimethyladenosine transferase OS=Mus musculus OX=10090 GN=Dimt1 PE=2 SV=1	sp|Q9D0D4|DIM1_MOUSE	35 kDa	2
Pre-mRNA-splicing regulator WTAP OS=Mus musculus OX=10090 GN=Wtap PE=1 SV=3	sp|Q9ER69|FL2D_MOUSE	44 kDa	2
Isoform 2 of Protein PML OS=Mus musculus OX=10090 GN=Pml	sp|Q60953-2|PML_MOUSE (+1)	93 kDa	2
Galectin-3-binding protein OS=Mus musculus OX=10090 GN=Lgals3bp PE=1 SV=1	sp|Q07797|LG3BP_MOUSE	64 kDa	2
Zinc finger CCCH domain-containing protein 13 OS=Mus musculus OX=10090 GN=Zc3h13 PE=1 SV=1	sp|E9Q784|ZC3HD_MOUSE	204 kDa	2
Isoform 2 of UAP56-interacting factor OS=Mus musculus OX=10090 GN=Fyttd1	sp|Q91Z49-2|UIF_MOUSE (+1)	32 kDa	2
Calumenin OS=Mus musculus OX=10090 GN=Calu PE=1 SV=1	sp|O35887|CALU_MOUSE	37 kDa	2
Sphingosine-1-phosphate lyase 1 OS=Mus musculus OX=10090 GN=Sgpl1 PE=1 SV=1	sp|Q8R0X7|SGPL1_MOUSE	64 kDa	2
Macrophage migration inhibitory factor OS=Mus musculus OX=10090 GN=Mif PE=1 SV=2	sp|P34884|MIF_MOUSE	13 kDa	2
40S ribosomal protein S29 OS=Mus musculus OX=10090 GN=Rps29 PE=1 SV=2	sp|P62274|RS29_MOUSE	7 kDa	2
Nucleotide exchange factor SIL1 OS=Mus musculus OX=10090 GN=Sil1 PE=1 SV=2	sp|Q9EPK6|SIL1_MOUSE	52 kDa	2
Mortality factor 4-like protein 2 OS=Mus musculus OX=10090 GN=Morf4l2 PE=1 SV=1	sp|Q9R0Q4|MO4L2_MOUSE	32 kDa	2
Dehydrogenase/reductase SDR family member 4 OS=Mus musculus OX=10090 GN=Dhrs4 PE=1 SV=3	sp|Q99LB2|DHRS4_MOUSE	30 kDa	2
UDP-glucose:glycoprotein glucosyltransferase 1 OS=Mus musculus OX=10090 GN=Uggt1 PE=1 SV=4	sp|Q6P5E4|UGGG1_MOUSE	176 kDa	2
Proliferating cell nuclear antigen OS=Mus musculus OX=10090 GN=Pcna PE=1 SV=2	sp|P17918|PCNA_MOUSE	29 kDa	2
Isoform 2 of Protein phosphatase 1 regulatory subunit 12A OS=Mus musculus OX=10090 GN=Ppp1r12a	sp|Q9DBR7-2|MYPT1_MOUSE (+1)	112 kDa	1
Phostensin OS=Mus musculus OX=10090 GN=Ppp1r18 PE=1 SV=1	sp|Q8BQ30|PPR18_MOUSE	66 kDa	1
Isoform 2 of 5'-3' exoribonuclease 2 OS=Mus musculus OX=10090 GN=Xrn2	sp|Q9DBR1-2|XRN2_MOUSE (+1)	108 kDa	1
Peptidyl-prolyl cis-trans isomerase E OS=Mus musculus OX=10090 GN=Ppie PE=1 SV=2	sp|Q9QZH3|PPIE_MOUSE	33 kDa	1
Isoform 2 of CAD protein OS=Mus musculus OX=10090 GN=Cad	sp|B2RQC6-2|PYR1_MOUSE (+1)	236 kDa	1
Inosine-5'-monophosphate dehydrogenase 2 OS=Mus musculus OX=10090 GN=Impdh2 PE=1 SV=2	sp|P24547|IMDH2_MOUSE	56 kDa	1
Isoform 2 of SWI/SNF complex subunit SMARCC1 OS=Mus musculus OX=10090 GN=Smarcc1	sp|P97496-2|SMRC1_MOUSE (+1)	120 kDa	1
WD repeat-containing protein 43 OS=Mus musculus OX=10090 GN=Wdr43 PE=1 SV=2	sp|Q6ZQL4|WDR43_MOUSE	75 kDa	1
Actin-related protein 2/3 complex subunit 1B OS=Mus musculus OX=10090 GN=Arpc1b PE=1 SV=4	sp|Q9WV32|ARC1B_MOUSE	41 kDa	1
DNA-directed RNA polymerase II subunit RPB2 OS=Mus musculus OX=10090 GN=Polr2b PE=1 SV=2	sp|Q8CFI7|RPB2_MOUSE	134 kDa	1
Mitochondrial import receptor subunit TOM20 homolog OS=Mus musculus OX=10090 GN=Tomm20 PE=1 SV=1	sp|Q9DCC8|TOM20_MOUSE	16 kDa	1
Alpha-taxilin OS=Mus musculus OX=10090 GN=Txlna PE=1 SV=1	sp|Q6PAM1|TXLNA_MOUSE	62 kDa	1
Isoform 2 of Leucine-rich repeat flightless-interacting protein 2 OS=Mus musculus OX=10090 GN=Lrrfip2	sp|Q91WK0-2|LRRF2_MOUSE (+1)	46 kDa	1
Cleavage stimulation factor subunit 3 OS=Mus musculus OX=10090 GN=Cstf3 PE=1 SV=1	sp|Q99LI7|CSTF3_MOUSE	83 kDa	1
RRP15-like protein OS=Mus musculus OX=10090 GN=Rrp15 PE=1 SV=2	sp|Q9CYX7|RRP15_MOUSE	31 kDa	1
RNA-binding protein 28 OS=Mus musculus OX=10090 GN=Rbm28 PE=1 SV=4	sp|Q8CGC6|RBM28_MOUSE	84 kDa	1
Isoform 2 of Tyrosine-protein kinase Fyn OS=Mus musculus OX=10090 GN=Fyn	sp|P39688-2|FYN_MOUSE (+1)	60 kDa	1
Coronin-1B OS=Mus musculus OX=10090 GN=Coro1b PE=1 SV=1	sp|Q9WUM3|COR1B_MOUSE	54 kDa	1
Isoform 1 of Transcription elongation factor A protein 1 OS=Mus musculus OX=10090 GN=Tcea1	sp|P10711-2|TCEA1_MOUSE (+1)	30 kDa	1
Protein virilizer homolog OS=Mus musculus OX=10090 GN=Virma PE=1 SV=1	sp|A2AIV2|VIR_MOUSE	201 kDa	1
Rho GTPase-activating protein 45 OS=Mus musculus OX=10090 GN=Arhgap45 PE=1 SV=2	sp|Q3TBD2|HMHA1_MOUSE	123 kDa	1
Histone-binding protein RBBP4 OS=Mus musculus OX=10090 GN=Rbbp4 PE=1 SV=5	sp|Q60972|RBBP4_MOUSE	48 kDa	1
Protein LYRIC OS=Mus musculus OX=10090 GN=Mtdh PE=1 SV=1	sp|Q80WJ7|LYRIC_MOUSE	64 kDa	1
Actin-related protein 2/3 complex subunit 4 OS=Mus musculus OX=10090 GN=Arpc4 PE=1 SV=3	sp|P59999|ARPC4_MOUSE	20 kDa	1
Exosome complex component RRP4 OS=Mus musculus OX=10090 GN=Exosc2 PE=1 SV=1	sp|Q8VBV3|EXOS2_MOUSE	33 kDa	1
CCAAT/enhancer-binding protein zeta OS=Mus musculus OX=10090 GN=Cebpz PE=1 SV=2	sp|P53569|CEBPZ_MOUSE	120 kDa	1
Pre-mRNA-splicing factor ISY1 homolog OS=Mus musculus OX=10090 GN=Isy1 PE=1 SV=2	sp|Q69ZQ2|ISY1_MOUSE	33 kDa	1
Non-structural maintenance of chromosomes element 3 homolog OS=Mus musculus OX=10090 GN=Nsmce3 PE=1 SV=1	sp|Q9CPR8|NSE3_MOUSE	31 kDa	1
ATP-dependent RNA helicase DHX8 OS=Mus musculus OX=10090 GN=Dhx8 PE=2 SV=1	sp|A2A4P0|DHX8_MOUSE	143 kDa	1
Nucleosome assembly protein 1-like 1 OS=Mus musculus OX=10090 GN=Nap1l1 PE=1 SV=2	sp|P28656|NP1L1_MOUSE	45 kDa	1
D-3-phosphoglycerate dehydrogenase OS=Mus musculus OX=10090 GN=Phgdh PE=1 SV=3	sp|Q61753|SERA_MOUSE	57 kDa	1
Vigilin OS=Mus musculus OX=10090 GN=Hdlbp PE=1 SV=1	sp|Q8VDJ3|VIGLN_MOUSE	142 kDa	1
Actin-related protein 2/3 complex subunit 5 OS=Mus musculus OX=10090 GN=Arpc5 PE=1 SV=3	sp|Q9CPW4|ARPC5_MOUSE	16 kDa	1
Heterogeneous nuclear ribonucleoprotein D-like OS=Mus musculus OX=10090 GN=Hnrnpdl PE=1 SV=1	sp|Q9Z130|HNRDL_MOUSE	34 kDa	1
Casein kinase I isoform alpha OS=Mus musculus OX=10090 GN=Csnk1a1 PE=1 SV=2	sp|Q8BK63|KC1A_MOUSE	39 kDa	1
Isoform 2 of DNA repair protein RAD50 OS=Mus musculus OX=10090 GN=Rad50	sp|P70388-2|RAD50_MOUSE (+1)	146 kDa	1
Leucine-rich repeat flightless-interacting protein 1 OS=Mus musculus OX=10090 GN=Lrrfip1 PE=1 SV=2	sp|Q3UZ39|LRRF1_MOUSE	79 kDa	1
Hemoglobin subunit alpha OS=Mus musculus OX=10090 GN=Hba PE=1 SV=2	sp|P01942|HBA_MOUSE	15 kDa	1
GTP-binding protein 1 OS=Mus musculus OX=10090 GN=Gtpbp1 PE=1 SV=2	sp|O08582|GTPB1_MOUSE	72 kDa	1
Isoform 3 of Serine/threonine-protein kinase VRK1 OS=Mus musculus OX=10090 GN=Vrk1	sp|Q80X41-3|VRK1_MOUSE (+2)	47 kDa	1
Isoform 2 of SAFB-like transcription modulator OS=Mus musculus OX=10090 GN=Sltm	sp|Q8CH25-2|SLTM_MOUSE (+1)	115 kDa	1
Isoform B of Ras GTPase-activating protein-binding protein 2 OS=Mus musculus OX=10090 GN=G3bp2	sp|P97379-2|G3BP2_MOUSE (+1)	51 kDa	1
Transcriptional repressor p66 alpha OS=Mus musculus OX=10090 GN=Gatad2a PE=1 SV=2	sp|Q8CHY6|P66A_MOUSE	67 kDa	1
Leucine--tRNA ligase, cytoplasmic OS=Mus musculus OX=10090 GN=Lars1 PE=1 SV=2	sp|Q8BMJ2|SYLC_MOUSE	134 kDa	1
Nuclear mitotic apparatus protein 1 OS=Mus musculus OX=10090 GN=Numa1 PE=1 SV=1	sp|E9Q7G0|NUMA1_MOUSE	236 kDa	1
Isoform 2 of Cleavage and polyadenylation specificity factor subunit 7 OS=Mus musculus OX=10090 GN=Cpsf7	sp|Q8BTV2-2|CPSF7_MOUSE (+1)	51 kDa	1
CD2 antigen cytoplasmic tail-binding protein 2 OS=Mus musculus OX=10090 GN=Cd2bp2 PE=1 SV=1	sp|Q9CWK3|CD2B2_MOUSE	38 kDa	1
Leucine-rich repeat-containing protein 47 OS=Mus musculus OX=10090 GN=Lrrc47 PE=1 SV=1	sp|Q505F5|LRC47_MOUSE	64 kDa	1
Isoform 2 of Abl interactor 1 OS=Mus musculus OX=10090 GN=Abi1	sp|Q8CBW3-2|ABI1_MOUSE (+4)	49 kDa	1
Host cell factor 1 OS=Mus musculus OX=10090 GN=Hcfc1 PE=1 SV=2	sp|Q61191|HCFC1_MOUSE	210 kDa	1
Heat shock protein 75 kDa, mitochondrial OS=Mus musculus OX=10090 GN=Trap1 PE=1 SV=1	sp|Q9CQN1|TRAP1_MOUSE	80 kDa	1
Isoform 2 of Serine/threonine-protein phosphatase PP1-gamma catalytic subunit OS=Mus musculus OX=10090 GN=Ppp1cc	sp|P63087-2|PP1G_MOUSE (+1)	39 kDa	1
Isoform 2 of Zinc finger CCCH-type antiviral protein 1 OS=Mus musculus OX=10090 GN=Zc3hav1	sp|Q3UPF5-2|ZCCHV_MOUSE (+1)	88 kDa	1
U1 small nuclear ribonucleoprotein C OS=Mus musculus OX=10090 GN=Snrpc PE=1 SV=1	sp|Q62241|RU1C_MOUSE	17 kDa	1
Tripartite motif-containing protein 35 OS=Mus musculus OX=10090 GN=Trim35 PE=1 SV=2	sp|Q8C006|TRI35_MOUSE	57 kDa	1
Eukaryotic translation initiation factor 3 subunit C OS=Mus musculus OX=10090 GN=Eif3c PE=1 SV=1	sp|Q8R1B4|EIF3C_MOUSE	106 kDa	1
Exosome complex component RRP46 OS=Mus musculus OX=10090 GN=Exosc5 PE=1 SV=1	sp|Q9CRA8|EXOS5_MOUSE	25 kDa	1
H/ACA ribonucleoprotein complex subunit 2 OS=Mus musculus OX=10090 GN=Nhp2 PE=1 SV=1	sp|Q9CRB2|NHP2_MOUSE	17 kDa	1
p21-activated protein kinase-interacting protein 1 OS=Mus musculus OX=10090 GN=Pak1ip1 PE=1 SV=2	sp|Q9DCE5|PK1IP_MOUSE	42 kDa	1
Isoform 2 of Y-box-binding protein 3 OS=Mus musculus OX=10090 GN=Ybx3	sp|Q9JKB3-2|YBOX3_MOUSE (+1)	31 kDa	1
Tropomyosin alpha-4 chain OS=Mus musculus OX=10090 GN=Tpm4 PE=1 SV=3	sp|Q6IRU2|TPM4_MOUSE	28 kDa	1
Isoform 2 of Nuclear autoantigen Sp-100 OS=Mus musculus OX=10090 GN=Sp100	sp|O35892-2|SP100_MOUSE (+1)	53 kDa	1
Histone H2A.Z OS=Mus musculus OX=10090 GN=H2az1 PE=1 SV=2	sp|P0C0S6|H2AZ_MOUSE (+1)	14 kDa	1
Exosome complex component MTR3 OS=Mus musculus OX=10090 GN=Exosc6 PE=1 SV=1	sp|Q8BTW3|EXOS6_MOUSE	28 kDa	1
Isoform 2 of CUGBP Elav-like family member 1 OS=Mus musculus OX=10090 GN=Celf1	sp|P28659-2|CELF1_MOUSE (+3)	52 kDa	1
Isoform 2 of SR-related and CTD-associated factor 4 OS=Mus musculus OX=10090 GN=Scaf4	sp|Q7TSH6-2|SCAF4_MOUSE (+2)	129 kDa	1
BRI3-binding protein OS=Mus musculus OX=10090 GN=Bri3bp PE=1 SV=1	sp|Q8BXV2|BRI3B_MOUSE	28 kDa	1
WD repeat-containing protein 18 OS=Mus musculus OX=10090 GN=Wdr18 PE=1 SV=1	sp|Q4VBE8|WDR18_MOUSE	47 kDa	1
Thioredoxin-like protein 4A OS=Mus musculus OX=10090 GN=Txnl4a PE=1 SV=1	sp|P83877|TXN4A_MOUSE	17 kDa	1
Septin-2 OS=Mus musculus OX=10090 GN=Septin2 PE=1 SV=2	sp|P42208|SEPT2_MOUSE	42 kDa	1
SRSF protein kinase 1 OS=Mus musculus OX=10090 GN=Srpk1 PE=1 SV=2	sp|O70551|SRPK1_MOUSE	73 kDa	1
Mitochondrial 2-oxoglutarate/malate carrier protein OS=Mus musculus OX=10090 GN=Slc25a11 PE=1 SV=3	sp|Q9CR62|M2OM_MOUSE	34 kDa	1
Eukaryotic translation initiation factor 4E OS=Mus musculus OX=10090 GN=Eif4e PE=1 SV=1	sp|P63073|IF4E_MOUSE	25 kDa	1
Eukaryotic translation initiation factor 3 subunit H OS=Mus musculus OX=10090 GN=Eif3h PE=1 SV=1	sp|Q91WK2|EIF3H_MOUSE	40 kDa	1
Isoform B of SWI/SNF-related matrix-associated actin-dependent regulator of chromatin subfamily B member 1 OS=Mus musculus OX=10090 GN=Smarcb1	sp|Q9Z0H3-2|SNF5_MOUSE (+1)	43 kDa	1
U4/U6.U5 small nuclear ribonucleoprotein 27 kDa protein OS=Mus musculus OX=10090 GN=Snrnp27 PE=1 SV=1	sp|Q8K194|SNR27_MOUSE	19 kDa	1
D-beta-hydroxybutyrate dehydrogenase, mitochondrial OS=Mus musculus OX=10090 GN=Bdh1 PE=1 SV=2	sp|Q80XN0|BDH_MOUSE	38 kDa	1
Isoform 2 of Eukaryotic translation initiation factor 4 gamma 2 OS=Mus musculus OX=10090 GN=Eif4g2	sp|Q62448-2|IF4G2_MOUSE (+1)	98 kDa	1
Isoform 2 of BUD13 homolog OS=Mus musculus OX=10090 GN=Bud13	sp|Q8R149-2|BUD13_MOUSE (+1)	69 kDa	1
U3 small nucleolar RNA-associated protein 6 homolog OS=Mus musculus OX=10090 GN=Utp6 PE=2 SV=1	sp|Q8VCY6|UTP6_MOUSE	70 kDa	1
Small nuclear ribonucleoprotein G OS=Mus musculus OX=10090 GN=Snrpg PE=1 SV=1	sp|P62309|RUXG_MOUSE	8 kDa	1
Eukaryotic translation initiation factor 3 subunit E OS=Mus musculus OX=10090 GN=Eif3e PE=1 SV=1	sp|P60229|EIF3E_MOUSE	52 kDa	1
Isoform 10 of Kinectin OS=Mus musculus OX=10090 GN=Ktn1	sp|Q61595-10|KTN1_MOUSE (+15)	147 kDa	1
DnaJ homolog subfamily C member 17 OS=Mus musculus OX=10090 GN=Dnajc17 PE=1 SV=2	sp|Q91WT4|DJC17_MOUSE	34 kDa	1
U3 small nucleolar RNA-associated protein 18 homolog OS=Mus musculus OX=10090 GN=Utp18 PE=1 SV=1	sp|Q5SSI6|UTP18_MOUSE	61 kDa	1
Isoform 2 of Ubiquitin-associated protein 2-like OS=Mus musculus OX=10090 GN=Ubap2l	sp|Q80X50-2|UBP2L_MOUSE (+4)	107 kDa	1
EH domain-containing protein 4 OS=Mus musculus OX=10090 GN=Ehd4 PE=1 SV=1	sp|Q9EQP2|EHD4_MOUSE	61 kDa	1
Filamin-A OS=Mus musculus OX=10090 GN=Flna PE=1 SV=5	sp|Q8BTM8|FLNA_MOUSE	281 kDa	0
Ladinin-1 OS=Mus musculus OX=10090 GN=Lad1 PE=1 SV=1	sp|P57016|LAD1_MOUSE	59 kDa	0
Tropomodulin-3 OS=Mus musculus OX=10090 GN=Tmod3 PE=1 SV=1	sp|Q9JHJ0|TMOD3_MOUSE	40 kDa	0
Isoform 3 of Unconventional myosin-Ic OS=Mus musculus OX=10090 GN=Myo1c	sp|Q9WTI7-3|MYO1C_MOUSE (+2)	120 kDa	0
Isoform 1 of Unconventional myosin-XVIIIa OS=Mus musculus OX=10090 GN=Myo18a	sp|Q9JMH9-1|MY18A_MOUSE (+5)	231 kDa	0
Isoform 2 of Pro-interleukin-16 OS=Mus musculus OX=10090 GN=Il16	sp|O54824-2|IL16_MOUSE (+1)	66 kDa	0
Signal-induced proliferation-associated protein 1 OS=Mus musculus OX=10090 GN=Sipa1 PE=1 SV=2	sp|P46062|SIPA1_MOUSE	112 kDa	0
Kinesin-like protein KIF2C OS=Mus musculus OX=10090 GN=Kif2c PE=1 SV=1	sp|Q922S8|KIF2C_MOUSE	81 kDa	0
Protein flightless-1 homolog OS=Mus musculus OX=10090 GN=Flii PE=1 SV=1	sp|Q9JJ28|FLII_MOUSE	145 kDa	0
Small subunit processome component 20 homolog OS=Mus musculus OX=10090 GN=Utp20 PE=1 SV=2	sp|Q5XG71|UTP20_MOUSE	318 kDa	0
Transmembrane protein 214 OS=Mus musculus OX=10090 GN=Tmem214 PE=1 SV=1	sp|Q8BM55|TM214_MOUSE	76 kDa	0
Electron transfer flavoprotein subunit alpha, mitochondrial OS=Mus musculus OX=10090 GN=Etfa PE=1 SV=2	sp|Q99LC5|ETFA_MOUSE	35 kDa	0
Ribonuclease P protein subunit p30 OS=Mus musculus OX=10090 GN=Rpp30 PE=1 SV=1	sp|O88796|RPP30_MOUSE	29 kDa	0
Electron transfer flavoprotein subunit beta OS=Mus musculus OX=10090 GN=Etfb PE=1 SV=3	sp|Q9DCW4|ETFB_MOUSE	28 kDa	0
F-actin-capping protein subunit alpha-2 OS=Mus musculus OX=10090 GN=Capza2 PE=1 SV=3	sp|P47754|CAZA2_MOUSE	33 kDa	0
Leucine-rich repeat and calponin homology domain-containing protein 1 OS=Mus musculus OX=10090 GN=Lrch1 PE=1 SV=2	sp|P62046|LRCH1_MOUSE	79 kDa	0
PDZ and LIM domain protein 2 OS=Mus musculus OX=10090 GN=Pdlim2 PE=1 SV=1	sp|Q8R1G6|PDLI2_MOUSE	38 kDa	0
26S proteasome non-ATPase regulatory subunit 2 OS=Mus musculus OX=10090 GN=Psmd2 PE=1 SV=1	sp|Q8VDM4|PSMD2_MOUSE	100 kDa	0
Eukaryotic translation initiation factor 3 subunit F OS=Mus musculus OX=10090 GN=Eif3f PE=1 SV=2	sp|Q9DCH4|EIF3F_MOUSE	38 kDa	0
Isoform 2 of Twinfilin-2 OS=Mus musculus OX=10090 GN=Twf2	sp|Q9Z0P5-2|TWF2_MOUSE (+1)	39 kDa	0
Nucleolar complex protein 2 homolog OS=Mus musculus OX=10090 GN=Noc2l PE=1 SV=2	sp|Q9WV70|NOC2L_MOUSE	85 kDa	0
Alpha-actinin-1 OS=Mus musculus OX=10090 GN=Actn1 PE=1 SV=1	sp|Q7TPR4|ACTN1_MOUSE	103 kDa	0
U6 snRNA-associated Sm-like protein LSm7 OS=Mus musculus OX=10090 GN=Lsm7 PE=1 SV=1	sp|Q9CQQ8|LSM7_MOUSE	12 kDa	0
DNA-directed RNA polymerases I and III subunit RPAC1 OS=Mus musculus OX=10090 GN=Polr1c PE=1 SV=3	sp|P52432|RPAC1_MOUSE	39 kDa	0
ATP-dependent RNA helicase DDX39A OS=Mus musculus OX=10090 GN=Ddx39a PE=1 SV=1	sp|Q8VDW0|DX39A_MOUSE	49 kDa	0
Cleavage stimulation factor subunit 1 OS=Mus musculus OX=10090 GN=Cstf1 PE=1 SV=1	sp|Q99LC2|CSTF1_MOUSE	48 kDa	0
Importin subunit alpha-3 OS=Mus musculus OX=10090 GN=Kpna4 PE=1 SV=1	sp|O35343|IMA3_MOUSE	58 kDa	0
Chromosome-associated kinesin KIF4 OS=Mus musculus OX=10090 GN=Kif4 PE=1 SV=3	sp|P33174|KIF4_MOUSE	140 kDa	0
Structural maintenance of chromosomes protein 6 OS=Mus musculus OX=10090 GN=Smc6 PE=1 SV=1	sp|Q924W5|SMC6_MOUSE	127 kDa	0
U3 small nucleolar RNA-associated protein 14 homolog A OS=Mus musculus OX=10090 GN=Utp14a PE=1 SV=1	sp|Q640M1|UT14A_MOUSE	87 kDa	0
Signal transducer and activator of transcription 5A OS=Mus musculus OX=10090 GN=Stat5a PE=1 SV=1	sp|P42230|STA5A_MOUSE (+1)	91 kDa	0
Bromodomain-containing protein 4 OS=Mus musculus OX=10090 GN=Brd4 PE=1 SV=2	sp|Q9ESU6|BRD4_MOUSE	156 kDa	0
Isoform 2 of RNA-binding protein 26 OS=Mus musculus OX=10090 GN=Rbm26	sp|Q6NZN0-2|RBM26_MOUSE (+4)	113 kDa	0
U3 small nucleolar ribonucleoprotein protein IMP3 OS=Mus musculus OX=10090 GN=Imp3 PE=2 SV=1	sp|Q921Y2|IMP3_MOUSE	22 kDa	0
Coatomer subunit alpha OS=Mus musculus OX=10090 GN=Copa PE=1 SV=2	sp|Q8CIE6|COPA_MOUSE	138 kDa	0
Isoform 2 of TRIO and F-actin-binding protein OS=Mus musculus OX=10090 GN=Triobp	sp|Q99KW3-2|TARA_MOUSE (+2)	224 kDa	0
Nuclear pore complex protein Nup160 OS=Mus musculus OX=10090 GN=Nup160 PE=1 SV=2	sp|Q9Z0W3|NU160_MOUSE	158 kDa	0
T-cell surface glycoprotein CD3 delta chain OS=Mus musculus OX=10090 GN=Cd3d PE=1 SV=1	sp|P04235|CD3D_MOUSE	19 kDa	0
Protein dpy-30 homolog OS=Mus musculus OX=10090 GN=Dpy30 PE=1 SV=1	sp|Q99LT0|DPY30_MOUSE	11 kDa	0
Isoform 2 of DnaJ homolog subfamily A member 3, mitochondrial OS=Mus musculus OX=10090 GN=Dnaja3	sp|Q99M87-2|DNJA3_MOUSE (+2)	49 kDa	0
Isoform Short of Long-chain-fatty-acid--CoA ligase 4 OS=Mus musculus OX=10090 GN=Acsl4	sp|Q9QUJ7-2|ACSL4_MOUSE (+1)	74 kDa	0
Beta-actin-like protein 2 OS=Mus musculus OX=10090 GN=Actbl2 PE=1 SV=1	sp|Q8BFZ3|ACTBL_MOUSE	42 kDa	0
Enhancer of mRNA-decapping protein 3 OS=Mus musculus OX=10090 GN=Edc3 PE=1 SV=1	sp|Q8K2D3|EDC3_MOUSE	56 kDa	0
Isoform 2 of Structural maintenance of chromosomes protein 5 OS=Mus musculus OX=10090 GN=Smc5	sp|Q8CG46-2|SMC5_MOUSE (+1)	127 kDa	0
Isoform 2 of Supervillin OS=Mus musculus OX=10090 GN=Svil	sp|Q8K4L3-3|SVIL_MOUSE (+1)	199 kDa	0
Leucine-rich PPR motif-containing protein, mitochondrial OS=Mus musculus OX=10090 GN=Lrpprc PE=1 SV=2	sp|Q6PB66|LPPRC_MOUSE	157 kDa	0
DNA ligase 1 OS=Mus musculus OX=10090 GN=Lig1 PE=1 SV=2	sp|P37913|DNLI1_MOUSE	102 kDa	0
Peroxisomal membrane protein PMP34 OS=Mus musculus OX=10090 GN=Slc25a17 PE=1 SV=1	sp|O70579|PM34_MOUSE	34 kDa	0
Isoform 2 of Gelsolin OS=Mus musculus OX=10090 GN=Gsn	sp|P13020-2|GELS_MOUSE (+1)	81 kDa	0
U6 snRNA-associated Sm-like protein LSm5 OS=Mus musculus OX=10090 GN=Lsm5 PE=3 SV=2	sp|P62322|LSM5_MOUSE	10 kDa	0
DNA replication licensing factor MCM2 OS=Mus musculus OX=10090 GN=Mcm2 PE=1 SV=3	sp|P97310|MCM2_MOUSE	102 kDa	0
Testis-expressed protein 10 OS=Mus musculus OX=10090 GN=Tex10 PE=1 SV=1	sp|Q3URQ0|TEX10_MOUSE	105 kDa	0
Isoform 2 of Pre-rRNA-processing protein TSR1 homolog OS=Mus musculus OX=10090 GN=Tsr1	sp|Q5SWD9-2|TSR1_MOUSE (+1)	78 kDa	0
DDB1- and CUL4-associated factor 13 OS=Mus musculus OX=10090 GN=Dcaf13 PE=2 SV=2	sp|Q6PAC3|DCA13_MOUSE	51 kDa	0
Isoform 2 of Polypyrimidine tract-binding protein 3 OS=Mus musculus OX=10090 GN=Ptbp3	sp|Q8BHD7-2|PTBP3_MOUSE (+1)	56 kDa	0
Isoform 2 of UDP-N-acetylglucosamine--peptide N-acetylglucosaminyltransferase 110 kDa subunit OS=Mus musculus OX=10090 GN=Ogt	sp|Q8CGY8-2|OGT1_MOUSE (+1)	116 kDa	0
Isoform 2 of Disks large-associated protein 5 OS=Mus musculus OX=10090 GN=Dlgap5	sp|Q8K4R9-2|DLGP5_MOUSE (+2)	85 kDa	0
E3 SUMO-protein ligase NSE2 OS=Mus musculus OX=10090 GN=Nsmce2 PE=2 SV=1	sp|Q91VT1|NSE2_MOUSE	28 kDa	0
Ashwin OS=Mus musculus OX=10090 PE=1 SV=1	sp|Q922M7|ASHWN_MOUSE	26 kDa	0
Trifunctional enzyme subunit beta, mitochondrial OS=Mus musculus OX=10090 GN=Hadhb PE=1 SV=1	sp|Q99JY0|ECHB_MOUSE	51 kDa	0
Lysine--tRNA ligase OS=Mus musculus OX=10090 GN=Kars1 PE=1 SV=1	sp|Q99MN1|SYK_MOUSE	68 kDa	0
Cactin OS=Mus musculus OX=10090 GN=Cactin PE=1 SV=2	sp|Q9CS00|CATIN_MOUSE	91 kDa	0
Arginine--tRNA ligase, cytoplasmic OS=Mus musculus OX=10090 GN=Rars1 PE=1 SV=2	sp|Q9D0I9|SYRC_MOUSE	76 kDa	0
Bifunctional polynucleotide phosphatase/kinase OS=Mus musculus OX=10090 GN=Pnkp PE=1 SV=2	sp|Q9JLV6|PNKP_MOUSE	57 kDa	0
Cleavage and polyadenylation specificity factor subunit 3 OS=Mus musculus OX=10090 GN=Cpsf3 PE=1 SV=2	sp|Q9QXK7|CPSF3_MOUSE	78 kDa	0
Guanine nucleotide-binding protein G(i) subunit alpha OS=Mus musculus OX=10090 GN=Gnai3 PE=1 SV=3	sp|Q9DC51|GNAI3_MOUSE	41 kDa	0
Isoform 2 of Receptor-type tyrosine-protein phosphatase C OS=Mus musculus OX=10090 GN=Ptprc	sp|P06800-5|PTPRC_MOUSE (+2)	140 kDa	0
Isoform 2 of CUGBP Elav-like family member 2 OS=Mus musculus OX=10090 GN=Celf2	sp|Q9Z0H4-2|CELF2_MOUSE (+7)	55 kDa	0
Eukaryotic translation initiation factor 3 subunit D OS=Mus musculus OX=10090 GN=Eif3d PE=1 SV=2	sp|O70194|EIF3D_MOUSE	64 kDa	0
Eukaryotic translation initiation factor 3 subunit L OS=Mus musculus OX=10090 GN=Eif3l PE=1 SV=1	sp|Q8QZY1|EIF3L_MOUSE	67 kDa	0
Phenylalanine--tRNA ligase beta subunit OS=Mus musculus OX=10090 GN=Farsb PE=1 SV=2	sp|Q9WUA2|SYFB_MOUSE	66 kDa	0
Linker for activation of T-cells family member 1 OS=Mus musculus OX=10090 GN=Lat PE=1 SV=1	sp|O54957|LAT_MOUSE	26 kDa	0
Isoform 2 of Target of EGR1 protein 1 OS=Mus musculus OX=10090 GN=Toe1	sp|Q9D2E2-2|TOE1_MOUSE (+1)	37 kDa	0
Isoform 2 of Polycomb protein EED OS=Mus musculus OX=10090 GN=Eed	sp|Q921E6-2|EED_MOUSE (+2)	56 kDa	0
N-alpha-acetyltransferase 15, NatA auxiliary subunit OS=Mus musculus OX=10090 GN=Naa15 PE=1 SV=1	sp|Q80UM3|NAA15_MOUSE	101 kDa	0
Cysteine and glycine-rich protein 1 OS=Mus musculus OX=10090 GN=Csrp1 PE=1 SV=3	sp|P97315|CSRP1_MOUSE	21 kDa	0
Nuclear pore complex protein Nup133 OS=Mus musculus OX=10090 GN=Nup133 PE=1 SV=2	sp|Q8R0G9|NU133_MOUSE	129 kDa	0
U3 small nucleolar RNA-associated protein 4 homolog OS=Mus musculus OX=10090 GN=Utp4 PE=2 SV=3	sp|Q8R2N2|UTP4_MOUSE	77 kDa	0
Actin-binding LIM protein 1 OS=Mus musculus OX=10090 GN=Ablim1 PE=1 SV=1	sp|Q8K4G5|ABLM1_MOUSE	97 kDa	0
Intracisternal A-particle Gag-related polyprotein OS=Mouse intracisternal a-particle MIA14 OX=11753 GN=gag PE=3 SV=2	sp|P11365|GAG_IPMA	92 kDa	0
Dolichyl-diphosphooligosaccharide--protein glycosyltransferase subunit STT3B OS=Mus musculus OX=10090 GN=Stt3b PE=1 SV=2	sp|Q3TDQ1|STT3B_MOUSE	93 kDa	0
Exosome complex component RRP40 OS=Mus musculus OX=10090 GN=Exosc3 PE=1 SV=3	sp|Q7TQK4|EXOS3_MOUSE	30 kDa	0
Cold shock domain-containing protein E1 OS=Mus musculus OX=10090 GN=Csde1 PE=1 SV=1	sp|Q91W50|CSDE1_MOUSE	89 kDa	0
Cytochrome c oxidase subunit NDUFA4 OS=Mus musculus OX=10090 GN=Ndufa4 PE=1 SV=2	sp|Q62425|NDUA4_MOUSE	9 kDa	0
Regulator of chromosome condensation OS=Mus musculus OX=10090 GN=Rcc1 PE=1 SV=1	sp|Q8VE37|RCC1_MOUSE	45 kDa	0
Isoform 2 of Bromodomain-containing protein 8 OS=Mus musculus OX=10090 GN=Brd8	sp|Q8R3B7-2|BRD8_MOUSE (+1)	95 kDa	0
Eukaryotic translation initiation factor 3 subunit G OS=Mus musculus OX=10090 GN=Eif3g PE=1 SV=2	sp|Q9Z1D1|EIF3G_MOUSE	36 kDa	0
M-phase phosphoprotein 6 OS=Mus musculus OX=10090 GN=Mphosph6 PE=1 SV=1	sp|Q9D1Q1|MPH6_MOUSE	19 kDa	0
Isoform 2 of Splicing regulatory glutamine/lysine-rich protein 1 OS=Mus musculus OX=10090 GN=Srek1	sp|Q8BZX4-2|SREK1_MOUSE (+1)	69 kDa	0
WD repeat-containing protein 5 OS=Mus musculus OX=10090 GN=Wdr5 PE=1 SV=1	sp|P61965|WDR5_MOUSE	37 kDa	0
Hematopoietic lineage cell-specific protein OS=Mus musculus OX=10090 GN=Hcls1 PE=1 SV=2	sp|P49710|HCLS1_MOUSE	54 kDa	0
39S ribosomal protein L12, mitochondrial OS=Mus musculus OX=10090 GN=Mrpl12 PE=1 SV=2	sp|Q9DB15|RM12_MOUSE	22 kDa	0
Casein kinase II subunit alpha' OS=Mus musculus OX=10090 GN=Csnk2a2 PE=1 SV=1	sp|O54833|CSK22_MOUSE	41 kDa	0
Chloride intracellular channel protein 1 OS=Mus musculus OX=10090 GN=Clic1 PE=1 SV=3	sp|Q9Z1Q5|CLIC1_MOUSE	27 kDa	0

## Sheet: ADNP 2
Table S5. Mass spectrometry data of immunoprecipitation with anti-ADNP and anti-BRG1 antibodies, related to Figure 5.
Identified Proteins (875/883)	Accession Number	Molecular Weight	ADNP (2)
Myosin-9 OS=Mus musculus OX=10090 GN=Myh9 PE=1 SV=4	sp|Q8VDD5|MYH9_MOUSE	226 kDa	86
U5 small nuclear ribonucleoprotein 200 kDa helicase OS=Mus musculus OX=10090 GN=Snrnp200 PE=1 SV=1	sp|Q6P4T2|U520_MOUSE	245 kDa	77
Pre-mRNA-processing-splicing factor 8 OS=Mus musculus OX=10090 GN=Prpf8 PE=1 SV=2	sp|Q99PV0|PRP8_MOUSE	274 kDa	69
Isoform 2 of Spectrin alpha chain, non-erythrocytic 1 OS=Mus musculus OX=10090 GN=Sptan1	sp|P16546-2|SPTN1_MOUSE (+1)	282 kDa	61
Splicing factor 3B subunit 1 OS=Mus musculus OX=10090 GN=Sf3b1 PE=1 SV=1	sp|Q99NB9|SF3B1_MOUSE	146 kDa	49
Spectrin beta chain, non-erythrocytic 1 OS=Mus musculus OX=10090 GN=Sptbn1 PE=1 SV=2	sp|Q62261|SPTB2_MOUSE	274 kDa	48
Myb-binding protein 1A OS=Mus musculus OX=10090 GN=Mybbp1a PE=1 SV=2	sp|Q7TPV4|MBB1A_MOUSE	152 kDa	44
Isoform PLEC-1I of Plectin OS=Mus musculus OX=10090 GN=Plec	sp|Q9QXS1-16|PLEC_MOUSE	517 kDa	44
116 kDa U5 small nuclear ribonucleoprotein component OS=Mus musculus OX=10090 GN=Eftud2 PE=1 SV=1	sp|O08810|U5S1_MOUSE	109 kDa	37
Unconventional myosin-Ig OS=Mus musculus OX=10090 GN=Myo1g PE=1 SV=1	sp|Q5SUA5|MYO1G_MOUSE	117 kDa	36
Chromodomain-helicase-DNA-binding protein 4 OS=Mus musculus OX=10090 GN=Chd4 PE=1 SV=1	sp|Q6PDQ2|CHD4_MOUSE	218 kDa	32
Alpha-actinin-4 OS=Mus musculus OX=10090 GN=Actn4 PE=1 SV=1	sp|P57780|ACTN4_MOUSE	105 kDa	32
Pre-mRNA-processing factor 6 OS=Mus musculus OX=10090 GN=Prpf6 PE=1 SV=1	sp|Q91YR7|PRP6_MOUSE	107 kDa	30
Structural maintenance of chromosomes flexible hinge domain-containing protein 1 OS=Mus musculus OX=10090 GN=Smchd1 PE=1 SV=2	sp|Q6P5D8|SMHD1_MOUSE	226 kDa	30
Endoplasmic reticulum chaperone BiP OS=Mus musculus OX=10090 GN=Hspa5 PE=1 SV=3	sp|P20029|BIP_MOUSE	72 kDa	29
Serine/arginine repetitive matrix protein 2 OS=Mus musculus OX=10090 GN=Srrm2 PE=1 SV=3	sp|Q8BTI8|SRRM2_MOUSE	295 kDa	29
Myosin-10 OS=Mus musculus OX=10090 GN=Myh10 PE=1 SV=2	sp|Q61879|MYH10_MOUSE	229 kDa	28
Dedicator of cytokinesis protein 8 OS=Mus musculus OX=10090 GN=Dock8 PE=1 SV=4	sp|Q8C147|DOCK8_MOUSE	239 kDa	28
Hypoxia up-regulated protein 1 OS=Mus musculus OX=10090 GN=Hyou1 PE=1 SV=1	sp|Q9JKR6|HYOU1_MOUSE	111 kDa	27
Isoform 2 of Heterogeneous nuclear ribonucleoprotein M OS=Mus musculus OX=10090 GN=Hnrnpm	sp|Q9D0E1-2|HNRPM_MOUSE (+1)	74 kDa	27
Elongation factor 2 OS=Mus musculus OX=10090 GN=Eef2 PE=1 SV=2	sp|P58252|EF2_MOUSE	95 kDa	27
Isoform 2 of ATP-dependent RNA helicase A OS=Mus musculus OX=10090 GN=Dhx9	sp|O70133-2|DHX9_MOUSE (+1)	150 kDa	27
Activity-dependent neuroprotector homeobox protein OS=Mus musculus OX=10090 GN=Adnp PE=1 SV=2	sp|Q9Z103|ADNP_MOUSE	124 kDa	26
Splicing factor, proline- and glutamine-rich OS=Mus musculus OX=10090 GN=Sfpq PE=1 SV=1	sp|Q8VIJ6|SFPQ_MOUSE	75 kDa	24
Splicing factor 3B subunit 3 OS=Mus musculus OX=10090 GN=Sf3b3 PE=1 SV=1	sp|Q921M3|SF3B3_MOUSE	136 kDa	24
Probable ATP-dependent RNA helicase DDX17 OS=Mus musculus OX=10090 GN=Ddx17 PE=1 SV=1	sp|Q501J6|DDX17_MOUSE	72 kDa	24
Probable ATP-dependent RNA helicase DDX46 OS=Mus musculus OX=10090 GN=Ddx46 PE=1 SV=2	sp|Q569Z5|DDX46_MOUSE	117 kDa	24
Structural maintenance of chromosomes protein 3 OS=Mus musculus OX=10090 GN=Smc3 PE=1 SV=2	sp|Q9CW03|SMC3_MOUSE	142 kDa	24
Treacle protein OS=Mus musculus OX=10090 GN=Tcof1 PE=1 SV=1	sp|O08784|TCOF_MOUSE	135 kDa	23
Endoplasmin OS=Mus musculus OX=10090 GN=Hsp90b1 PE=1 SV=2	sp|P08113|ENPL_MOUSE	92 kDa	23
THO complex subunit 2 OS=Mus musculus OX=10090 GN=Thoc2 PE=1 SV=1	sp|B1AZI6|THOC2_MOUSE	183 kDa	23
Nucleolar RNA helicase 2 OS=Mus musculus OX=10090 GN=Ddx21 PE=1 SV=3	sp|Q9JIK5|DDX21_MOUSE	94 kDa	23
DNA (cytosine-5)-methyltransferase 1 OS=Mus musculus OX=10090 GN=Dnmt1 PE=1 SV=5	sp|P13864|DNMT1_MOUSE	183 kDa	23
Isoform 2 of Transcription elongation regulator 1 OS=Mus musculus OX=10090 GN=Tcerg1	sp|Q8CGF7-2|TCRG1_MOUSE (+1)	122 kDa	22
Vimentin OS=Mus musculus OX=10090 GN=Vim PE=1 SV=3	sp|P20152|VIME_MOUSE	54 kDa	21
Polyadenylate-binding protein 1 OS=Mus musculus OX=10090 GN=Pabpc1 PE=1 SV=2	sp|P29341|PABP1_MOUSE	71 kDa	21
ATP-dependent RNA helicase DDX1 OS=Mus musculus OX=10090 GN=Ddx1 PE=1 SV=1	sp|Q91VR5|DDX1_MOUSE	83 kDa	21
Pre-mRNA-splicing factor ATP-dependent RNA helicase DHX15 OS=Mus musculus OX=10090 GN=Dhx15 PE=1 SV=2	sp|O35286|DHX15_MOUSE	91 kDa	21
Nucleolin OS=Mus musculus OX=10090 GN=Ncl PE=1 SV=2	sp|P09405|NUCL_MOUSE	77 kDa	21
U4/U6.U5 tri-snRNP-associated protein 1 OS=Mus musculus OX=10090 GN=Sart1 PE=1 SV=1	sp|Q9Z315|SNUT1_MOUSE	91 kDa	21
Actin, cytoplasmic 1 OS=Mus musculus OX=10090 GN=Actb PE=1 SV=1	sp|P60710|ACTB_MOUSE (+1)	42 kDa	20
Isoform 2 of Heterogeneous nuclear ribonucleoprotein K OS=Mus musculus OX=10090 GN=Hnrnpk	sp|P61979-2|HNRPK_MOUSE (+1)	51 kDa	20
Heat shock cognate 71 kDa protein OS=Mus musculus OX=10090 GN=Hspa8 PE=1 SV=1	sp|P63017|HSP7C_MOUSE	71 kDa	20
ATP-dependent RNA helicase DDX3X OS=Mus musculus OX=10090 GN=Ddx3x PE=1 SV=3	sp|Q62167|DDX3X_MOUSE	73 kDa	20
Transcription factor ETV6 OS=Mus musculus OX=10090 GN=Etv6 PE=1 SV=1	sp|P97360|ETV6_MOUSE	56 kDa	19
Non-POU domain-containing octamer-binding protein OS=Mus musculus OX=10090 GN=Nono PE=1 SV=3	sp|Q99K48|NONO_MOUSE	55 kDa	19
Matrin-3 OS=Mus musculus OX=10090 GN=Matr3 PE=1 SV=1	sp|Q8K310|MATR3_MOUSE	95 kDa	19
Isoform 2 of Heterogeneous nuclear ribonucleoprotein U OS=Mus musculus OX=10090 GN=Hnrnpu	sp|Q8VEK3-2|HNRPU_MOUSE (+1)	87 kDa	19
Cell division cycle 5-like protein OS=Mus musculus OX=10090 GN=Cdc5l PE=1 SV=2	sp|Q6A068|CDC5L_MOUSE	92 kDa	19
Dedicator of cytokinesis protein 2 OS=Mus musculus OX=10090 GN=Dock2 PE=1 SV=3	sp|Q8C3J5|DOCK2_MOUSE	212 kDa	19
Eukaryotic translation initiation factor 5B OS=Mus musculus OX=10090 GN=Eif5b PE=1 SV=2	sp|Q05D44|IF2P_MOUSE	138 kDa	19
Isoform 3 of Poly(U)-binding-splicing factor PUF60 OS=Mus musculus OX=10090 GN=Puf60	sp|Q3UEB3-3|PUF60_MOUSE	54 kDa	19
Thyroid hormone receptor-associated protein 3 OS=Mus musculus OX=10090 GN=Thrap3 PE=1 SV=1	sp|Q569Z6|TR150_MOUSE	108 kDa	19
Stress-70 protein, mitochondrial OS=Mus musculus OX=10090 GN=Hspa9 PE=1 SV=3	sp|P38647|GRP75_MOUSE	73 kDa	19
Elongation factor 1-alpha 1 OS=Mus musculus OX=10090 GN=Eef1a1 PE=1 SV=3	sp|P10126|EF1A1_MOUSE	50 kDa	18
RNA-binding protein 25 OS=Mus musculus OX=10090 GN=Rbm25 PE=1 SV=2	sp|B2RY56|RBM25_MOUSE	100 kDa	18
Tubulin beta-5 chain OS=Mus musculus OX=10090 GN=Tubb5 PE=1 SV=1	sp|P99024|TBB5_MOUSE	50 kDa	18
Filamin-A OS=Mus musculus OX=10090 GN=Flna PE=1 SV=5	sp|Q8BTM8|FLNA_MOUSE	281 kDa	18
60S ribosomal protein L7 OS=Mus musculus OX=10090 GN=Rpl7 PE=1 SV=2	sp|P14148|RL7_MOUSE	31 kDa	17
Eukaryotic translation initiation factor 2 subunit 3, X-linked OS=Mus musculus OX=10090 GN=Eif2s3x PE=1 SV=2	sp|Q9Z0N1|IF2G_MOUSE	51 kDa	17
Eukaryotic initiation factor 4A-III OS=Mus musculus OX=10090 GN=Eif4a3 PE=1 SV=3	sp|Q91VC3|IF4A3_MOUSE	47 kDa	17
Staphylococcal nuclease domain-containing protein 1 OS=Mus musculus OX=10090 GN=Snd1 PE=1 SV=1	sp|Q78PY7|SND1_MOUSE	102 kDa	17
Dedicator of cytokinesis protein 11 OS=Mus musculus OX=10090 GN=Dock11 PE=1 SV=1	sp|A2AF47|DOC11_MOUSE	238 kDa	17
Clathrin heavy chain 1 OS=Mus musculus OX=10090 GN=Cltc PE=1 SV=3	sp|Q68FD5|CLH1_MOUSE	192 kDa	17
Serine/arginine repetitive matrix protein 1 OS=Mus musculus OX=10090 GN=Srrm1 PE=1 SV=2	sp|Q52KI8|SRRM1_MOUSE	107 kDa	16
Ras GTPase-activating protein-binding protein 1 OS=Mus musculus OX=10090 GN=G3bp1 PE=1 SV=1	sp|P97855|G3BP1_MOUSE	52 kDa	16
Eukaryotic translation initiation factor 2 subunit 1 OS=Mus musculus OX=10090 GN=Eif2s1 PE=1 SV=3	sp|Q6ZWX6|IF2A_MOUSE	36 kDa	16
60S ribosomal protein L7a OS=Mus musculus OX=10090 GN=Rpl7a PE=1 SV=2	sp|P12970|RL7A_MOUSE	30 kDa	16
Tubulin alpha-1C chain OS=Mus musculus OX=10090 GN=Tuba1c PE=1 SV=1	sp|P68373|TBA1C_MOUSE	50 kDa	16
Splicing factor 3A subunit 1 OS=Mus musculus OX=10090 GN=Sf3a1 PE=1 SV=1	sp|Q8K4Z5|SF3A1_MOUSE	89 kDa	16
Proliferation-associated protein 2G4 OS=Mus musculus OX=10090 GN=Pa2g4 PE=1 SV=3	sp|P50580|PA2G4_MOUSE	44 kDa	16
Pre-mRNA-processing factor 40 homolog A OS=Mus musculus OX=10090 GN=Prpf40a PE=1 SV=1	sp|Q9R1C7|PR40A_MOUSE	108 kDa	16
Heterogeneous nuclear ribonucleoprotein L OS=Mus musculus OX=10090 GN=Hnrnpl PE=1 SV=2	sp|Q8R081|HNRPL_MOUSE	64 kDa	16
Lamin-B1 OS=Mus musculus OX=10090 GN=Lmnb1 PE=1 SV=3	sp|P14733|LMNB1_MOUSE	67 kDa	16
Isoform 3 of Cytoskeleton-associated protein 5 OS=Mus musculus OX=10090 GN=Ckap5	sp|A2AGT5-3|CKAP5_MOUSE (+1)	224 kDa	16
Coronin-1A OS=Mus musculus OX=10090 GN=Coro1a PE=1 SV=5	sp|O89053|COR1A_MOUSE	51 kDa	16
Eukaryotic initiation factor 4A-I OS=Mus musculus OX=10090 GN=Eif4a1 PE=1 SV=1	sp|P60843|IF4A1_MOUSE	46 kDa	16
Isoform 3 of Interleukin enhancer-binding factor 3 OS=Mus musculus OX=10090 GN=Ilf3	sp|Q9Z1X4-3|ILF3_MOUSE (+1)	98 kDa	16
Cell division cycle and apoptosis regulator protein 1 OS=Mus musculus OX=10090 GN=Ccar1 PE=1 SV=1	sp|Q8CH18|CCAR1_MOUSE	132 kDa	16
60S ribosomal protein L4 OS=Mus musculus OX=10090 GN=Rpl4 PE=1 SV=3	sp|Q9D8E6|RL4_MOUSE	47 kDa	15
Pre-mRNA-processing factor 19 OS=Mus musculus OX=10090 GN=Prpf19 PE=1 SV=1	sp|Q99KP6|PRP19_MOUSE	55 kDa	15
ADP/ATP translocase 2 OS=Mus musculus OX=10090 GN=Slc25a5 PE=1 SV=3	sp|P51881|ADT2_MOUSE	33 kDa	15
SWI/SNF-related matrix-associated actin-dependent regulator of chromatin subfamily A member 5 OS=Mus musculus OX=10090 GN=Smarca5 PE=1 SV=1	sp|Q91ZW3|SMCA5_MOUSE	122 kDa	15
SNW domain-containing protein 1 OS=Mus musculus OX=10090 GN=Snw1 PE=1 SV=3	sp|Q9CSN1|SNW1_MOUSE	61 kDa	15
Nucleolar protein 56 OS=Mus musculus OX=10090 GN=Nop56 PE=1 SV=2	sp|Q9D6Z1|NOP56_MOUSE	64 kDa	15
DNA replication licensing factor MCM5 OS=Mus musculus OX=10090 GN=Mcm5 PE=1 SV=2	sp|P49718|MCM5_MOUSE	82 kDa	15
Zinc finger CCCH domain-containing protein 14 OS=Mus musculus OX=10090 GN=Zc3h14 PE=1 SV=1	sp|Q8BJ05|ZC3HE_MOUSE	82 kDa	15
Protein RCC2 OS=Mus musculus OX=10090 GN=Rcc2 PE=1 SV=1	sp|Q8BK67|RCC2_MOUSE	56 kDa	15
Probable ATP-dependent RNA helicase DDX5 OS=Mus musculus OX=10090 GN=Ddx5 PE=1 SV=2	sp|Q61656|DDX5_MOUSE	69 kDa	14
Eukaryotic translation initiation factor 2 subunit 2 OS=Mus musculus OX=10090 GN=Eif2s2 PE=1 SV=1	sp|Q99L45|IF2B_MOUSE	38 kDa	14
Spliceosome RNA helicase Ddx39b OS=Mus musculus OX=10090 GN=Ddx39b PE=1 SV=1	sp|Q9Z1N5|DX39B_MOUSE	49 kDa	14
Heterogeneous nuclear ribonucleoprotein A3 OS=Mus musculus OX=10090 GN=Hnrnpa3 PE=1 SV=1	sp|Q8BG05|ROA3_MOUSE	40 kDa	14
Structural maintenance of chromosomes protein 1A OS=Mus musculus OX=10090 GN=Smc1a PE=1 SV=4	sp|Q9CU62|SMC1A_MOUSE	143 kDa	14
Isoform 2 of Heterogeneous nuclear ribonucleoproteins A2/B1 OS=Mus musculus OX=10090 GN=Hnrnpa2b1	sp|O88569-2|ROA2_MOUSE (+2)	36 kDa	14
U4/U6 small nuclear ribonucleoprotein Prp31 OS=Mus musculus OX=10090 GN=Prpf31 PE=1 SV=3	sp|Q8CCF0|PRP31_MOUSE	55 kDa	14
Ladinin-1 OS=Mus musculus OX=10090 GN=Lad1 PE=1 SV=1	sp|P57016|LAD1_MOUSE	59 kDa	14
Isoform 3 of Unconventional myosin-Ic OS=Mus musculus OX=10090 GN=Myo1c	sp|Q9WTI7-3|MYO1C_MOUSE (+2)	120 kDa	14
Polypyrimidine tract-binding protein 1 OS=Mus musculus OX=10090 GN=Ptbp1 PE=1 SV=2	sp|P17225|PTBP1_MOUSE	56 kDa	13
Serine/arginine-rich splicing factor 1 OS=Mus musculus OX=10090 GN=Srsf1 PE=1 SV=3	sp|Q6PDM2|SRSF1_MOUSE	28 kDa	13
Heat shock protein HSP 90-beta OS=Mus musculus OX=10090 GN=Hsp90ab1 PE=1 SV=3	sp|P11499|HS90B_MOUSE	83 kDa	13
Isoform 2 of Bcl-2-associated transcription factor 1 OS=Mus musculus OX=10090 GN=Bclaf1	sp|Q8K019-2|BCLF1_MOUSE (+1)	106 kDa	13
Nucleolar protein 58 OS=Mus musculus OX=10090 GN=Nop58 PE=1 SV=1	sp|Q6DFW4|NOP58_MOUSE	60 kDa	13
THO complex subunit 1 OS=Mus musculus OX=10090 GN=Thoc1 PE=1 SV=1	sp|Q8R3N6|THOC1_MOUSE	75 kDa	13
RNA-splicing ligase RtcB homolog OS=Mus musculus OX=10090 GN=Rtcb PE=1 SV=1	sp|Q99LF4|RTCB_MOUSE	55 kDa	13
Serine/threonine-protein phosphatase PP1-alpha catalytic subunit OS=Mus musculus OX=10090 GN=Ppp1ca PE=1 SV=1	sp|P62137|PP1A_MOUSE	38 kDa	13
RNA cytidine acetyltransferase OS=Mus musculus OX=10090 GN=Nat10 PE=1 SV=1	sp|Q8K224|NAT10_MOUSE	115 kDa	13
Isoform C1 of Heterogeneous nuclear ribonucleoproteins C1/C2 OS=Mus musculus OX=10090 GN=Hnrnpc	sp|Q9Z204-2|HNRPC_MOUSE	33 kDa	13
Isoform 2 of Serine hydroxymethyltransferase, mitochondrial OS=Mus musculus OX=10090 GN=Shmt2	sp|Q9CZN7-2|GLYM_MOUSE (+1)	55 kDa	13
Heterogeneous nuclear ribonucleoprotein Q OS=Mus musculus OX=10090 GN=Syncrip PE=1 SV=2	sp|Q7TMK9|HNRPQ_MOUSE	70 kDa	13
Pleiotropic regulator 1 OS=Mus musculus OX=10090 GN=Plrg1 PE=1 SV=1	sp|Q922V4|PLRG1_MOUSE	57 kDa	13
Isoform 2 of Protein phosphatase 1 regulatory subunit 12A OS=Mus musculus OX=10090 GN=Ppp1r12a	sp|Q9DBR7-2|MYPT1_MOUSE (+1)	112 kDa	13
Isoform 1 of Unconventional myosin-XVIIIa OS=Mus musculus OX=10090 GN=Myo18a	sp|Q9JMH9-1|MY18A_MOUSE (+5)	231 kDa	13
60S ribosomal protein L3 OS=Mus musculus OX=10090 GN=Rpl3 PE=1 SV=3	sp|P27659|RL3_MOUSE	46 kDa	12
60S ribosomal protein L6 OS=Mus musculus OX=10090 GN=Rpl6 PE=1 SV=3	sp|P47911|RL6_MOUSE	34 kDa	12
Apoptosis inhibitor 5 OS=Mus musculus OX=10090 GN=Api5 PE=1 SV=2	sp|O35841|API5_MOUSE	57 kDa	12
Peptidyl-prolyl cis-trans isomerase B OS=Mus musculus OX=10090 GN=Ppib PE=1 SV=2	sp|P24369|PPIB_MOUSE	24 kDa	12
Splicing factor U2AF 65 kDa subunit OS=Mus musculus OX=10090 GN=U2af2 PE=1 SV=3	sp|P26369|U2AF2_MOUSE	54 kDa	12
T-complex protein 1 subunit gamma OS=Mus musculus OX=10090 GN=Cct3 PE=1 SV=1	sp|P80318|TCPG_MOUSE	61 kDa	12
40S ribosomal protein S4, X isoform OS=Mus musculus OX=10090 GN=Rps4x PE=1 SV=2	sp|P62702|RS4X_MOUSE	30 kDa	12
Zinc finger CCCH domain-containing protein 11A OS=Mus musculus OX=10090 GN=Zc3h11a PE=1 SV=1	sp|Q6NZF1|ZC11A_MOUSE	86 kDa	12
40S ribosomal protein S3 OS=Mus musculus OX=10090 GN=Rps3 PE=1 SV=1	sp|P62908|RS3_MOUSE	27 kDa	12
Interleukin enhancer-binding factor 2 OS=Mus musculus OX=10090 GN=Ilf2 PE=1 SV=1	sp|Q9CXY6|ILF2_MOUSE	43 kDa	12
T-complex protein 1 subunit beta OS=Mus musculus OX=10090 GN=Cct2 PE=1 SV=4	sp|P80314|TCPB_MOUSE	57 kDa	12
Isoform 2 of Recombining binding protein suppressor of hairless OS=Mus musculus OX=10090 GN=Rbpj	sp|P31266-2|SUH_MOUSE (+1)	54 kDa	12
ATP-dependent RNA helicase DDX18 OS=Mus musculus OX=10090 GN=Ddx18 PE=1 SV=1	sp|Q8K363|DDX18_MOUSE	74 kDa	12
Isoform 2 of Pro-interleukin-16 OS=Mus musculus OX=10090 GN=Il16	sp|O54824-2|IL16_MOUSE (+1)	66 kDa	12
Voltage-gated potassium channel subunit beta-2 OS=Mus musculus OX=10090 GN=Kcnab2 PE=1 SV=1	sp|P62482|KCAB2_MOUSE	41 kDa	11
60 kDa heat shock protein, mitochondrial OS=Mus musculus OX=10090 GN=Hspd1 PE=1 SV=1	sp|P63038|CH60_MOUSE	61 kDa	11
ATP synthase subunit alpha, mitochondrial OS=Mus musculus OX=10090 GN=Atp5f1a PE=1 SV=1	sp|Q03265|ATPA_MOUSE	60 kDa	11
Isoform 2 of Plasminogen activator inhibitor 1 RNA-binding protein OS=Mus musculus OX=10090 GN=Serbp1	sp|Q9CY58-2|PAIRB_MOUSE (+1)	43 kDa	11
Ribosomal L1 domain-containing protein 1 OS=Mus musculus OX=10090 GN=Rsl1d1 PE=1 SV=1	sp|Q8BVY0|RL1D1_MOUSE	50 kDa	11
RNA transcription, translation and transport factor protein OS=Mus musculus OX=10090 GN=RTRAF PE=1 SV=1	sp|Q9CQE8|RTRAF_MOUSE	28 kDa	11
40S ribosomal protein S9 OS=Mus musculus OX=10090 GN=Rps9 PE=1 SV=3	sp|Q6ZWN5|RS9_MOUSE	23 kDa	11
U4/U6 small nuclear ribonucleoprotein Prp4 OS=Mus musculus OX=10090 GN=Prpf4 PE=1 SV=1	sp|Q9DAW6|PRP4_MOUSE	58 kDa	11
Eukaryotic translation initiation factor 4 gamma 1 OS=Mus musculus OX=10090 GN=Eif4g1 PE=1 SV=1	sp|Q6NZJ6|IF4G1_MOUSE	176 kDa	11
Paraspeckle component 1 OS=Mus musculus OX=10090 GN=Pspc1 PE=1 SV=1	sp|Q8R326|PSPC1_MOUSE	59 kDa	11
Structural maintenance of chromosomes protein 2 OS=Mus musculus OX=10090 GN=Smc2 PE=1 SV=2	sp|Q8CG48|SMC2_MOUSE	134 kDa	11
Elongation factor 1-gamma OS=Mus musculus OX=10090 GN=Eef1g PE=1 SV=3	sp|Q9D8N0|EF1G_MOUSE	50 kDa	11
RRP12-like protein OS=Mus musculus OX=10090 GN=Rrp12 PE=1 SV=1	sp|Q6P5B0|RRP12_MOUSE	143 kDa	11
Isoform 3 of F-actin-capping protein subunit beta OS=Mus musculus OX=10090 GN=Capzb	sp|P47757-4|CAPZB_MOUSE	34 kDa	11
Histone-binding protein RBBP7 OS=Mus musculus OX=10090 GN=Rbbp7 PE=1 SV=1	sp|Q60973|RBBP7_MOUSE	48 kDa	11
Exosome RNA helicase MTR4 OS=Mus musculus OX=10090 GN=Mtrex PE=1 SV=1	sp|Q9CZU3|MTREX_MOUSE	118 kDa	11
Guanine nucleotide-binding protein G(i) subunit alpha-2 OS=Mus musculus OX=10090 GN=Gnai2 PE=1 SV=5	sp|P08752|GNAI2_MOUSE	40 kDa	11
WD repeat-containing protein 3 OS=Mus musculus OX=10090 GN=Wdr3 PE=1 SV=1	sp|Q8BHB4|WDR3_MOUSE	106 kDa	11
Cell cycle and apoptosis regulator protein 2 OS=Mus musculus OX=10090 GN=Ccar2 PE=1 SV=2	sp|Q8VDP4|CCAR2_MOUSE	103 kDa	11
Signal-induced proliferation-associated protein 1 OS=Mus musculus OX=10090 GN=Sipa1 PE=1 SV=2	sp|P46062|SIPA1_MOUSE	112 kDa	11
rRNA 2'-O-methyltransferase fibrillarin OS=Mus musculus OX=10090 GN=Fbl PE=1 SV=2	sp|P35550|FBRL_MOUSE	34 kDa	10
40S ribosomal protein S2 OS=Mus musculus OX=10090 GN=Rps2 PE=1 SV=3	sp|P25444|RS2_MOUSE	31 kDa	10
ATP synthase subunit beta, mitochondrial OS=Mus musculus OX=10090 GN=Atp5f1b PE=1 SV=2	sp|P56480|ATPB_MOUSE	56 kDa	10
Splicing factor 3A subunit 3 OS=Mus musculus OX=10090 GN=Sf3a3 PE=1 SV=2	sp|Q9D554|SF3A3_MOUSE	59 kDa	10
40S ribosomal protein S3a OS=Mus musculus OX=10090 GN=Rps3a PE=1 SV=3	sp|P97351|RS3A_MOUSE	30 kDa	10
Heterogeneous nuclear ribonucleoprotein A/B OS=Mus musculus OX=10090 GN=Hnrnpab PE=1 SV=1	sp|Q99020|ROAA_MOUSE	31 kDa	10
U4/U6.U5 tri-snRNP-associated protein 2 OS=Mus musculus OX=10090 GN=Usp39 PE=1 SV=2	sp|Q3TIX9|SNUT2_MOUSE	65 kDa	10
Isoform CW17E of Splicing factor 1 OS=Mus musculus OX=10090 GN=Sf1	sp|Q64213-2|SF01_MOUSE (+2)	60 kDa	10
Isoform Epsilon of Lamina-associated polypeptide 2, isoforms beta/delta/epsilon/gamma OS=Mus musculus OX=10090 GN=Tmpo	sp|Q61029-3|LAP2B_MOUSE (+1)	46 kDa	10
Isoform B of Serrate RNA effector molecule homolog OS=Mus musculus OX=10090 GN=Srrt	sp|Q99MR6-2|SRRT_MOUSE (+3)	100 kDa	10
Importin subunit beta-1 OS=Mus musculus OX=10090 GN=Kpnb1 PE=1 SV=2	sp|P70168|IMB1_MOUSE	97 kDa	10
Cell growth-regulating nucleolar protein OS=Mus musculus OX=10090 GN=Lyar PE=1 SV=2	sp|Q08288|LYAR_MOUSE	44 kDa	10
THO complex subunit 5 homolog OS=Mus musculus OX=10090 GN=Thoc5 PE=1 SV=2	sp|Q8BKT7|THOC5_MOUSE	79 kDa	10
Isoform 3 of Sister chromatid cohesion protein PDS5 homolog B OS=Mus musculus OX=10090 GN=Pds5b	sp|Q4VA53-3|PDS5B_MOUSE (+1)	165 kDa	10
Cytoplasmic FMR1-interacting protein 2 OS=Mus musculus OX=10090 GN=Cyfip2 PE=1 SV=2	sp|Q5SQX6|CYFP2_MOUSE	146 kDa	10
Coronin-1C OS=Mus musculus OX=10090 GN=Coro1c PE=1 SV=2	sp|Q9WUM4|COR1C_MOUSE	53 kDa	10
Isoform 2 of U2 snRNP-associated SURP motif-containing protein OS=Mus musculus OX=10090 GN=U2surp	sp|Q6NV83-2|SR140_MOUSE (+2)	118 kDa	10
Actin-related protein 3 OS=Mus musculus OX=10090 GN=Actr3 PE=1 SV=3	sp|Q99JY9|ARP3_MOUSE	47 kDa	10
Isoform 1 of Ena/VASP-like protein OS=Mus musculus OX=10090 GN=Evl	sp|P70429-2|EVL_MOUSE (+1)	42 kDa	10
Structural maintenance of chromosomes protein 4 OS=Mus musculus OX=10090 GN=Smc4 PE=1 SV=1	sp|Q8CG47|SMC4_MOUSE	147 kDa	10
Tropomodulin-3 OS=Mus musculus OX=10090 GN=Tmod3 PE=1 SV=1	sp|Q9JHJ0|TMOD3_MOUSE	40 kDa	10
Isoform 4 of Apoptotic chromatin condensation inducer in the nucleus OS=Mus musculus OX=10090 GN=Acin1	sp|Q9JIX8-4|ACINU_MOUSE (+1)	146 kDa	10
Actin-related protein 2 OS=Mus musculus OX=10090 GN=Actr2 PE=1 SV=1	sp|P61161|ARP2_MOUSE	45 kDa	10
Phostensin OS=Mus musculus OX=10090 GN=Ppp1r18 PE=1 SV=1	sp|Q8BQ30|PPR18_MOUSE	66 kDa	10
Heterogeneous nuclear ribonucleoprotein A1 OS=Mus musculus OX=10090 GN=Hnrnpa1 PE=1 SV=2	sp|P49312|ROA1_MOUSE	34 kDa	9
Protein disulfide-isomerase A3 OS=Mus musculus OX=10090 GN=Pdia3 PE=1 SV=2	sp|P27773|PDIA3_MOUSE	57 kDa	9
Guanine nucleotide-binding protein-like 3 OS=Mus musculus OX=10090 GN=Gnl3 PE=1 SV=2	sp|Q8CI11|GNL3_MOUSE	61 kDa	9
Heterogeneous nuclear ribonucleoprotein H OS=Mus musculus OX=10090 GN=Hnrnph1 PE=1 SV=3	sp|O35737|HNRH1_MOUSE	49 kDa	9
60S acidic ribosomal protein P0 OS=Mus musculus OX=10090 GN=Rplp0 PE=1 SV=3	sp|P14869|RLA0_MOUSE	34 kDa	9
Lupus La protein homolog OS=Mus musculus OX=10090 GN=Ssb PE=1 SV=1	sp|P32067|LA_MOUSE	48 kDa	9
U2 small nuclear ribonucleoprotein A' OS=Mus musculus OX=10090 GN=Snrpa1 PE=1 SV=2	sp|P57784|RU2A_MOUSE	28 kDa	9
Probable 28S rRNA (cytosine-C(5))-methyltransferase OS=Mus musculus OX=10090 GN=Nop2 PE=1 SV=1	sp|Q922K7|NOP2_MOUSE	87 kDa	9
Isoform Smooth muscle of Myosin light polypeptide 6 OS=Mus musculus OX=10090 GN=Myl6	sp|Q60605-2|MYL6_MOUSE	17 kDa	9
Mannosyl-oligosaccharide glucosidase OS=Mus musculus OX=10090 GN=Mogs PE=1 SV=1	sp|Q80UM7|MOGS_MOUSE	92 kDa	9
U5 small nuclear ribonucleoprotein 40 kDa protein OS=Mus musculus OX=10090 GN=Snrnp40 PE=1 SV=1	sp|Q6PE01|SNR40_MOUSE	39 kDa	9
Pre-mRNA-splicing factor SPF27 OS=Mus musculus OX=10090 GN=Bcas2 PE=1 SV=1	sp|Q9D287|SPF27_MOUSE	26 kDa	9
ATP-dependent 6-phosphofructokinase, platelet type OS=Mus musculus OX=10090 GN=Pfkp PE=1 SV=1	sp|Q9WUA3|PFKAP_MOUSE	85 kDa	9
T-complex protein 1 subunit alpha OS=Mus musculus OX=10090 GN=Tcp1 PE=1 SV=3	sp|P11983|TCPA_MOUSE	60 kDa	9
pre-rRNA 2'-O-ribose RNA methyltransferase FTSJ3 OS=Mus musculus OX=10090 GN=Ftsj3 PE=1 SV=1	sp|Q9DBE9|SPB1_MOUSE	96 kDa	9
DnaJ homolog subfamily B member 1 OS=Mus musculus OX=10090 GN=Dnajb1 PE=1 SV=3	sp|Q9QYJ3|DNJB1_MOUSE	38 kDa	9
Isoform 2 of Heat shock 70 kDa protein 14 OS=Mus musculus OX=10090 GN=Hspa14	sp|Q99M31-2|HSP7E_MOUSE (+1)	56 kDa	9
H/ACA ribonucleoprotein complex subunit DKC1 OS=Mus musculus OX=10090 GN=Dkc1 PE=1 SV=4	sp|Q9ESX5|DKC1_MOUSE	57 kDa	9
Isoform 2 of Lymphocyte-specific protein 1 OS=Mus musculus OX=10090 GN=Lsp1	sp|P19973-2|LSP1_MOUSE (+1)	37 kDa	9
Protein FAM98B OS=Mus musculus OX=10090 GN=Fam98b PE=1 SV=1	sp|Q80VD1|FA98B_MOUSE	45 kDa	9
Lon protease homolog, mitochondrial OS=Mus musculus OX=10090 GN=Lonp1 PE=1 SV=2	sp|Q8CGK3|LONM_MOUSE	106 kDa	9
DNA-binding protein SATB1 OS=Mus musculus OX=10090 GN=Satb1 PE=1 SV=2	sp|Q60611|SATB1_MOUSE	86 kDa	9
Ribosomal oxygenase 2 OS=Mus musculus OX=10090 GN=Riox2 PE=1 SV=2	sp|Q8CD15|RIOX2_MOUSE	54 kDa	9
Ras GTPase-activating-like protein IQGAP1 OS=Mus musculus OX=10090 GN=Iqgap1 PE=1 SV=2	sp|Q9JKF1|IQGA1_MOUSE	189 kDa	9
RuvB-like 2 OS=Mus musculus OX=10090 GN=Ruvbl2 PE=1 SV=3	sp|Q9WTM5|RUVB2_MOUSE	51 kDa	9
Nucleolar protein 14 OS=Mus musculus OX=10090 GN=Nop14 PE=1 SV=2	sp|Q8R3N1|NOP14_MOUSE	99 kDa	9
Developmentally-regulated GTP-binding protein 1 OS=Mus musculus OX=10090 GN=Drg1 PE=1 SV=1	sp|P32233|DRG1_MOUSE	41 kDa	9
F-actin-capping protein subunit alpha-1 OS=Mus musculus OX=10090 GN=Capza1 PE=1 SV=4	sp|P47753|CAZA1_MOUSE	33 kDa	9
Plastin-2 OS=Mus musculus OX=10090 GN=Lcp1 PE=1 SV=4	sp|Q61233|PLSL_MOUSE	70 kDa	9
Rho guanine nucleotide exchange factor 1 OS=Mus musculus OX=10090 GN=Arhgef1 PE=1 SV=2	sp|Q61210|ARHG1_MOUSE	103 kDa	9
Kinesin-like protein KIF2C OS=Mus musculus OX=10090 GN=Kif2c PE=1 SV=1	sp|Q922S8|KIF2C_MOUSE	81 kDa	9
Nucleophosmin OS=Mus musculus OX=10090 GN=Npm1 PE=1 SV=1	sp|Q61937|NPM_MOUSE	33 kDa	8
60S ribosomal protein L15 OS=Mus musculus OX=10090 GN=Rpl15 PE=1 SV=4	sp|Q9CZM2|RL15_MOUSE	24 kDa	8
U4/U6 small nuclear ribonucleoprotein Prp3 OS=Mus musculus OX=10090 GN=Prpf3 PE=1 SV=1	sp|Q922U1|PRPF3_MOUSE	77 kDa	8
Microfibrillar-associated protein 1A OS=Mus musculus OX=10090 GN=Mfap1a PE=1 SV=1	sp|C0HKD8|MFA1A_MOUSE (+1)	52 kDa	8
40S ribosomal protein S7 OS=Mus musculus OX=10090 GN=Rps7 PE=2 SV=1	sp|P62082|RS7_MOUSE	22 kDa	8
60S ribosomal protein L8 OS=Mus musculus OX=10090 GN=Rpl8 PE=1 SV=2	sp|P62918|RL8_MOUSE	28 kDa	8
T-complex protein 1 subunit zeta OS=Mus musculus OX=10090 GN=Cct6a PE=1 SV=3	sp|P80317|TCPZ_MOUSE	58 kDa	8
Caprin-1 OS=Mus musculus OX=10090 GN=Caprin1 PE=1 SV=2	sp|Q60865|CAPR1_MOUSE	78 kDa	8
TAR DNA-binding protein 43 OS=Mus musculus OX=10090 GN=Tardbp PE=1 SV=1	sp|Q921F2|TADBP_MOUSE	45 kDa	8
60S ribosomal protein L9 OS=Mus musculus OX=10090 GN=Rpl9 PE=2 SV=2	sp|P51410|RL9_MOUSE	22 kDa	8
40S ribosomal protein S8 OS=Mus musculus OX=10090 GN=Rps8 PE=1 SV=2	sp|P62242|RS8_MOUSE	24 kDa	8
Y-box-binding protein 1 OS=Mus musculus OX=10090 GN=Ybx1 PE=1 SV=3	sp|P62960|YBOX1_MOUSE	36 kDa	8
WD40 repeat-containing protein SMU1 OS=Mus musculus OX=10090 GN=Smu1 PE=2 SV=2	sp|Q3UKJ7|SMU1_MOUSE	58 kDa	8
RNA binding motif protein, X-linked-like-1 OS=Mus musculus OX=10090 GN=Rbmxl1 PE=2 SV=1	sp|Q91VM5|RMXL1_MOUSE	42 kDa	8
Ribosomal RNA processing protein 1 homolog B OS=Mus musculus OX=10090 GN=Rrp1b PE=1 SV=2	sp|Q91YK2|RRP1B_MOUSE	81 kDa	8
60S ribosomal protein L17 OS=Mus musculus OX=10090 GN=Rpl17 PE=1 SV=3	sp|Q9CPR4|RL17_MOUSE	21 kDa	8
RNA-binding protein FUS OS=Mus musculus OX=10090 GN=Fus PE=1 SV=1	sp|P56959|FUS_MOUSE	53 kDa	8
Heterogeneous nuclear ribonucleoprotein U-like protein 2 OS=Mus musculus OX=10090 GN=Hnrnpul2 PE=1 SV=2	sp|Q00PI9|HNRL2_MOUSE	85 kDa	8
60S ribosomal protein L10 OS=Mus musculus OX=10090 GN=Rpl10 PE=1 SV=3	sp|Q6ZWV3|RL10_MOUSE	25 kDa	8
L-lactate dehydrogenase A chain OS=Mus musculus OX=10090 GN=Ldha PE=1 SV=3	sp|P06151|LDHA_MOUSE	36 kDa	8
T-complex protein 1 subunit epsilon OS=Mus musculus OX=10090 GN=Cct5 PE=1 SV=1	sp|P80316|TCPE_MOUSE	60 kDa	8
RNA cytosine C(5)-methyltransferase NSUN2 OS=Mus musculus OX=10090 GN=Nsun2 PE=1 SV=2	sp|Q1HFZ0|NSUN2_MOUSE	85 kDa	8
Pre-mRNA-splicing factor 38A OS=Mus musculus OX=10090 GN=Prpf38a PE=1 SV=1	sp|Q4FK66|PR38A_MOUSE	37 kDa	8
Probable ATP-dependent RNA helicase DDX27 OS=Mus musculus OX=10090 GN=Ddx27 PE=1 SV=3	sp|Q921N6|DDX27_MOUSE	86 kDa	8
ELAV-like protein 1 OS=Mus musculus OX=10090 GN=Elavl1 PE=1 SV=2	sp|P70372|ELAV1_MOUSE	36 kDa	8
Isoform 2 of Serine/threonine-protein phosphatase 1 regulatory subunit 10 OS=Mus musculus OX=10090 GN=Ppp1r10	sp|Q80W00-2|PP1RA_MOUSE (+1)	93 kDa	8
Isoform 2 of ATPase family AAA domain-containing protein 3 OS=Mus musculus OX=10090 GN=Atad3	sp|Q925I1-2|ATAD3_MOUSE (+1)	57 kDa	8
Tuftelin-interacting protein 11 OS=Mus musculus OX=10090 GN=Tfip11 PE=1 SV=1	sp|Q9ERA6|TFP11_MOUSE	96 kDa	8
Protein Red OS=Mus musculus OX=10090 GN=Ik PE=1 SV=2	sp|Q9Z1M8|RED_MOUSE	66 kDa	8
60S ribosomal protein L13a OS=Mus musculus OX=10090 GN=Rpl13a PE=1 SV=4	sp|P19253|RL13A_MOUSE	23 kDa	8
Leucine-rich repeat-containing protein 59 OS=Mus musculus OX=10090 GN=Lrrc59 PE=1 SV=1	sp|Q922Q8|LRC59_MOUSE	35 kDa	8
ATP-binding cassette sub-family F member 2 OS=Mus musculus OX=10090 GN=Abcf2 PE=1 SV=1	sp|Q99LE6|ABCF2_MOUSE	72 kDa	8
Vasodilator-stimulated phosphoprotein OS=Mus musculus OX=10090 GN=Vasp PE=1 SV=4	sp|P70460|VASP_MOUSE	40 kDa	8
Nuclear valosin-containing protein-like OS=Mus musculus OX=10090 GN=Nvl PE=1 SV=1	sp|Q9DBY8|NVL_MOUSE	94 kDa	8
Protein RRP5 homolog OS=Mus musculus OX=10090 GN=Pdcd11 PE=1 SV=2	sp|Q6NS46|RRP5_MOUSE	208 kDa	8
Isoform 2 of AP-2 complex subunit beta OS=Mus musculus OX=10090 GN=Ap2b1	sp|Q9DBG3-2|AP2B1_MOUSE (+1)	106 kDa	8
U3 small nucleolar ribonucleoprotein protein MPP10 OS=Mus musculus OX=10090 GN=Mphosph10 PE=1 SV=2	sp|Q810V0|MPP10_MOUSE	79 kDa	8
Microtubule-actin cross-linking factor 1 OS=Mus musculus OX=10090 GN=Macf1 PE=1 SV=2	sp|Q9QXZ0|MACF1_MOUSE	832 kDa	8
Isoform 2 of Protein SON OS=Mus musculus OX=10090 GN=Son	sp|Q9QX47-2|SON_MOUSE (+3)	230 kDa	8
Isoform 2 of 5'-3' exoribonuclease 2 OS=Mus musculus OX=10090 GN=Xrn2	sp|Q9DBR1-2|XRN2_MOUSE (+1)	108 kDa	8
THO complex subunit 4 OS=Mus musculus OX=10090 GN=Alyref PE=1 SV=3	sp|O08583|THOC4_MOUSE	27 kDa	7
Glyceraldehyde-3-phosphate dehydrogenase OS=Mus musculus OX=10090 GN=Gapdh PE=1 SV=2	sp|P16858|G3P_MOUSE	36 kDa	7
Alpha-enolase OS=Mus musculus OX=10090 GN=Eno1 PE=1 SV=3	sp|P17182|ENOA_MOUSE	47 kDa	7
Eukaryotic translation initiation factor 5A-1 OS=Mus musculus OX=10090 GN=Eif5a PE=1 SV=2	sp|P63242|IF5A1_MOUSE	17 kDa	7
Isoform 2 of RNA-binding protein 39 OS=Mus musculus OX=10090 GN=Rbm39	sp|Q8VH51-2|RBM39_MOUSE (+1)	59 kDa	7
60S ribosomal protein L10a OS=Mus musculus OX=10090 GN=Rpl10a PE=1 SV=3	sp|P53026|RL10A_MOUSE	25 kDa	7
60S acidic ribosomal protein P2 OS=Mus musculus OX=10090 GN=Rplp2 PE=1 SV=3	sp|P99027|RLA2_MOUSE	12 kDa	7
Isoform 2 of Microtubule-associated protein 4 OS=Mus musculus OX=10090 GN=Map4	sp|P27546-2|MAP4_MOUSE (+2)	117 kDa	7
60S ribosomal protein L5 OS=Mus musculus OX=10090 GN=Rpl5 PE=1 SV=3	sp|P47962|RL5_MOUSE	34 kDa	7
Mitotic checkpoint protein BUB3 OS=Mus musculus OX=10090 GN=Bub3 PE=1 SV=2	sp|Q9WVA3|BUB3_MOUSE	37 kDa	7
60S ribosomal protein L18 OS=Mus musculus OX=10090 GN=Rpl18 PE=1 SV=3	sp|P35980|RL18_MOUSE	22 kDa	7
Peroxiredoxin-1 OS=Mus musculus OX=10090 GN=Prdx1 PE=1 SV=1	sp|P35700|PRDX1_MOUSE	22 kDa	7
DnaJ homolog subfamily C member 2 OS=Mus musculus OX=10090 GN=Dnajc2 PE=1 SV=2	sp|P54103|DNJC2_MOUSE	72 kDa	7
60S ribosomal protein L18a OS=Mus musculus OX=10090 GN=Rpl18a PE=1 SV=1	sp|P62717|RL18A_MOUSE	21 kDa	7
ATP-binding cassette sub-family F member 1 OS=Mus musculus OX=10090 GN=Abcf1 PE=1 SV=1	sp|Q6P542|ABCF1_MOUSE	95 kDa	7
Protein disulfide-isomerase A6 OS=Mus musculus OX=10090 GN=Pdia6 PE=1 SV=3	sp|Q922R8|PDIA6_MOUSE	48 kDa	7
Monofunctional C1-tetrahydrofolate synthase, mitochondrial OS=Mus musculus OX=10090 GN=Mthfd1l PE=1 SV=2	sp|Q3V3R1|C1TM_MOUSE	106 kDa	7
Metastasis-associated protein MTA2 OS=Mus musculus OX=10090 GN=Mta2 PE=1 SV=1	sp|Q9R190|MTA2_MOUSE	75 kDa	7
Receptor of activated protein C kinase 1 OS=Mus musculus OX=10090 GN=Rack1 PE=1 SV=3	sp|P68040|RACK1_MOUSE	35 kDa	7
Myosin regulatory light chain 12B OS=Mus musculus OX=10090 GN=Myl12b PE=1 SV=2	sp|Q3THE2|ML12B_MOUSE	20 kDa	7
Isoform 2 of Putative RNA-binding protein Luc7-like 2 OS=Mus musculus OX=10090 GN=Luc7l2	sp|Q7TNC4-2|LC7L2_MOUSE (+3)	39 kDa	7
Isoform 4 of Dedicator of cytokinesis protein 10 OS=Mus musculus OX=10090 GN=Dock10	sp|Q8BZN6-4|DOC10_MOUSE	249 kDa	7
RNA helicase aquarius OS=Mus musculus OX=10090 GN=Aqr PE=1 SV=2	sp|Q8CFQ3|AQR_MOUSE	170 kDa	7
Formin-like protein 1 OS=Mus musculus OX=10090 GN=Fmnl1 PE=1 SV=1	sp|Q9JL26|FMNL1_MOUSE	122 kDa	7
Pinin OS=Mus musculus OX=10090 GN=Pnn PE=1 SV=4	sp|O35691|PININ_MOUSE	82 kDa	7
ATP-binding cassette sub-family E member 1 OS=Mus musculus OX=10090 GN=Abce1 PE=1 SV=1	sp|P61222|ABCE1_MOUSE	67 kDa	7
Isoform 2 of Luc7-like protein 3 OS=Mus musculus OX=10090 GN=Luc7l3	sp|Q5SUF2-2|LC7L3_MOUSE (+2)	58 kDa	7
Trifunctional enzyme subunit alpha, mitochondrial OS=Mus musculus OX=10090 GN=Hadha PE=1 SV=1	sp|Q8BMS1|ECHA_MOUSE	83 kDa	7
Aspartate--tRNA ligase, cytoplasmic OS=Mus musculus OX=10090 GN=Dars1 PE=1 SV=2	sp|Q922B2|SYDC_MOUSE	57 kDa	7
Ribosome biogenesis protein BRX1 homolog OS=Mus musculus OX=10090 GN=Brix1 PE=1 SV=3	sp|Q9DCA5|BRX1_MOUSE	41 kDa	7
Cleavage and polyadenylation specificity factor subunit 1 OS=Mus musculus OX=10090 GN=Cpsf1 PE=1 SV=1	sp|Q9EPU4|CPSF1_MOUSE	161 kDa	7
Isoform 2 of Tropomyosin alpha-3 chain OS=Mus musculus OX=10090 GN=Tpm3	sp|P21107-2|TPM3_MOUSE	29 kDa	7
Probable ATP-dependent RNA helicase DDX6 OS=Mus musculus OX=10090 GN=Ddx6 PE=1 SV=1	sp|P54823|DDX6_MOUSE	54 kDa	7
Crooked neck-like protein 1 OS=Mus musculus OX=10090 GN=Crnkl1 PE=1 SV=1	sp|P63154|CRNL1_MOUSE	83 kDa	7
THO complex subunit 6 homolog OS=Mus musculus OX=10090 GN=Thoc6 PE=1 SV=1	sp|Q5U4D9|THOC6_MOUSE	37 kDa	7
ATP-dependent RNA helicase DHX29 OS=Mus musculus OX=10090 GN=Dhx29 PE=1 SV=1	sp|Q6PGC1|DHX29_MOUSE	154 kDa	7
Calcium homeostasis endoplasmic reticulum protein OS=Mus musculus OX=10090 GN=Cherp PE=1 SV=1	sp|Q8CGZ0|CHERP_MOUSE	106 kDa	7
Cofilin-1 OS=Mus musculus OX=10090 GN=Cfl1 PE=1 SV=3	sp|P18760|COF1_MOUSE	19 kDa	7
DNA replication licensing factor MCM3 OS=Mus musculus OX=10090 GN=Mcm3 PE=1 SV=2	sp|P25206|MCM3_MOUSE	92 kDa	7
Formin-binding protein 4 OS=Mus musculus OX=10090 GN=Fnbp4 PE=1 SV=2	sp|Q6ZQ03|FNBP4_MOUSE	111 kDa	7
ATP-dependent RNA helicase DDX42 OS=Mus musculus OX=10090 GN=Ddx42 PE=1 SV=3	sp|Q810A7|DDX42_MOUSE	102 kDa	7
EF-hand domain-containing protein D2 OS=Mus musculus OX=10090 GN=Efhd2 PE=1 SV=1	sp|Q9D8Y0|EFHD2_MOUSE	27 kDa	7
Pre-mRNA-processing factor 17 OS=Mus musculus OX=10090 GN=Cdc40 PE=2 SV=1	sp|Q9DC48|PRP17_MOUSE	65 kDa	7
Isoform Short of Tapasin OS=Mus musculus OX=10090 GN=Tapbp	sp|Q9R233-2|TPSN_MOUSE (+1)	47 kDa	7
Isoform 1 of RNA-binding protein Raly OS=Mus musculus OX=10090 GN=Raly	sp|Q64012-2|RALY_MOUSE (+1)	31 kDa	7
DNA replication licensing factor MCM6 OS=Mus musculus OX=10090 GN=Mcm6 PE=1 SV=1	sp|P97311|MCM6_MOUSE	93 kDa	7
2,4-dienoyl-CoA reductase, mitochondrial OS=Mus musculus OX=10090 GN=Decr1 PE=1 SV=1	sp|Q9CQ62|DECR_MOUSE	36 kDa	7
Isoform 2 of Myelin expression factor 2 OS=Mus musculus OX=10090 GN=Myef2	sp|Q8C854-3|MYEF2_MOUSE (+1)	62 kDa	7
Peptidyl-prolyl cis-trans isomerase E OS=Mus musculus OX=10090 GN=Ppie PE=1 SV=2	sp|Q9QZH3|PPIE_MOUSE	33 kDa	7
Inosine-5'-monophosphate dehydrogenase 2 OS=Mus musculus OX=10090 GN=Impdh2 PE=1 SV=2	sp|P24547|IMDH2_MOUSE	56 kDa	7
Protein flightless-1 homolog OS=Mus musculus OX=10090 GN=Flii PE=1 SV=1	sp|Q9JJ28|FLII_MOUSE	145 kDa	7
U1 small nuclear ribonucleoprotein 70 kDa OS=Mus musculus OX=10090 GN=Snrnp70 PE=1 SV=2	sp|Q62376|RU17_MOUSE	52 kDa	6
60S ribosomal protein L12 OS=Mus musculus OX=10090 GN=Rpl12 PE=1 SV=2	sp|P35979|RL12_MOUSE	18 kDa	6
Isoform 2 of Heterogeneous nuclear ribonucleoprotein F OS=Mus musculus OX=10090 GN=Hnrnpf	sp|Q9Z2X1-2|HNRPF_MOUSE (+1)	44 kDa	6
Ezrin OS=Mus musculus OX=10090 GN=Ezr PE=1 SV=3	sp|P26040|EZRI_MOUSE	69 kDa	6
40S ribosomal protein S11 OS=Mus musculus OX=10090 GN=Rps11 PE=1 SV=3	sp|P62281|RS11_MOUSE	18 kDa	6
60S ribosomal protein L21 OS=Mus musculus OX=10090 GN=Rpl21 PE=1 SV=3	sp|O09167|RL21_MOUSE	19 kDa	6
Cleavage and polyadenylation specificity factor subunit 5 OS=Mus musculus OX=10090 GN=Nudt21 PE=1 SV=1	sp|Q9CQF3|CPSF5_MOUSE	26 kDa	6
Isoform 2 of Tyrosine-protein phosphatase non-receptor type 6 OS=Mus musculus OX=10090 GN=Ptpn6	sp|P29351-2|PTN6_MOUSE (+2)	68 kDa	6
T-complex protein 1 subunit theta OS=Mus musculus OX=10090 GN=Cct8 PE=1 SV=3	sp|P42932|TCPQ_MOUSE	60 kDa	6
Poly(rC)-binding protein 1 OS=Mus musculus OX=10090 GN=Pcbp1 PE=1 SV=1	sp|P60335|PCBP1_MOUSE	37 kDa	6
40S ribosomal protein S18 OS=Mus musculus OX=10090 GN=Rps18 PE=1 SV=3	sp|P62270|RS18_MOUSE	18 kDa	6
Isoform 2 of Flotillin-2 OS=Mus musculus OX=10090 GN=Flot2	sp|Q60634-2|FLOT2_MOUSE (+2)	47 kDa	6
Isoform B of Fragile X mental retardation syndrome-related protein 1 OS=Mus musculus OX=10090 GN=Fxr1	sp|Q61584-3|FXR1_MOUSE (+5)	76 kDa	6
RNA-binding protein 14 OS=Mus musculus OX=10090 GN=Rbm14 PE=1 SV=1	sp|Q8C2Q3|RBM14_MOUSE	69 kDa	6
Small nuclear ribonucleoprotein-associated protein B OS=Mus musculus OX=10090 GN=Snrpb PE=1 SV=1	sp|P27048|RSMB_MOUSE (+1)	24 kDa	6
Isoform 2 of Heterochromatin protein 1-binding protein 3 OS=Mus musculus OX=10090 GN=Hp1bp3	sp|Q3TEA8-2|HP1B3_MOUSE (+1)	60 kDa	6
Serine/threonine-protein kinase PRP4 homolog OS=Mus musculus OX=10090 GN=Prpf4b PE=1 SV=3	sp|Q61136|PRP4B_MOUSE	117 kDa	6
Cleavage and polyadenylation specificity factor subunit 6 OS=Mus musculus OX=10090 GN=Cpsf6 PE=1 SV=1	sp|Q6NVF9|CPSF6_MOUSE	59 kDa	6
Parafibromin OS=Mus musculus OX=10090 GN=Cdc73 PE=1 SV=1	sp|Q8JZM7|CDC73_MOUSE	61 kDa	6
DnaJ homolog subfamily C member 3 OS=Mus musculus OX=10090 GN=Dnajc3 PE=1 SV=1	sp|Q91YW3|DNJC3_MOUSE	57 kDa	6
Scaffold attachment factor B1 OS=Mus musculus OX=10090 GN=Safb PE=1 SV=2	sp|D3YXK2|SAFB1_MOUSE	105 kDa	6
40S ribosomal protein S16 OS=Mus musculus OX=10090 GN=Rps16 PE=1 SV=4	sp|P14131|RS16_MOUSE	16 kDa	6
60S ribosomal protein L13 OS=Mus musculus OX=10090 GN=Rpl13 PE=1 SV=3	sp|P47963|RL13_MOUSE	24 kDa	6
40S ribosomal protein S17 OS=Mus musculus OX=10090 GN=Rps17 PE=1 SV=2	sp|P63276|RS17_MOUSE	16 kDa	6
T-complex protein 1 subunit delta OS=Mus musculus OX=10090 GN=Cct4 PE=1 SV=3	sp|P80315|TCPD_MOUSE	58 kDa	6
Serine/arginine-rich splicing factor 6 OS=Mus musculus OX=10090 GN=Srsf6 PE=1 SV=1	sp|Q3TWW8|SRSF6_MOUSE	39 kDa	6
Delta(14)-sterol reductase LBR OS=Mus musculus OX=10090 GN=Lbr PE=1 SV=2	sp|Q3U9G9|LBR_MOUSE	71 kDa	6
WW domain-binding protein 11 OS=Mus musculus OX=10090 GN=Wbp11 PE=1 SV=2	sp|Q923D5|WBP11_MOUSE	70 kDa	6
Nucleolar protein 16 OS=Mus musculus OX=10090 GN=Nop16 PE=1 SV=1	sp|Q9CPT5|NOP16_MOUSE	21 kDa	6
Ribonucleoprotein PTB-binding 1 OS=Mus musculus OX=10090 GN=Raver1 PE=1 SV=2	sp|Q9CW46|RAVR1_MOUSE	79 kDa	6
60S ribosomal protein L23a OS=Mus musculus OX=10090 GN=Rpl23a PE=1 SV=1	sp|P62751|RL23A_MOUSE	18 kDa	6
Isoform 3 of Heterogeneous nuclear ribonucleoprotein D0 OS=Mus musculus OX=10090 GN=Hnrnpd	sp|Q60668-3|HNRPD_MOUSE (+1)	33 kDa	6
Isoform 2 of Serine/arginine-rich splicing factor 7 OS=Mus musculus OX=10090 GN=Srsf7	sp|Q8BL97-2|SRSF7_MOUSE (+3)	27 kDa	6
Fermitin family homolog 3 OS=Mus musculus OX=10090 GN=Fermt3 PE=1 SV=1	sp|Q8K1B8|URP2_MOUSE	76 kDa	6
Far upstream element-binding protein 1 OS=Mus musculus OX=10090 GN=Fubp1 PE=1 SV=1	sp|Q91WJ8|FUBP1_MOUSE	69 kDa	6
Signal recognition particle receptor subunit alpha OS=Mus musculus OX=10090 GN=Srpra PE=1 SV=1	sp|Q9DBG7|SRPRA_MOUSE	70 kDa	6
DNA-(apurinic or apyrimidinic site) endonuclease OS=Mus musculus OX=10090 GN=Apex1 PE=1 SV=2	sp|P28352|APEX1_MOUSE	35 kDa	6
Isoform 3 of Elongation factor 1-delta OS=Mus musculus OX=10090 GN=Eef1d	sp|P57776-3|EF1D_MOUSE (+1)	73 kDa	6
RuvB-like 1 OS=Mus musculus OX=10090 GN=Ruvbl1 PE=1 SV=1	sp|P60122|RUVB1_MOUSE	50 kDa	6
Splicing factor 3A subunit 2 OS=Mus musculus OX=10090 GN=Sf3a2 PE=1 SV=2	sp|Q62203|SF3A2_MOUSE	50 kDa	6
Asparagine--tRNA ligase, cytoplasmic OS=Mus musculus OX=10090 GN=NARS1 PE=1 SV=2	sp|Q8BP47|SYNC_MOUSE	64 kDa	6
U3 small nucleolar RNA-associated protein 15 homolog OS=Mus musculus OX=10090 GN=Utp15 PE=1 SV=1	sp|Q8C7V3|UTP15_MOUSE	59 kDa	6
40S ribosomal protein S19 OS=Mus musculus OX=10090 GN=Rps19 PE=1 SV=3	sp|Q9CZX8|RS19_MOUSE	16 kDa	6
Ribosomal oxygenase 1 OS=Mus musculus OX=10090 GN=Riox1 PE=1 SV=2	sp|Q9JJF3|RIOX1_MOUSE	68 kDa	6
Septin-7 OS=Mus musculus OX=10090 GN=Septin7 PE=1 SV=1	sp|O55131|SEPT7_MOUSE	51 kDa	6
Phenylalanine--tRNA ligase alpha subunit OS=Mus musculus OX=10090 GN=Farsa PE=1 SV=1	sp|Q8C0C7|SYFA_MOUSE	58 kDa	6
Protein mago nashi homolog OS=Mus musculus OX=10090 GN=Magoh PE=2 SV=1	sp|P61327|MGN_MOUSE (+1)	17 kDa	6
T-complex protein 1 subunit eta OS=Mus musculus OX=10090 GN=Cct7 PE=1 SV=1	sp|P80313|TCPH_MOUSE	60 kDa	6
Bifunctional glutamate/proline--tRNA ligase OS=Mus musculus OX=10090 GN=Eprs1 PE=1 SV=4	sp|Q8CGC7|SYEP_MOUSE	170 kDa	6
Heterogeneous nuclear ribonucleoprotein L-like OS=Mus musculus OX=10090 GN=Hnrnpll PE=1 SV=3	sp|Q921F4|HNRLL_MOUSE	64 kDa	6
Ribosome biogenesis regulatory protein homolog OS=Mus musculus OX=10090 GN=Rrs1 PE=1 SV=1	sp|Q9CYH6|RRS1_MOUSE	42 kDa	6
Isoform 2 of Serine/arginine-rich splicing factor 10 OS=Mus musculus OX=10090 GN=Srsf10	sp|Q9R0U0-2|SRS10_MOUSE (+1)	31 kDa	6
AP-2 complex subunit mu OS=Mus musculus OX=10090 GN=Ap2m1 PE=1 SV=1	sp|P84091|AP2M1_MOUSE	50 kDa	6
Actin-related protein 2/3 complex subunit 2 OS=Mus musculus OX=10090 GN=Arpc2 PE=1 SV=3	sp|Q9CVB6|ARPC2_MOUSE	34 kDa	6
IgE-binding protein OS=Mus musculus OX=10090 GN=Iap PE=2 SV=1	sp|P03975|IGEB_MOUSE	63 kDa	6
Isoform 2 of Interferon regulatory factor 4 OS=Mus musculus OX=10090 GN=Irf4	sp|Q64287-2|IRF4_MOUSE (+1)	51 kDa	6
Polymerase delta-interacting protein 3 OS=Mus musculus OX=10090 GN=Poldip3 PE=1 SV=1	sp|Q8BG81|PDIP3_MOUSE	46 kDa	6
[Pyruvate dehydrogenase (acetyl-transferring)] kinase isozyme 3, mitochondrial OS=Mus musculus OX=10090 GN=Pdk3 PE=1 SV=1	sp|Q922H2|PDK3_MOUSE	48 kDa	6
Guanine nucleotide-binding protein G(I)/G(S)/G(T) subunit beta-2 OS=Mus musculus OX=10090 GN=Gnb2 PE=1 SV=3	sp|P62880|GBB2_MOUSE	37 kDa	6
Eukaryotic translation initiation factor 3 subunit A OS=Mus musculus OX=10090 GN=Eif3a PE=1 SV=5	sp|P23116|EIF3A_MOUSE	162 kDa	6
Pre-mRNA-splicing factor SYF1 OS=Mus musculus OX=10090 GN=Xab2 PE=1 SV=1	sp|Q9DCD2|SYF1_MOUSE	100 kDa	6
Nuclear pore complex protein Nup98-Nup96 OS=Mus musculus OX=10090 GN=Nup98 PE=1 SV=2	sp|Q6PFD9|NUP98_MOUSE	197 kDa	6
Proline-, glutamic acid- and leucine-rich protein 1 OS=Mus musculus OX=10090 GN=Pelp1 PE=1 SV=2	sp|Q9DBD5|PELP1_MOUSE	118 kDa	6
Nuclear cap-binding protein subunit 1 OS=Mus musculus OX=10090 GN=Ncbp1 PE=1 SV=2	sp|Q3UYV9|NCBP1_MOUSE	92 kDa	6
Isoform 2 of CAD protein OS=Mus musculus OX=10090 GN=Cad	sp|B2RQC6-2|PYR1_MOUSE (+1)	236 kDa	6
DNA-directed RNA polymerase II subunit RPB2 OS=Mus musculus OX=10090 GN=Polr2b PE=1 SV=2	sp|Q8CFI7|RPB2_MOUSE	134 kDa	6
Small subunit processome component 20 homolog OS=Mus musculus OX=10090 GN=Utp20 PE=1 SV=2	sp|Q5XG71|UTP20_MOUSE	318 kDa	6
Transmembrane protein 214 OS=Mus musculus OX=10090 GN=Tmem214 PE=1 SV=1	sp|Q8BM55|TM214_MOUSE	76 kDa	6
Electron transfer flavoprotein subunit alpha, mitochondrial OS=Mus musculus OX=10090 GN=Etfa PE=1 SV=2	sp|Q99LC5|ETFA_MOUSE	35 kDa	6
Histone H2B type 2-B OS=Mus musculus OX=10090 GN=Hist2h2bb PE=1 SV=3	sp|Q64525|H2B2B_MOUSE	14 kDa	5
Small nuclear ribonucleoprotein Sm D1 OS=Mus musculus OX=10090 GN=Snrpd1 PE=1 SV=1	sp|P62315|SMD1_MOUSE	13 kDa	5
Isoform 2 of MICOS complex subunit Mic60 OS=Mus musculus OX=10090 GN=Immt	sp|Q8CAQ8-2|MIC60_MOUSE (+2)	83 kDa	5
Isoform 4 of DNA dC->dU-editing enzyme APOBEC-3 OS=Mus musculus OX=10090 GN=Apobec3	sp|Q99J72-4|ABEC3_MOUSE (+1)	49 kDa	5
40S ribosomal protein S15 OS=Mus musculus OX=10090 GN=Rps15 PE=1 SV=2	sp|P62843|RS15_MOUSE	17 kDa	5
40S ribosomal protein S10 OS=Mus musculus OX=10090 GN=Rps10 PE=1 SV=1	sp|P63325|RS10_MOUSE	19 kDa	5
Eukaryotic translation initiation factor 4B OS=Mus musculus OX=10090 GN=Eif4b PE=1 SV=1	sp|Q8BGD9|IF4B_MOUSE	69 kDa	5
N-acylneuraminate cytidylyltransferase OS=Mus musculus OX=10090 GN=Cmas PE=1 SV=2	sp|Q99KK2|NEUA_MOUSE	48 kDa	5
Fructose-bisphosphate aldolase A OS=Mus musculus OX=10090 GN=Aldoa PE=1 SV=2	sp|P05064|ALDOA_MOUSE	39 kDa	5
Transformer-2 protein homolog beta OS=Mus musculus OX=10090 GN=Tra2b PE=1 SV=1	sp|P62996|TRA2B_MOUSE	34 kDa	5
Isoform 2 of RNA-binding protein 10 OS=Mus musculus OX=10090 GN=Rbm10	sp|Q99KG3-2|RBM10_MOUSE	94 kDa	5
Nucleoprotein TPR OS=Mus musculus OX=10090 GN=Tpr PE=1 SV=1	sp|F6ZDS4|TPR_MOUSE	274 kDa	5
Histone deacetylase 2 OS=Mus musculus OX=10090 GN=Hdac2 PE=1 SV=1	sp|P70288|HDAC2_MOUSE	55 kDa	5
Eukaryotic peptide chain release factor subunit 1 OS=Mus musculus OX=10090 GN=Etf1 PE=1 SV=4	sp|Q8BWY3|ERF1_MOUSE	49 kDa	5
Golgi-associated plant pathogenesis-related protein 1 OS=Mus musculus OX=10090 GN=Glipr2 PE=1 SV=3	sp|Q9CYL5|GAPR1_MOUSE	17 kDa	5
40S ribosomal protein S6 OS=Mus musculus OX=10090 GN=Rps6 PE=1 SV=1	sp|P62754|RS6_MOUSE	29 kDa	5
RNA-binding protein EWS OS=Mus musculus OX=10090 GN=Ewsr1 PE=1 SV=2	sp|Q61545|EWS_MOUSE	68 kDa	5
Calcium-binding mitochondrial carrier protein Aralar1 OS=Mus musculus OX=10090 GN=Slc25a12 PE=1 SV=1	sp|Q8BH59|CMC1_MOUSE	75 kDa	5
Nucleolar complex protein 3 homolog OS=Mus musculus OX=10090 GN=Noc3l PE=2 SV=2	sp|Q8VI84|NOC3L_MOUSE	93 kDa	5
60S ribosomal protein L14 OS=Mus musculus OX=10090 GN=Rpl14 PE=1 SV=3	sp|Q9CR57|RL14_MOUSE	24 kDa	5
Isoform FYB-120 of FYN-binding protein 1 OS=Mus musculus OX=10090 GN=Fyb1	sp|O35601-2|FYB1_MOUSE (+1)	85 kDa	5
Histone H1.3 OS=Mus musculus OX=10090 GN=H1-3 PE=1 SV=2	sp|P43277|H13_MOUSE	22 kDa	5
40S ribosomal protein S25 OS=Mus musculus OX=10090 GN=Rps25 PE=1 SV=1	sp|P62852|RS25_MOUSE	14 kDa	5
Isoform 2 of Poly(rC)-binding protein 2 OS=Mus musculus OX=10090 GN=Pcbp2	sp|Q61990-2|PCBP2_MOUSE (+1)	35 kDa	5
U1 small nuclear ribonucleoprotein A OS=Mus musculus OX=10090 GN=Snrpa PE=1 SV=3	sp|Q62189|SNRPA_MOUSE	32 kDa	5
Pescadillo homolog OS=Mus musculus OX=10090 GN=Pes1 PE=1 SV=1	sp|Q9EQ61|PESC_MOUSE	68 kDa	5
Serine/threonine-protein phosphatase 2A 65 kDa regulatory subunit A alpha isoform OS=Mus musculus OX=10090 GN=Ppp2r1a PE=1 SV=3	sp|Q76MZ3|2AAA_MOUSE	65 kDa	5
Heat shock protein HSP 90-alpha OS=Mus musculus OX=10090 GN=Hsp90aa1 PE=1 SV=4	sp|P07901|HS90A_MOUSE	85 kDa	5
Calmodulin-1 OS=Mus musculus OX=10090 GN=Calm1 PE=1 SV=1	sp|P0DP26|CALM1_MOUSE (+2)	17 kDa	5
40S ribosomal protein SA OS=Mus musculus OX=10090 GN=Rpsa PE=1 SV=4	sp|P14206|RSSA_MOUSE	33 kDa	5
Peptidyl-prolyl cis-trans isomerase A OS=Mus musculus OX=10090 GN=Ppia PE=1 SV=2	sp|P17742|PPIA_MOUSE	18 kDa	5
60S ribosomal protein L30 OS=Mus musculus OX=10090 GN=Rpl30 PE=1 SV=2	sp|P62889|RL30_MOUSE	13 kDa	5
14-3-3 protein zeta/delta OS=Mus musculus OX=10090 GN=Ywhaz PE=1 SV=1	sp|P63101|1433Z_MOUSE	28 kDa	5
Surfeit locus protein 6 OS=Mus musculus OX=10090 GN=Surf6 PE=1 SV=1	sp|P70279|SURF6_MOUSE	41 kDa	5
Ras-related C3 botulinum toxin substrate 2 OS=Mus musculus OX=10090 GN=Rac2 PE=1 SV=1	sp|Q05144|RAC2_MOUSE	21 kDa	5
60S ribosome subunit biogenesis protein NIP7 homolog OS=Mus musculus OX=10090 GN=Nip7 PE=1 SV=1	sp|Q9CXK8|NIP7_MOUSE	20 kDa	5
Peptidyl-prolyl cis-trans isomerase-like 1 OS=Mus musculus OX=10090 GN=Ppil1 PE=1 SV=1	sp|Q9D0W5|PPIL1_MOUSE	18 kDa	5
Splicing factor U2AF 35 kDa subunit OS=Mus musculus OX=10090 GN=U2af1 PE=1 SV=4	sp|Q9D883|U2AF1_MOUSE	28 kDa	5
Probable rRNA-processing protein EBP2 OS=Mus musculus OX=10090 GN=Ebna1bp2 PE=2 SV=1	sp|Q9D903|EBP2_MOUSE	35 kDa	5
pre-mRNA 3' end processing protein WDR33 OS=Mus musculus OX=10090 GN=Wdr33 PE=1 SV=1	sp|Q8K4P0|WDR33_MOUSE	145 kDa	5
Isoform 2 of RNA-binding protein 15 OS=Mus musculus OX=10090 GN=Rbm15	sp|Q0VBL3-2|RBM15_MOUSE (+1)	105 kDa	5
Serine/arginine-rich splicing factor 5 OS=Mus musculus OX=10090 GN=Srsf5 PE=1 SV=2	sp|O35326|SRSF5_MOUSE	31 kDa	5
PC4 and SFRS1-interacting protein OS=Mus musculus OX=10090 GN=Psip1 PE=1 SV=1	sp|Q99JF8|PSIP1_MOUSE	60 kDa	5
Protein ZNRD2 OS=Mus musculus OX=10090 GN=Znrd2 PE=1 SV=1	sp|P56873|ZNRD2_MOUSE	21 kDa	5
Ubiquitin-like modifier-activating enzyme 1 OS=Mus musculus OX=10090 GN=Uba1 PE=1 SV=1	sp|Q02053|UBA1_MOUSE	118 kDa	5
Casein kinase II subunit alpha OS=Mus musculus OX=10090 GN=Csnk2a1 PE=1 SV=2	sp|Q60737|CSK21_MOUSE	45 kDa	5
Pre-mRNA-splicing factor RBM22 OS=Mus musculus OX=10090 GN=Rbm22 PE=1 SV=1	sp|Q8BHS3|RBM22_MOUSE	47 kDa	5
Protein argonaute-2 OS=Mus musculus OX=10090 GN=Ago2 PE=1 SV=3	sp|Q8CJG0|AGO2_MOUSE	97 kDa	5
Zinc finger CCCH domain-containing protein 15 OS=Mus musculus OX=10090 GN=Zc3h15 PE=1 SV=2	sp|Q3TIV5|ZC3HF_MOUSE	48 kDa	5
Isoform 2 of H/ACA ribonucleoprotein complex subunit 1 OS=Mus musculus OX=10090 GN=Gar1	sp|Q9CY66-2|GAR1_MOUSE (+2)	23 kDa	5
DNA/RNA-binding protein KIN17 OS=Mus musculus OX=10090 GN=Kin PE=1 SV=1	sp|Q8K339|KIN17_MOUSE	45 kDa	5
Far upstream element-binding protein 2 OS=Mus musculus OX=10090 GN=Khsrp PE=1 SV=2	sp|Q3U0V1|FUBP2_MOUSE	77 kDa	5
Isoform 2 of Pre-mRNA-splicing factor CWC22 homolog OS=Mus musculus OX=10090 GN=Cwc22	sp|Q8C5N3-2|CWC22_MOUSE (+1)	104 kDa	5
Putative oxidoreductase GLYR1 OS=Mus musculus OX=10090 GN=Glyr1 PE=1 SV=1	sp|Q922P9|GLYR1_MOUSE	60 kDa	5
Pyrroline-5-carboxylate reductase 2 OS=Mus musculus OX=10090 GN=Pycr2 PE=1 SV=1	sp|Q922Q4|P5CR2_MOUSE	34 kDa	5
Isoform 2 of Regulator of nonsense transcripts 1 OS=Mus musculus OX=10090 GN=Upf1	sp|Q9EPU0-2|RENT1_MOUSE (+1)	123 kDa	5
NHP2-like protein 1 OS=Mus musculus OX=10090 GN=Snu13 PE=1 SV=4	sp|Q9D0T1|NH2L1_MOUSE	14 kDa	5
Isoform 3 of Fatty acyl-CoA reductase 1 OS=Mus musculus OX=10090 GN=Far1	sp|Q922J9-3|FACR1_MOUSE (+2)	59 kDa	5
Serine/arginine-rich splicing factor 9 OS=Mus musculus OX=10090 GN=Srsf9 PE=1 SV=1	sp|Q9D0B0|SRSF9_MOUSE	26 kDa	5
Beta-catenin-like protein 1 OS=Mus musculus OX=10090 GN=Ctnnbl1 PE=1 SV=1	sp|Q9CWL8|CTBL1_MOUSE	65 kDa	5
DNA replication licensing factor MCM4 OS=Mus musculus OX=10090 GN=Mcm4 PE=1 SV=1	sp|P49717|MCM4_MOUSE	97 kDa	5
Isoform B of AP-2 complex subunit alpha-1 OS=Mus musculus OX=10090 GN=Ap2a1	sp|P17426-2|AP2A1_MOUSE (+1)	105 kDa	5
Dihydrolipoyllysine-residue acetyltransferase component of pyruvate dehydrogenase complex, mitochondrial OS=Mus musculus OX=10090 GN=Dlat PE=1 SV=2	sp|Q8BMF4|ODP2_MOUSE	68 kDa	5
Isoform 2 of SWI/SNF complex subunit SMARCC1 OS=Mus musculus OX=10090 GN=Smarcc1	sp|P97496-2|SMRC1_MOUSE (+1)	120 kDa	5
WD repeat-containing protein 43 OS=Mus musculus OX=10090 GN=Wdr43 PE=1 SV=2	sp|Q6ZQL4|WDR43_MOUSE	75 kDa	5
Actin-related protein 2/3 complex subunit 1B OS=Mus musculus OX=10090 GN=Arpc1b PE=1 SV=4	sp|Q9WV32|ARC1B_MOUSE	41 kDa	5
Alpha-taxilin OS=Mus musculus OX=10090 GN=Txlna PE=1 SV=1	sp|Q6PAM1|TXLNA_MOUSE	62 kDa	5
Isoform 2 of Leucine-rich repeat flightless-interacting protein 2 OS=Mus musculus OX=10090 GN=Lrrfip2	sp|Q91WK0-2|LRRF2_MOUSE (+1)	46 kDa	5
Cleavage stimulation factor subunit 3 OS=Mus musculus OX=10090 GN=Cstf3 PE=1 SV=1	sp|Q99LI7|CSTF3_MOUSE	83 kDa	5
RRP15-like protein OS=Mus musculus OX=10090 GN=Rrp15 PE=1 SV=2	sp|Q9CYX7|RRP15_MOUSE	31 kDa	5
Isoform 2 of Tyrosine-protein kinase Fyn OS=Mus musculus OX=10090 GN=Fyn	sp|P39688-2|FYN_MOUSE (+1)	60 kDa	5
Coronin-1B OS=Mus musculus OX=10090 GN=Coro1b PE=1 SV=1	sp|Q9WUM3|COR1B_MOUSE	54 kDa	5
Ribonuclease P protein subunit p30 OS=Mus musculus OX=10090 GN=Rpp30 PE=1 SV=1	sp|O88796|RPP30_MOUSE	29 kDa	5
Electron transfer flavoprotein subunit beta OS=Mus musculus OX=10090 GN=Etfb PE=1 SV=3	sp|Q9DCW4|ETFB_MOUSE	28 kDa	5
Calreticulin OS=Mus musculus OX=10090 GN=Calr PE=1 SV=1	sp|P14211|CALR_MOUSE	48 kDa	4
60S ribosomal protein L27 OS=Mus musculus OX=10090 GN=Rpl27 PE=1 SV=2	sp|P61358|RL27_MOUSE	16 kDa	4
Histone H2A type 1-B OS=Mus musculus OX=10090 GN=H2ac4 PE=1 SV=1	sp|C0HKE1|H2A1B_MOUSE (+13)	14 kDa	4
T-cell-specific surface glycoprotein CD28 OS=Mus musculus OX=10090 GN=Cd28 PE=1 SV=2	sp|P31041|CD28_MOUSE	25 kDa	4
60S ribosomal protein L32 OS=Mus musculus OX=10090 GN=Rpl32 PE=1 SV=2	sp|P62911|RL32_MOUSE	16 kDa	4
THO complex subunit 7 homolog OS=Mus musculus OX=10090 GN=Thoc7 PE=1 SV=2	sp|Q7TMY4|THOC7_MOUSE	24 kDa	4
Prohibitin-2 OS=Mus musculus OX=10090 GN=Phb2 PE=1 SV=1	sp|O35129|PHB2_MOUSE	33 kDa	4
Chromobox protein homolog 3 OS=Mus musculus OX=10090 GN=Cbx3 PE=1 SV=2	sp|P23198|CBX3_MOUSE	21 kDa	4
Histone H4 OS=Mus musculus OX=10090 GN=H4c1 PE=1 SV=2	sp|P62806|H4_MOUSE	11 kDa	4
60S ribosomal protein L24 OS=Mus musculus OX=10090 GN=Rpl24 PE=1 SV=2	sp|Q8BP67|RL24_MOUSE	18 kDa	4
60S ribosomal protein L26 OS=Mus musculus OX=10090 GN=Rpl26 PE=1 SV=1	sp|P61255|RL26_MOUSE	17 kDa	4
60S ribosomal protein L23 OS=Mus musculus OX=10090 GN=Rpl23 PE=1 SV=1	sp|P62830|RL23_MOUSE	15 kDa	4
RNA-binding protein with serine-rich domain 1 OS=Mus musculus OX=10090 GN=Rnps1 PE=1 SV=1	sp|Q99M28|RNPS1_MOUSE	34 kDa	4
40S ribosomal protein S14 OS=Mus musculus OX=10090 GN=Rps14 PE=1 SV=3	sp|P62264|RS14_MOUSE	16 kDa	4
GTP-binding nuclear protein Ran OS=Mus musculus OX=10090 GN=Ran PE=1 SV=3	sp|P62827|RAN_MOUSE	24 kDa	4
KH domain-containing, RNA-binding, signal transduction-associated protein 1 OS=Mus musculus OX=10090 GN=Khdrbs1 PE=1 SV=2	sp|Q60749|KHDR1_MOUSE	48 kDa	4
Isoform 4 of Rho guanine nucleotide exchange factor 2 OS=Mus musculus OX=10090 GN=Arhgef2	sp|Q60875-4|ARHG2_MOUSE (+2)	109 kDa	4
Elongation factor Tu, mitochondrial OS=Mus musculus OX=10090 GN=Tufm PE=1 SV=1	sp|Q8BFR5|EFTU_MOUSE	50 kDa	4
Heterogeneous nuclear ribonucleoprotein A0 OS=Mus musculus OX=10090 GN=Hnrnpa0 PE=1 SV=1	sp|Q9CX86|ROA0_MOUSE	31 kDa	4
Very-long-chain 3-oxoacyl-CoA reductase OS=Mus musculus OX=10090 GN=Hsd17b12 PE=1 SV=1	sp|O70503|DHB12_MOUSE	35 kDa	4
Peptidyl-prolyl cis-trans isomerase G OS=Mus musculus OX=10090 GN=Ppig PE=1 SV=1	sp|A2AR02|PPIG_MOUSE	88 kDa	4
Thy-1 membrane glycoprotein OS=Mus musculus OX=10090 GN=Thy1 PE=1 SV=1	sp|P01831|THY1_MOUSE	18 kDa	4
Signal recognition particle receptor subunit beta OS=Mus musculus OX=10090 GN=Srprb PE=1 SV=1	sp|P47758|SRPRB_MOUSE	30 kDa	4
ADP/ATP translocase 1 OS=Mus musculus OX=10090 GN=Slc25a4 PE=1 SV=4	sp|P48962|ADT1_MOUSE	33 kDa	4
Peroxisomal multifunctional enzyme type 2 OS=Mus musculus OX=10090 GN=Hsd17b4 PE=1 SV=3	sp|P51660|DHB4_MOUSE	79 kDa	4
Exosome component 10 OS=Mus musculus OX=10090 GN=Exosc10 PE=1 SV=2	sp|P56960|EXOSX_MOUSE	101 kDa	4
Voltage-dependent anion-selective channel protein 2 OS=Mus musculus OX=10090 GN=Vdac2 PE=1 SV=2	sp|Q60930|VDAC2_MOUSE	32 kDa	4
Transcription intermediary factor 1-beta OS=Mus musculus OX=10090 GN=Trim28 PE=1 SV=3	sp|Q62318|TIF1B_MOUSE	89 kDa	4
Sister chromatid cohesion protein PDS5 homolog A OS=Mus musculus OX=10090 GN=Pds5a PE=1 SV=3	sp|Q6A026|PDS5A_MOUSE	150 kDa	4
60S ribosomal protein L38 OS=Mus musculus OX=10090 GN=Rpl38 PE=1 SV=3	sp|Q9JJI8|RL38_MOUSE	8 kDa	4
Fragile X mental retardation syndrome-related protein 2 OS=Mus musculus OX=10090 GN=Fxr2 PE=1 SV=1	sp|Q9WVR4|FXR2_MOUSE	74 kDa	4
RNA-binding protein 42 OS=Mus musculus OX=10090 GN=Rbm42 PE=1 SV=2	sp|Q91V81|RBM42_MOUSE	50 kDa	4
Isoform 2 of Nucleolar and coiled-body phosphoprotein 1 OS=Mus musculus OX=10090 GN=Nolc1	sp|E9Q5C9-2|NOLC1_MOUSE (+1)	69 kDa	4
Ribosomal RNA small subunit methyltransferase NEP1 OS=Mus musculus OX=10090 GN=Emg1 PE=1 SV=1	sp|O35130|NEP1_MOUSE	27 kDa	4
60S ribosomal protein L27a OS=Mus musculus OX=10090 GN=Rpl27a PE=1 SV=5	sp|P14115|RL27A_MOUSE	17 kDa	4
Ubiquitin-40S ribosomal protein S27a OS=Mus musculus OX=10090 GN=Rps27a PE=1 SV=2	sp|P62983|RS27A_MOUSE	18 kDa	4
DnaJ homolog subfamily A member 1 OS=Mus musculus OX=10090 GN=Dnaja1 PE=1 SV=1	sp|P63037|DNJA1_MOUSE	45 kDa	4
40S ribosomal protein S5 OS=Mus musculus OX=10090 GN=Rps5 PE=1 SV=3	sp|P97461|RS5_MOUSE	23 kDa	4
Engulfment and cell motility protein 1 OS=Mus musculus OX=10090 GN=Elmo1 PE=1 SV=2	sp|Q8BPU7|ELMO1_MOUSE	84 kDa	4
Nuclear cap-binding protein subunit 3 OS=Mus musculus OX=10090 GN=Ncbp3 PE=1 SV=1	sp|Q8BZR9|NCBP3_MOUSE	70 kDa	4
THO complex subunit 3 OS=Mus musculus OX=10090 GN=Thoc3 PE=2 SV=1	sp|Q8VE80|THOC3_MOUSE	39 kDa	4
Isoform 2 of Peptidyl-prolyl cis-trans isomerase H OS=Mus musculus OX=10090 GN=Ppih	sp|Q9D868-2|PPIH_MOUSE	19 kDa	4
Ribosome production factor 2 homolog OS=Mus musculus OX=10090 GN=Rpf2 PE=2 SV=2	sp|Q9JJ80|RPF2_MOUSE	35 kDa	4
Eukaryotic translation initiation factor 3 subunit B OS=Mus musculus OX=10090 GN=Eif3b PE=1 SV=1	sp|Q8JZQ9|EIF3B_MOUSE	91 kDa	4
60S ribosomal protein L19 OS=Mus musculus OX=10090 GN=Rpl19 PE=1 SV=1	sp|P84099|RL19_MOUSE	23 kDa	4
Actin-related protein 2/3 complex subunit 3 OS=Mus musculus OX=10090 GN=Arpc3 PE=1 SV=3	sp|Q9JM76|ARPC3_MOUSE	21 kDa	4
Splicing factor 45 OS=Mus musculus OX=10090 GN=Rbm17 PE=1 SV=1	sp|Q8JZX4|SPF45_MOUSE	45 kDa	4
Isoform 2 of RNA-binding protein 8A OS=Mus musculus OX=10090 GN=Rbm8a	sp|Q9CWZ3-2|RBM8A_MOUSE	20 kDa	4
Transgelin-2 OS=Mus musculus OX=10090 GN=Tagln2 PE=1 SV=4	sp|Q9WVA4|TAGL2_MOUSE	22 kDa	4
Isoform 2 of Tyrosine-protein phosphatase non-receptor type 2 OS=Mus musculus OX=10090 GN=Ptpn2	sp|Q06180-2|PTN2_MOUSE (+1)	45 kDa	4
RNA demethylase ALKBH5 OS=Mus musculus OX=10090 GN=Alkbh5 PE=1 SV=2	sp|Q3TSG4|ALKB5_MOUSE	44 kDa	4
Pre-mRNA-splicing factor 38B OS=Mus musculus OX=10090 GN=Prpf38b PE=1 SV=1	sp|Q80SY5|PR38B_MOUSE	64 kDa	4
Survival of motor neuron-related-splicing factor 30 OS=Mus musculus OX=10090 GN=Smndc1 PE=1 SV=1	sp|Q8BGT7|SPF30_MOUSE	27 kDa	4
Brain acid soluble protein 1 OS=Mus musculus OX=10090 GN=Basp1 PE=1 SV=3	sp|Q91XV3|BASP1_MOUSE	22 kDa	4
Pumilio homolog 3 OS=Mus musculus OX=10090 GN=Pum3 PE=1 SV=2	sp|Q8BKS9|PUM3_MOUSE	73 kDa	4
Ribose-phosphate pyrophosphokinase 1 OS=Mus musculus OX=10090 GN=Prps1 PE=1 SV=4	sp|Q9D7G0|PRPS1_MOUSE	35 kDa	4
Protein BUD31 homolog OS=Mus musculus OX=10090 GN=Bud31 PE=1 SV=2	sp|Q6PGH1|BUD31_MOUSE	17 kDa	4
Isoform 2 of Methyl-CpG-binding domain protein 3 OS=Mus musculus OX=10090 GN=Mbd3	sp|Q9Z2D8-2|MBD3_MOUSE (+1)	28 kDa	4
Sp110 nuclear body protein OS=Mus musculus OX=10090 GN=Sp110 PE=1 SV=1	sp|Q8BVK9|SP110_MOUSE	50 kDa	4
Nuclear receptor coactivator 5 OS=Mus musculus OX=10090 GN=Ncoa5 PE=1 SV=1	sp|Q91W39|NCOA5_MOUSE	65 kDa	4
TRAF3-interacting JNK-activating modulator OS=Mus musculus OX=10090 GN=Traf3ip3 PE=1 SV=2	sp|Q8C0G2|T3JAM_MOUSE	59 kDa	4
RNA 3'-terminal phosphate cyclase-like protein OS=Mus musculus OX=10090 GN=Rcl1 PE=2 SV=1	sp|Q9JJT0|RCL1_MOUSE	41 kDa	4
Something about silencing protein 10 OS=Mus musculus OX=10090 GN=Utp3 PE=1 SV=1	sp|Q9JI13|SAS10_MOUSE	53 kDa	4
Enhancer of mRNA-decapping protein 4 OS=Mus musculus OX=10090 GN=Edc4 PE=1 SV=2	sp|Q3UJB9|EDC4_MOUSE	152 kDa	4
Polyglutamine-binding protein 1 OS=Mus musculus OX=10090 GN=Pqbp1 PE=1 SV=1	sp|Q91VJ5|PQBP1_MOUSE	31 kDa	4
Muscleblind-like protein 1 OS=Mus musculus OX=10090 GN=Mbnl1 PE=1 SV=1	sp|Q9JKP5|MBNL1_MOUSE	37 kDa	4
Isoform 2 of RNA-binding protein 27 OS=Mus musculus OX=10090 GN=Rbm27	sp|Q5SFM8-2|RBM27_MOUSE (+1)	113 kDa	4
Cell division control protein 42 homolog OS=Mus musculus OX=10090 GN=Cdc42 PE=1 SV=2	sp|P60766|CDC42_MOUSE	21 kDa	4
Protein virilizer homolog OS=Mus musculus OX=10090 GN=Virma PE=1 SV=1	sp|A2AIV2|VIR_MOUSE	201 kDa	4
Rho GTPase-activating protein 45 OS=Mus musculus OX=10090 GN=Arhgap45 PE=1 SV=2	sp|Q3TBD2|HMHA1_MOUSE	123 kDa	4
Actin-related protein 2/3 complex subunit 4 OS=Mus musculus OX=10090 GN=Arpc4 PE=1 SV=3	sp|P59999|ARPC4_MOUSE	20 kDa	4
CCAAT/enhancer-binding protein zeta OS=Mus musculus OX=10090 GN=Cebpz PE=1 SV=2	sp|P53569|CEBPZ_MOUSE	120 kDa	4
F-actin-capping protein subunit alpha-2 OS=Mus musculus OX=10090 GN=Capza2 PE=1 SV=3	sp|P47754|CAZA2_MOUSE	33 kDa	4
Leucine-rich repeat and calponin homology domain-containing protein 1 OS=Mus musculus OX=10090 GN=Lrch1 PE=1 SV=2	sp|P62046|LRCH1_MOUSE	79 kDa	4
PDZ and LIM domain protein 2 OS=Mus musculus OX=10090 GN=Pdlim2 PE=1 SV=1	sp|Q8R1G6|PDLI2_MOUSE	38 kDa	4
26S proteasome non-ATPase regulatory subunit 2 OS=Mus musculus OX=10090 GN=Psmd2 PE=1 SV=1	sp|Q8VDM4|PSMD2_MOUSE	100 kDa	4
Eukaryotic translation initiation factor 3 subunit F OS=Mus musculus OX=10090 GN=Eif3f PE=1 SV=2	sp|Q9DCH4|EIF3F_MOUSE	38 kDa	4
Isoform 2 of Twinfilin-2 OS=Mus musculus OX=10090 GN=Twf2	sp|Q9Z0P5-2|TWF2_MOUSE (+1)	39 kDa	4
ERO1-like protein alpha OS=Mus musculus OX=10090 GN=Ero1a PE=1 SV=2	sp|Q8R180|ERO1A_MOUSE	54 kDa	3
3-hydroxyacyl-CoA dehydrogenase type-2 OS=Mus musculus OX=10090 GN=Hsd17b10 PE=1 SV=4	sp|O08756|HCD2_MOUSE	27 kDa	3
Pyruvate kinase PKM OS=Mus musculus OX=10090 GN=Pkm PE=1 SV=4	sp|P52480|KPYM_MOUSE	58 kDa	3
Splicing factor 3B subunit 4 OS=Mus musculus OX=10090 GN=Sf3b4 PE=1 SV=1	sp|Q8QZY9|SF3B4_MOUSE	44 kDa	3
Histone H3.2 OS=Mus musculus OX=10090 GN=H3c2 PE=1 SV=2	sp|P84228|H32_MOUSE	15 kDa	3
Isoform 2 of Ataxin-2-like protein OS=Mus musculus OX=10090 GN=Atxn2l	sp|Q7TQH0-2|ATX2L_MOUSE (+2)	113 kDa	3
Isoform 2 of Chromatin target of PRMT1 protein OS=Mus musculus OX=10090 GN=Chtop	sp|Q9CY57-2|CHTOP_MOUSE (+4)	24 kDa	3
Histone deacetylase complex subunit SAP18 OS=Mus musculus OX=10090 GN=Sap18 PE=1 SV=1	sp|O55128|SAP18_MOUSE	18 kDa	3
Isoform 2 of Sarcoplasmic/endoplasmic reticulum calcium ATPase 2 OS=Mus musculus OX=10090 GN=Atp2a2	sp|O55143-2|AT2A2_MOUSE (+1)	110 kDa	3
Flotillin-1 OS=Mus musculus OX=10090 GN=Flot1 PE=1 SV=1	sp|O08917|FLOT1_MOUSE	48 kDa	3
60S ribosomal protein L28 OS=Mus musculus OX=10090 GN=Rpl28 PE=1 SV=2	sp|P41105|RL28_MOUSE	16 kDa	3
40S ribosomal protein S23 OS=Mus musculus OX=10090 GN=Rps23 PE=1 SV=3	sp|P62267|RS23_MOUSE	16 kDa	3
Small nuclear ribonucleoprotein Sm D2 OS=Mus musculus OX=10090 GN=Snrpd2 PE=1 SV=1	sp|P62317|SMD2_MOUSE	14 kDa	3
Double-strand-break repair protein rad21 homolog OS=Mus musculus OX=10090 GN=Rad21 PE=1 SV=3	sp|Q61550|RAD21_MOUSE	72 kDa	3
Septin-9 OS=Mus musculus OX=10090 GN=Septin9 PE=1 SV=1	sp|Q80UG5|SEPT9_MOUSE	66 kDa	3
Isoform 2 of Pre-mRNA 3'-end-processing factor FIP1 OS=Mus musculus OX=10090 GN=Fip1l1	sp|Q9D824-2|FIP1_MOUSE (+2)	61 kDa	3
Protein disulfide-isomerase OS=Mus musculus OX=10090 GN=P4hb PE=1 SV=2	sp|P09103|PDIA1_MOUSE	57 kDa	3
40S ribosomal protein S20 OS=Mus musculus OX=10090 GN=Rps20 PE=1 SV=1	sp|P60867|RS20_MOUSE	13 kDa	3
Arginine and glutamate-rich protein 1 OS=Mus musculus OX=10090 GN=Arglu1 PE=1 SV=2	sp|Q3UL36|ARGL1_MOUSE	33 kDa	3
Isoform 2 of Transcription activator BRG1 OS=Mus musculus OX=10090 GN=Smarca4	sp|Q3TKT4-2|SMCA4_MOUSE (+1)	182 kDa	3
ATP-dependent 6-phosphofructokinase, liver type OS=Mus musculus OX=10090 GN=Pfkl PE=1 SV=4	sp|P12382|PFKAL_MOUSE	85 kDa	3
Flap endonuclease 1 OS=Mus musculus OX=10090 GN=Fen1 PE=1 SV=1	sp|P39749|FEN1_MOUSE	42 kDa	3
PAX3- and PAX7-binding protein 1 OS=Mus musculus OX=10090 GN=Paxbp1 PE=1 SV=3	sp|P58501|PAXB1_MOUSE	105 kDa	3
40S ribosomal protein S15a OS=Mus musculus OX=10090 GN=Rps15a PE=1 SV=2	sp|P62245|RS15A_MOUSE	15 kDa	3
40S ribosomal protein S27 OS=Mus musculus OX=10090 GN=Rps27 PE=1 SV=3	sp|Q6ZWU9|RS27_MOUSE	9 kDa	3
60S ribosomal protein L37a OS=Mus musculus OX=10090 GN=Rpl37a PE=1 SV=2	sp|P61514|RL37A_MOUSE	10 kDa	3
Nucleolar GTP-binding protein 1 OS=Mus musculus OX=10090 GN=Gtpbp4 PE=1 SV=3	sp|Q99ME9|NOG1_MOUSE	74 kDa	3
Glycylpeptide N-tetradecanoyltransferase 1 OS=Mus musculus OX=10090 GN=Nmt1 PE=1 SV=1	sp|O70310|NMT1_MOUSE	57 kDa	3
40S ribosomal protein S13 OS=Mus musculus OX=10090 GN=Rps13 PE=1 SV=2	sp|P62301|RS13_MOUSE	17 kDa	3
Small nuclear ribonucleoprotein E OS=Mus musculus OX=10090 GN=Snrpe PE=1 SV=1	sp|P62305|RUXE_MOUSE	11 kDa	3
Isoform 2 of Alpha-adducin OS=Mus musculus OX=10090 GN=Add1	sp|Q9QYC0-2|ADDA_MOUSE (+1)	70 kDa	3
Dolichyl-diphosphooligosaccharide--protein glycosyltransferase subunit 1 OS=Mus musculus OX=10090 GN=Rpn1 PE=1 SV=1	sp|Q91YQ5|RPN1_MOUSE	69 kDa	3
Splicing factor 3B subunit 6 OS=Mus musculus OX=10090 GN=Sf3b6 PE=1 SV=1	sp|P59708|SF3B6_MOUSE	15 kDa	3
Serine/arginine-rich splicing factor 4 OS=Mus musculus OX=10090 GN=Srsf4 PE=2 SV=1	sp|Q8VE97|SRSF4_MOUSE	56 kDa	3
Isoform 2 of SH3 domain-containing kinase-binding protein 1 OS=Mus musculus OX=10090 GN=Sh3kbp1	sp|Q8R550-2|SH3K1_MOUSE (+4)	73 kDa	3
Isoform 3 of RNA polymerase-associated protein CTR9 homolog OS=Mus musculus OX=10090 GN=Ctr9	sp|Q62018-3|CTR9_MOUSE (+1)	124 kDa	3
Splicing factor 3B subunit 5 OS=Mus musculus OX=10090 GN=Sf3b5 PE=1 SV=1	sp|Q923D4|SF3B5_MOUSE	10 kDa	3
La-related protein 1 OS=Mus musculus OX=10090 GN=Larp1 PE=1 SV=3	sp|Q6ZQ58|LARP1_MOUSE	121 kDa	3
60S ribosomal protein L31 OS=Mus musculus OX=10090 GN=Rpl31 PE=1 SV=1	sp|P62900|RL31_MOUSE	14 kDa	3
ATP-dependent RNA helicase DDX54 OS=Mus musculus OX=10090 GN=Ddx54 PE=1 SV=1	sp|Q8K4L0|DDX54_MOUSE	98 kDa	3
Serine/arginine-rich splicing factor 2 OS=Mus musculus OX=10090 GN=Srsf2 PE=1 SV=4	sp|Q62093|SRSF2_MOUSE	25 kDa	3
Isoform Short of Delta-1-pyrroline-5-carboxylate synthase OS=Mus musculus OX=10090 GN=Aldh18a1	sp|Q9Z110-2|P5CS_MOUSE (+1)	87 kDa	3
DNA-directed RNA polymerase II subunit RPB1 OS=Mus musculus OX=10090 GN=Polr2a PE=1 SV=3	sp|P08775|RPB1_MOUSE	217 kDa	3
Small nuclear ribonucleoprotein Sm D3 OS=Mus musculus OX=10090 GN=Snrpd3 PE=1 SV=1	sp|P62320|SMD3_MOUSE	14 kDa	3
Eukaryotic translation initiation factor 2A OS=Mus musculus OX=10090 GN=Eif2a PE=1 SV=2	sp|Q8BJW6|EIF2A_MOUSE	64 kDa	3
Phosphate carrier protein, mitochondrial OS=Mus musculus OX=10090 GN=Slc25a3 PE=1 SV=1	sp|Q8VEM8|MPCP_MOUSE	40 kDa	3
Putative RNA-binding protein Luc7-like 1 OS=Mus musculus OX=10090 GN=Luc7l PE=1 SV=2	sp|Q9CYI4|LUC7L_MOUSE	44 kDa	3
Isoform 2 of SUN domain-containing protein 2 OS=Mus musculus OX=10090 GN=Sun2	sp|Q8BJS4-2|SUN2_MOUSE (+2)	81 kDa	3
Ribosome-binding protein 1 OS=Mus musculus OX=10090 GN=Rrbp1 PE=1 SV=2	sp|Q99PL5|RRBP1_MOUSE	173 kDa	3
ATP synthase subunit O, mitochondrial OS=Mus musculus OX=10090 GN=Atp5po PE=1 SV=1	sp|Q9DB20|ATPO_MOUSE	23 kDa	3
SAP domain-containing ribonucleoprotein OS=Mus musculus OX=10090 GN=Sarnp PE=1 SV=3	sp|Q9D1J3|SARNP_MOUSE	24 kDa	3
U6 snRNA-associated Sm-like protein LSm2 OS=Mus musculus OX=10090 GN=Lsm2 PE=1 SV=1	sp|O35900|LSM2_MOUSE	11 kDa	3
Isoform 2 of 60S ribosomal protein L22-like 1 OS=Mus musculus OX=10090 GN=Rpl22l1	sp|Q9D7S7-2|RL22L_MOUSE (+1)	14 kDa	3
60S ribosomal protein L35a OS=Mus musculus OX=10090 GN=Rpl35a PE=1 SV=2	sp|O55142|RL35A_MOUSE	13 kDa	3
40S ribosomal protein S21 OS=Mus musculus OX=10090 GN=Rps21 PE=1 SV=1	sp|Q9CQR2|RS21_MOUSE	9 kDa	3
Ras-related C3 botulinum toxin substrate 1 OS=Mus musculus OX=10090 GN=Rac1 PE=1 SV=1	sp|P63001|RAC1_MOUSE	21 kDa	3
Transformer-2 protein homolog alpha OS=Mus musculus OX=10090 GN=Tra2a PE=1 SV=1	sp|Q6PFR5|TRA2A_MOUSE	32 kDa	3
Raftlin OS=Mus musculus OX=10090 GN=Rftn1 PE=1 SV=4	sp|Q6A0D4|RFTN1_MOUSE	62 kDa	3
14-3-3 protein epsilon OS=Mus musculus OX=10090 GN=Ywhae PE=1 SV=1	sp|P62259|1433E_MOUSE	29 kDa	3
mRNA export factor OS=Mus musculus OX=10090 GN=Rae1 PE=1 SV=1	sp|Q8C570|RAE1L_MOUSE	41 kDa	3
RNA-binding protein 28 OS=Mus musculus OX=10090 GN=Rbm28 PE=1 SV=4	sp|Q8CGC6|RBM28_MOUSE	84 kDa	3
RNA-binding protein 3 OS=Mus musculus OX=10090 GN=Rbm3 PE=1 SV=1	sp|O89086|RBM3_MOUSE	17 kDa	3
Tubulin beta-4B chain OS=Mus musculus OX=10090 GN=Tubb4b PE=1 SV=1	sp|P68372|TBB4B_MOUSE	50 kDa	3
Isoform 3 of Src kinase-associated phosphoprotein 1 OS=Mus musculus OX=10090 GN=Skap1	sp|Q3UUV5-3|SKAP1_MOUSE (+2)	40 kDa	3
Actin-like protein 6A OS=Mus musculus OX=10090 GN=Actl6a PE=1 SV=2	sp|Q9Z2N8|ACL6A_MOUSE	47 kDa	3
DNA replication licensing factor MCM7 OS=Mus musculus OX=10090 GN=Mcm7 PE=1 SV=1	sp|Q61881|MCM7_MOUSE	81 kDa	3
Cleavage and polyadenylation specificity factor subunit 2 OS=Mus musculus OX=10090 GN=Cpsf2 PE=1 SV=1	sp|O35218|CPSF2_MOUSE	88 kDa	3
Probable ATP-dependent RNA helicase DDX47 OS=Mus musculus OX=10090 GN=Ddx47 PE=2 SV=2	sp|Q9CWX9|DDX47_MOUSE	51 kDa	3
Bystin OS=Mus musculus OX=10090 GN=Bysl PE=1 SV=3	sp|O54825|BYST_MOUSE	50 kDa	3
Isoform 2 of Calcium/calmodulin-dependent protein kinase type II subunit delta OS=Mus musculus OX=10090 GN=Camk2d	sp|Q6PHZ2-2|KCC2D_MOUSE (+3)	54 kDa	3
GRB2-related adaptor protein 2 OS=Mus musculus OX=10090 GN=Grap2 PE=1 SV=1	sp|O89100|GRAP2_MOUSE	37 kDa	3
Tricarboxylate transport protein, mitochondrial OS=Mus musculus OX=10090 GN=Slc25a1 PE=1 SV=1	sp|Q8JZU2|TXTP_MOUSE	34 kDa	3
DnaJ homolog subfamily A member 2 OS=Mus musculus OX=10090 GN=Dnaja2 PE=1 SV=1	sp|Q9QYJ0|DNJA2_MOUSE	46 kDa	3
Transcriptional repressor CTCF OS=Mus musculus OX=10090 GN=Ctcf PE=1 SV=2	sp|Q61164|CTCF_MOUSE	84 kDa	3
Very-long-chain enoyl-CoA reductase OS=Mus musculus OX=10090 GN=Tecr PE=1 SV=1	sp|Q9CY27|TECR_MOUSE	36 kDa	3
Isoform 2 of Magnesium transporter protein 1 OS=Mus musculus OX=10090 GN=Magt1	sp|Q9CQY5-2|MAGT1_MOUSE (+2)	35 kDa	3
U3 small nucleolar ribonucleoprotein protein IMP4 OS=Mus musculus OX=10090 GN=Imp4 PE=2 SV=1	sp|Q8VHZ7|IMP4_MOUSE	34 kDa	3
Isoform 1 of Transcription elongation factor A protein 1 OS=Mus musculus OX=10090 GN=Tcea1	sp|P10711-2|TCEA1_MOUSE (+1)	30 kDa	3
Histone-binding protein RBBP4 OS=Mus musculus OX=10090 GN=Rbbp4 PE=1 SV=5	sp|Q60972|RBBP4_MOUSE	48 kDa	3
Protein LYRIC OS=Mus musculus OX=10090 GN=Mtdh PE=1 SV=1	sp|Q80WJ7|LYRIC_MOUSE	64 kDa	3
Cleavage stimulation factor subunit 2 OS=Mus musculus OX=10090 GN=Cstf2 PE=1 SV=2	sp|Q8BIQ5|CSTF2_MOUSE	61 kDa	3
U6 snRNA-associated Sm-like protein LSm6 OS=Mus musculus OX=10090 GN=Lsm6 PE=1 SV=1	sp|P62313|LSM6_MOUSE	9 kDa	3
Exosome complex component RRP4 OS=Mus musculus OX=10090 GN=Exosc2 PE=1 SV=1	sp|Q8VBV3|EXOS2_MOUSE	33 kDa	3
ATP-dependent RNA helicase DHX8 OS=Mus musculus OX=10090 GN=Dhx8 PE=2 SV=1	sp|A2A4P0|DHX8_MOUSE	143 kDa	3
Nucleosome assembly protein 1-like 1 OS=Mus musculus OX=10090 GN=Nap1l1 PE=1 SV=2	sp|P28656|NP1L1_MOUSE	45 kDa	3
D-3-phosphoglycerate dehydrogenase OS=Mus musculus OX=10090 GN=Phgdh PE=1 SV=3	sp|Q61753|SERA_MOUSE	57 kDa	3
Vigilin OS=Mus musculus OX=10090 GN=Hdlbp PE=1 SV=1	sp|Q8VDJ3|VIGLN_MOUSE	142 kDa	3
Actin-related protein 2/3 complex subunit 5 OS=Mus musculus OX=10090 GN=Arpc5 PE=1 SV=3	sp|Q9CPW4|ARPC5_MOUSE	16 kDa	3
Heterogeneous nuclear ribonucleoprotein D-like OS=Mus musculus OX=10090 GN=Hnrnpdl PE=1 SV=1	sp|Q9Z130|HNRDL_MOUSE	34 kDa	3
Casein kinase I isoform alpha OS=Mus musculus OX=10090 GN=Csnk1a1 PE=1 SV=2	sp|Q8BK63|KC1A_MOUSE	39 kDa	3
Isoform 2 of DNA repair protein RAD50 OS=Mus musculus OX=10090 GN=Rad50	sp|P70388-2|RAD50_MOUSE (+1)	146 kDa	3
GTP-binding protein 1 OS=Mus musculus OX=10090 GN=Gtpbp1 PE=1 SV=2	sp|O08582|GTPB1_MOUSE	72 kDa	3
Isoform 3 of Serine/threonine-protein kinase VRK1 OS=Mus musculus OX=10090 GN=Vrk1	sp|Q80X41-3|VRK1_MOUSE (+2)	47 kDa	3
Isoform 2 of SAFB-like transcription modulator OS=Mus musculus OX=10090 GN=Sltm	sp|Q8CH25-2|SLTM_MOUSE (+1)	115 kDa	3
Isoform B of Ras GTPase-activating protein-binding protein 2 OS=Mus musculus OX=10090 GN=G3bp2	sp|P97379-2|G3BP2_MOUSE (+1)	51 kDa	3
Transcriptional repressor p66 alpha OS=Mus musculus OX=10090 GN=Gatad2a PE=1 SV=2	sp|Q8CHY6|P66A_MOUSE	67 kDa	3
Leucine--tRNA ligase, cytoplasmic OS=Mus musculus OX=10090 GN=Lars1 PE=1 SV=2	sp|Q8BMJ2|SYLC_MOUSE	134 kDa	3
Nuclear mitotic apparatus protein 1 OS=Mus musculus OX=10090 GN=Numa1 PE=1 SV=1	sp|E9Q7G0|NUMA1_MOUSE	236 kDa	3
Isoform 2 of Cleavage and polyadenylation specificity factor subunit 7 OS=Mus musculus OX=10090 GN=Cpsf7	sp|Q8BTV2-2|CPSF7_MOUSE (+1)	51 kDa	3
CD2 antigen cytoplasmic tail-binding protein 2 OS=Mus musculus OX=10090 GN=Cd2bp2 PE=1 SV=1	sp|Q9CWK3|CD2B2_MOUSE	38 kDa	3
Leucine-rich repeat-containing protein 47 OS=Mus musculus OX=10090 GN=Lrrc47 PE=1 SV=1	sp|Q505F5|LRC47_MOUSE	64 kDa	3
Isoform 2 of Abl interactor 1 OS=Mus musculus OX=10090 GN=Abi1	sp|Q8CBW3-2|ABI1_MOUSE (+4)	49 kDa	3
Host cell factor 1 OS=Mus musculus OX=10090 GN=Hcfc1 PE=1 SV=2	sp|Q61191|HCFC1_MOUSE	210 kDa	3
Nucleolar complex protein 2 homolog OS=Mus musculus OX=10090 GN=Noc2l PE=1 SV=2	sp|Q9WV70|NOC2L_MOUSE	85 kDa	3
Alpha-actinin-1 OS=Mus musculus OX=10090 GN=Actn1 PE=1 SV=1	sp|Q7TPR4|ACTN1_MOUSE	103 kDa	3
DNA-directed RNA polymerases I and III subunit RPAC1 OS=Mus musculus OX=10090 GN=Polr1c PE=1 SV=3	sp|P52432|RPAC1_MOUSE	39 kDa	3
ATP-dependent RNA helicase DDX39A OS=Mus musculus OX=10090 GN=Ddx39a PE=1 SV=1	sp|Q8VDW0|DX39A_MOUSE	49 kDa	3
Cleavage stimulation factor subunit 1 OS=Mus musculus OX=10090 GN=Cstf1 PE=1 SV=1	sp|Q99LC2|CSTF1_MOUSE	48 kDa	3
Importin subunit alpha-3 OS=Mus musculus OX=10090 GN=Kpna4 PE=1 SV=1	sp|O35343|IMA3_MOUSE	58 kDa	3
Chromosome-associated kinesin KIF4 OS=Mus musculus OX=10090 GN=Kif4 PE=1 SV=3	sp|P33174|KIF4_MOUSE	140 kDa	3
Structural maintenance of chromosomes protein 6 OS=Mus musculus OX=10090 GN=Smc6 PE=1 SV=1	sp|Q924W5|SMC6_MOUSE	127 kDa	3
U3 small nucleolar RNA-associated protein 14 homolog A OS=Mus musculus OX=10090 GN=Utp14a PE=1 SV=1	sp|Q640M1|UT14A_MOUSE	87 kDa	3
Signal transducer and activator of transcription 5A OS=Mus musculus OX=10090 GN=Stat5a PE=1 SV=1	sp|P42230|STA5A_MOUSE (+1)	91 kDa	3
Bromodomain-containing protein 4 OS=Mus musculus OX=10090 GN=Brd4 PE=1 SV=2	sp|Q9ESU6|BRD4_MOUSE	156 kDa	3
Isoform 2 of RNA-binding protein 26 OS=Mus musculus OX=10090 GN=Rbm26	sp|Q6NZN0-2|RBM26_MOUSE (+4)	113 kDa	3
U3 small nucleolar ribonucleoprotein protein IMP3 OS=Mus musculus OX=10090 GN=Imp3 PE=2 SV=1	sp|Q921Y2|IMP3_MOUSE	22 kDa	3
Coatomer subunit alpha OS=Mus musculus OX=10090 GN=Copa PE=1 SV=2	sp|Q8CIE6|COPA_MOUSE	138 kDa	3
Isoform 2 of TRIO and F-actin-binding protein OS=Mus musculus OX=10090 GN=Triobp	sp|Q99KW3-2|TARA_MOUSE (+2)	224 kDa	3
Nuclear pore complex protein Nup160 OS=Mus musculus OX=10090 GN=Nup160 PE=1 SV=2	sp|Q9Z0W3|NU160_MOUSE	158 kDa	3
Isoform Short of Long-chain-fatty-acid--CoA ligase 4 OS=Mus musculus OX=10090 GN=Acsl4	sp|Q9QUJ7-2|ACSL4_MOUSE (+1)	74 kDa	3
Isoform 2 of Supervillin OS=Mus musculus OX=10090 GN=Svil	sp|Q8K4L3-3|SVIL_MOUSE (+1)	199 kDa	3
Leucine-rich PPR motif-containing protein, mitochondrial OS=Mus musculus OX=10090 GN=Lrpprc PE=1 SV=2	sp|Q6PB66|LPPRC_MOUSE	157 kDa	3
DNA ligase 1 OS=Mus musculus OX=10090 GN=Lig1 PE=1 SV=2	sp|P37913|DNLI1_MOUSE	102 kDa	3
2'-5'-oligoadenylate synthase 3 OS=Mus musculus OX=10090 GN=Oas3 PE=1 SV=1	sp|Q8VI93|OAS3_MOUSE	126 kDa	2
Calnexin OS=Mus musculus OX=10090 GN=Canx PE=1 SV=1	sp|P35564|CALX_MOUSE	67 kDa	2
Isoform 2 of 40S ribosomal protein S24 OS=Mus musculus OX=10090 GN=Rps24	sp|P62849-2|RS24_MOUSE (+2)	15 kDa	2
Isoform 2 of Polyadenylate-binding protein 2 OS=Mus musculus OX=10090 GN=Pabpn1	sp|Q8CCS6-2|PABP2_MOUSE (+1)	31 kDa	2
Moesin OS=Mus musculus OX=10090 GN=Msn PE=1 SV=3	sp|P26041|MOES_MOUSE	68 kDa	2
Prohibitin OS=Mus musculus OX=10090 GN=Phb PE=1 SV=1	sp|P67778|PHB_MOUSE	30 kDa	2
Elongation factor 1-beta OS=Mus musculus OX=10090 GN=Eef1b PE=1 SV=5	sp|O70251|EF1B_MOUSE	25 kDa	2
Hexokinase-2 OS=Mus musculus OX=10090 GN=Hk2 PE=1 SV=1	sp|O08528|HXK2_MOUSE	103 kDa	2
U6 snRNA-associated Sm-like protein LSm8 OS=Mus musculus OX=10090 GN=Lsm8 PE=1 SV=3	sp|Q6ZWM4|LSM8_MOUSE	10 kDa	2
DnaJ homolog subfamily C member 8 OS=Mus musculus OX=10090 GN=Dnajc8 PE=1 SV=2	sp|Q6NZB0|DNJC8_MOUSE	30 kDa	2
Isoform 2 of E3 ubiquitin-protein ligase RBBP6 OS=Mus musculus OX=10090 GN=Rbbp6	sp|P97868-2|RBBP6_MOUSE (+1)	195 kDa	2
Procollagen galactosyltransferase 1 OS=Mus musculus OX=10090 GN=Colgalt1 PE=1 SV=2	sp|Q8K297|GT251_MOUSE	71 kDa	2
Protein PRRC2C OS=Mus musculus OX=10090 GN=Prrc2c PE=1 SV=3	sp|Q3TLH4|PRC2C_MOUSE	311 kDa	2
Protein-glutamine gamma-glutamyltransferase 2 OS=Mus musculus OX=10090 GN=Tgm2 PE=1 SV=4	sp|P21981|TGM2_MOUSE	77 kDa	2
Isoform 2 of DAZ-associated protein 1 OS=Mus musculus OX=10090 GN=Dazap1	sp|Q9JII5-2|DAZP1_MOUSE (+1)	43 kDa	2
Golgi apparatus protein 1 OS=Mus musculus OX=10090 GN=Glg1 PE=1 SV=1	sp|Q61543|GSLG1_MOUSE	134 kDa	2
U2 small nuclear ribonucleoprotein B'' OS=Mus musculus OX=10090 GN=Snrpb2 PE=1 SV=1	sp|Q9CQI7|RU2B_MOUSE	25 kDa	2
Albumin OS=Mus musculus OX=10090 GN=Alb PE=1 SV=3	sp|P07724|ALBU_MOUSE	69 kDa	2
Isoform 2 of Malignant T-cell-amplified sequence 1 OS=Mus musculus OX=10090 GN=Mcts1	sp|Q9DB27-2|MCTS1_MOUSE (+1)	21 kDa	2
40S ribosomal protein S12 OS=Mus musculus OX=10090 GN=Rps12 PE=1 SV=2	sp|P63323|RS12_MOUSE	15 kDa	2
60S ribosomal protein L29 OS=Mus musculus OX=10090 GN=Rpl29 PE=1 SV=2	sp|P47915|RL29_MOUSE	18 kDa	2
Exosome complex component RRP41 OS=Mus musculus OX=10090 GN=Exosc4 PE=1 SV=3	sp|Q921I9|EXOS4_MOUSE	26 kDa	2
Peptidyl-prolyl cis-trans isomerase FKBP3 OS=Mus musculus OX=10090 GN=Fkbp3 PE=1 SV=2	sp|Q62446|FKBP3_MOUSE	25 kDa	2
Methionine aminopeptidase 1 OS=Mus musculus OX=10090 GN=Metap1 PE=1 SV=1	sp|Q8BP48|MAP11_MOUSE	43 kDa	2
Mitochondrial import receptor subunit TOM20 homolog OS=Mus musculus OX=10090 GN=Tomm20 PE=1 SV=1	sp|Q9DCC8|TOM20_MOUSE	16 kDa	2
Transcription factor jun-B OS=Mus musculus OX=10090 GN=Junb PE=1 SV=1	sp|P09450|JUNB_MOUSE	36 kDa	2
Isoform 2 of Synaptic functional regulator FMR1 OS=Mus musculus OX=10090 GN=Fmr1	sp|P35922-2|FMR1_MOUSE (+2)	68 kDa	2
Ras-related protein Rab-10 OS=Mus musculus OX=10090 GN=Rab10 PE=1 SV=1	sp|P61027|RAB10_MOUSE	23 kDa	2
Isoform 2 of Uncharacterized protein C19orf47 homolog OS=Mus musculus OX=10090	sp|Q8R3Y5-2|CS047_MOUSE	42 kDa	2
Dolichyl-diphosphooligosaccharide--protein glycosyltransferase subunit 2 OS=Mus musculus OX=10090 GN=Rpn2 PE=1 SV=1	sp|Q9DBG6|RPN2_MOUSE	69 kDa	2
Casein kinase II subunit beta OS=Mus musculus OX=10090 GN=Csnk2b PE=1 SV=1	sp|P67871|CSK2B_MOUSE	25 kDa	2
Isoform 2 of Serine/threonine-protein phosphatase PGAM5, mitochondrial OS=Mus musculus OX=10090 GN=Pgam5	sp|Q8BX10-2|PGAM5_MOUSE (+1)	32 kDa	2
Nuclear pore complex protein Nup155 OS=Mus musculus OX=10090 GN=Nup155 PE=1 SV=1	sp|Q99P88|NU155_MOUSE	155 kDa	2
60S ribosomal protein L35 OS=Mus musculus OX=10090 GN=Rpl35 PE=1 SV=1	sp|Q6ZWV7|RL35_MOUSE	15 kDa	2
ATP synthase subunit f, mitochondrial OS=Mus musculus OX=10090 GN=Atp5mf PE=1 SV=3	sp|P56135|ATPK_MOUSE	10 kDa	2
Trifunctional purine biosynthetic protein adenosine-3 OS=Mus musculus OX=10090 GN=Gart PE=1 SV=3	sp|Q64737|PUR2_MOUSE	108 kDa	2
Lymphocyte cytosolic protein 2 OS=Mus musculus OX=10090 GN=Lcp2 PE=1 SV=2	sp|Q60787|LCP2_MOUSE	60 kDa	2
Nuclear cap-binding protein subunit 2 OS=Mus musculus OX=10090 GN=Ncbp2 PE=1 SV=1	sp|Q9CQ49|NCBP2_MOUSE	18 kDa	2
Exosome complex component RRP45 OS=Mus musculus OX=10090 GN=Exosc9 PE=1 SV=1	sp|Q9JHI7|EXOS9_MOUSE	49 kDa	2
Isoform 2 of Heterogeneous nuclear ribonucleoprotein U-like protein 1 OS=Mus musculus OX=10090 GN=Hnrnpul1	sp|Q8VDM6-2|HNRL1_MOUSE (+1)	85 kDa	2
Eukaryotic translation initiation factor 2 subunit 3, Y-linked OS=Mus musculus OX=10090 GN=Eif2s3y PE=1 SV=2	sp|Q9Z0N2|IF2H_MOUSE	51 kDa	2
Ribosome biogenesis protein BOP1 OS=Mus musculus OX=10090 GN=Bop1 PE=1 SV=1	sp|P97452|BOP1_MOUSE	83 kDa	2
Dynein light chain 2, cytoplasmic OS=Mus musculus OX=10090 GN=Dynll2 PE=1 SV=1	sp|Q9D0M5|DYL2_MOUSE	10 kDa	2
U6 snRNA-associated Sm-like protein LSm3 OS=Mus musculus OX=10090 GN=Lsm3 PE=1 SV=2	sp|P62311|LSM3_MOUSE	12 kDa	2
Pre-mRNA-splicing factor SYF2 OS=Mus musculus OX=10090 GN=Syf2 PE=2 SV=1	sp|Q9D198|SYF2_MOUSE	29 kDa	2
E3 SUMO-protein ligase RanBP2 OS=Mus musculus OX=10090 GN=Ranbp2 PE=1 SV=2	sp|Q9ERU9|RBP2_MOUSE	341 kDa	2
mRNA turnover protein 4 homolog OS=Mus musculus OX=10090 GN=Mrto4 PE=1 SV=1	sp|Q9D0I8|MRT4_MOUSE	28 kDa	2
Complement component 1 Q subcomponent-binding protein, mitochondrial OS=Mus musculus OX=10090 GN=C1qbp PE=1 SV=1	sp|O35658|C1QBP_MOUSE	31 kDa	2
ADP-ribosylation factor 3 OS=Mus musculus OX=10090 GN=Arf3 PE=2 SV=2	sp|P61205|ARF3_MOUSE (+1)	21 kDa	2
Tubulin alpha-1A chain OS=Mus musculus OX=10090 GN=Tuba1a PE=1 SV=1	sp|P68369|TBA1A_MOUSE	50 kDa	2
Exosome complex exonuclease RRP42 OS=Mus musculus OX=10090 GN=Exosc7 PE=1 SV=2	sp|Q9D0M0|EXOS7_MOUSE	32 kDa	2
A-kinase anchor protein 8 OS=Mus musculus OX=10090 GN=Akap8 PE=1 SV=1	sp|Q9DBR0|AKAP8_MOUSE	76 kDa	2
Isoform 2 of BUB3-interacting and GLEBS motif-containing protein ZNF207 OS=Mus musculus OX=10090 GN=Znf207	sp|Q9JMD0-2|ZN207_MOUSE (+3)	51 kDa	2
Ran GTPase-activating protein 1 OS=Mus musculus OX=10090 GN=Rangap1 PE=1 SV=2	sp|P46061|RAGP1_MOUSE	64 kDa	2
Isoform 2 of E3 ubiquitin-protein ligase ZNF598 OS=Mus musculus OX=10090 GN=Znf598	sp|Q80YR4-2|ZN598_MOUSE (+1)	96 kDa	2
40S ribosomal protein S28 OS=Mus musculus OX=10090 GN=Rps28 PE=1 SV=1	sp|P62858|RS28_MOUSE	8 kDa	2
60S ribosomal protein L36 OS=Mus musculus OX=10090 GN=Rpl36 PE=1 SV=2	sp|P47964|RL36_MOUSE	12 kDa	2
PHD finger-like domain-containing protein 5A OS=Mus musculus OX=10090 GN=Phf5a PE=1 SV=1	sp|P83870|PHF5A_MOUSE	12 kDa	2
Transducin beta-like protein 2 OS=Mus musculus OX=10090 GN=Tbl2 PE=1 SV=2	sp|Q9R099|TBL2_MOUSE	50 kDa	2
60S ribosomal protein L22 OS=Mus musculus OX=10090 GN=Rpl22 PE=1 SV=2	sp|P67984|RL22_MOUSE	15 kDa	2
Valine--tRNA ligase OS=Mus musculus OX=10090 GN=Vars1 PE=1 SV=1	sp|Q9Z1Q9|SYVC_MOUSE	140 kDa	2
Vesicle-associated membrane protein-associated protein A OS=Mus musculus OX=10090 GN=Vapa PE=1 SV=2	sp|Q9WV55|VAPA_MOUSE	28 kDa	2
40S ribosomal protein S26 OS=Mus musculus OX=10090 GN=Rps26 PE=1 SV=3	sp|P62855|RS26_MOUSE	13 kDa	2
Isoform 2 of Growth factor receptor-bound protein 2 OS=Mus musculus OX=10090 GN=Grb2	sp|Q60631-2|GRB2_MOUSE (+1)	21 kDa	2
Isoform Short of Serine/arginine-rich splicing factor 3 OS=Mus musculus OX=10090 GN=Srsf3	sp|P84104-2|SRSF3_MOUSE (+1)	14 kDa	2
Mitochondrial amidoxime reducing component 2 OS=Mus musculus OX=10090 GN=Mtarc2 PE=1 SV=1	sp|Q922Q1|MARC2_MOUSE	38 kDa	2
Eukaryotic translation initiation factor 3 subunit I OS=Mus musculus OX=10090 GN=Eif3i PE=1 SV=1	sp|Q9QZD9|EIF3I_MOUSE	36 kDa	2
Isoform 2 of Cellular nucleic acid-binding protein OS=Mus musculus OX=10090 GN=Cnbp	sp|P53996-2|CNBP_MOUSE (+2)	19 kDa	2
Plasminogen OS=Mus musculus OX=10090 GN=Plg PE=1 SV=3	sp|P20918|PLMN_MOUSE	91 kDa	2
Pre-mRNA-splicing factor ISY1 homolog OS=Mus musculus OX=10090 GN=Isy1 PE=1 SV=2	sp|Q69ZQ2|ISY1_MOUSE	33 kDa	2
Non-structural maintenance of chromosomes element 3 homolog OS=Mus musculus OX=10090 GN=Nsmce3 PE=1 SV=1	sp|Q9CPR8|NSE3_MOUSE	31 kDa	2
Leucine-rich repeat flightless-interacting protein 1 OS=Mus musculus OX=10090 GN=Lrrfip1 PE=1 SV=2	sp|Q3UZ39|LRRF1_MOUSE	79 kDa	2
Hemoglobin subunit alpha OS=Mus musculus OX=10090 GN=Hba PE=1 SV=2	sp|P01942|HBA_MOUSE	15 kDa	2
Spliceosome-associated protein CWC15 homolog OS=Mus musculus OX=10090 GN=Cwc15 PE=1 SV=1	sp|Q9JHS9|CWC15_MOUSE	27 kDa	2
Heat shock protein 75 kDa, mitochondrial OS=Mus musculus OX=10090 GN=Trap1 PE=1 SV=1	sp|Q9CQN1|TRAP1_MOUSE	80 kDa	2
U6 snRNA-associated Sm-like protein LSm7 OS=Mus musculus OX=10090 GN=Lsm7 PE=1 SV=1	sp|Q9CQQ8|LSM7_MOUSE	12 kDa	2
Isoform 2 of Serine/threonine-protein phosphatase PP1-gamma catalytic subunit OS=Mus musculus OX=10090 GN=Ppp1cc	sp|P63087-2|PP1G_MOUSE (+1)	39 kDa	2
Isoform 2 of Zinc finger CCCH-type antiviral protein 1 OS=Mus musculus OX=10090 GN=Zc3hav1	sp|Q3UPF5-2|ZCCHV_MOUSE (+1)	88 kDa	2
U1 small nuclear ribonucleoprotein C OS=Mus musculus OX=10090 GN=Snrpc PE=1 SV=1	sp|Q62241|RU1C_MOUSE	17 kDa	2
Tripartite motif-containing protein 35 OS=Mus musculus OX=10090 GN=Trim35 PE=1 SV=2	sp|Q8C006|TRI35_MOUSE	57 kDa	2
Eukaryotic translation initiation factor 3 subunit C OS=Mus musculus OX=10090 GN=Eif3c PE=1 SV=1	sp|Q8R1B4|EIF3C_MOUSE	106 kDa	2
Exosome complex component RRP46 OS=Mus musculus OX=10090 GN=Exosc5 PE=1 SV=1	sp|Q9CRA8|EXOS5_MOUSE	25 kDa	2
H/ACA ribonucleoprotein complex subunit 2 OS=Mus musculus OX=10090 GN=Nhp2 PE=1 SV=1	sp|Q9CRB2|NHP2_MOUSE	17 kDa	2
p21-activated protein kinase-interacting protein 1 OS=Mus musculus OX=10090 GN=Pak1ip1 PE=1 SV=2	sp|Q9DCE5|PK1IP_MOUSE	42 kDa	2
Isoform 2 of Y-box-binding protein 3 OS=Mus musculus OX=10090 GN=Ybx3	sp|Q9JKB3-2|YBOX3_MOUSE (+1)	31 kDa	2
Tropomyosin alpha-4 chain OS=Mus musculus OX=10090 GN=Tpm4 PE=1 SV=3	sp|Q6IRU2|TPM4_MOUSE	28 kDa	2
Isoform 2 of Nuclear autoantigen Sp-100 OS=Mus musculus OX=10090 GN=Sp100	sp|O35892-2|SP100_MOUSE (+1)	53 kDa	2
Histone H2A.Z OS=Mus musculus OX=10090 GN=H2az1 PE=1 SV=2	sp|P0C0S6|H2AZ_MOUSE (+1)	14 kDa	2
Exosome complex component MTR3 OS=Mus musculus OX=10090 GN=Exosc6 PE=1 SV=1	sp|Q8BTW3|EXOS6_MOUSE	28 kDa	2
Isoform 2 of CUGBP Elav-like family member 1 OS=Mus musculus OX=10090 GN=Celf1	sp|P28659-2|CELF1_MOUSE (+3)	52 kDa	2
Isoform 2 of SR-related and CTD-associated factor 4 OS=Mus musculus OX=10090 GN=Scaf4	sp|Q7TSH6-2|SCAF4_MOUSE (+2)	129 kDa	2
BRI3-binding protein OS=Mus musculus OX=10090 GN=Bri3bp PE=1 SV=1	sp|Q8BXV2|BRI3B_MOUSE	28 kDa	2
WD repeat-containing protein 18 OS=Mus musculus OX=10090 GN=Wdr18 PE=1 SV=1	sp|Q4VBE8|WDR18_MOUSE	47 kDa	2
Thioredoxin-like protein 4A OS=Mus musculus OX=10090 GN=Txnl4a PE=1 SV=1	sp|P83877|TXN4A_MOUSE	17 kDa	2
Septin-2 OS=Mus musculus OX=10090 GN=Septin2 PE=1 SV=2	sp|P42208|SEPT2_MOUSE	42 kDa	2
SRSF protein kinase 1 OS=Mus musculus OX=10090 GN=Srpk1 PE=1 SV=2	sp|O70551|SRPK1_MOUSE	73 kDa	2
Mitochondrial 2-oxoglutarate/malate carrier protein OS=Mus musculus OX=10090 GN=Slc25a11 PE=1 SV=3	sp|Q9CR62|M2OM_MOUSE	34 kDa	2
Eukaryotic translation initiation factor 4E OS=Mus musculus OX=10090 GN=Eif4e PE=1 SV=1	sp|P63073|IF4E_MOUSE	25 kDa	2
Eukaryotic translation initiation factor 3 subunit H OS=Mus musculus OX=10090 GN=Eif3h PE=1 SV=1	sp|Q91WK2|EIF3H_MOUSE	40 kDa	2
Isoform B of SWI/SNF-related matrix-associated actin-dependent regulator of chromatin subfamily B member 1 OS=Mus musculus OX=10090 GN=Smarcb1	sp|Q9Z0H3-2|SNF5_MOUSE (+1)	43 kDa	2
U4/U6.U5 small nuclear ribonucleoprotein 27 kDa protein OS=Mus musculus OX=10090 GN=Snrnp27 PE=1 SV=1	sp|Q8K194|SNR27_MOUSE	19 kDa	2
D-beta-hydroxybutyrate dehydrogenase, mitochondrial OS=Mus musculus OX=10090 GN=Bdh1 PE=1 SV=2	sp|Q80XN0|BDH_MOUSE	38 kDa	2
Isoform 2 of Eukaryotic translation initiation factor 4 gamma 2 OS=Mus musculus OX=10090 GN=Eif4g2	sp|Q62448-2|IF4G2_MOUSE (+1)	98 kDa	2
Isoform 2 of BUD13 homolog OS=Mus musculus OX=10090 GN=Bud13	sp|Q8R149-2|BUD13_MOUSE (+1)	69 kDa	2
U3 small nucleolar RNA-associated protein 6 homolog OS=Mus musculus OX=10090 GN=Utp6 PE=2 SV=1	sp|Q8VCY6|UTP6_MOUSE	70 kDa	2
Small nuclear ribonucleoprotein G OS=Mus musculus OX=10090 GN=Snrpg PE=1 SV=1	sp|P62309|RUXG_MOUSE	8 kDa	2
Eukaryotic translation initiation factor 3 subunit E OS=Mus musculus OX=10090 GN=Eif3e PE=1 SV=1	sp|P60229|EIF3E_MOUSE	52 kDa	2
Isoform 10 of Kinectin OS=Mus musculus OX=10090 GN=Ktn1	sp|Q61595-10|KTN1_MOUSE (+15)	147 kDa	2
DnaJ homolog subfamily C member 17 OS=Mus musculus OX=10090 GN=Dnajc17 PE=1 SV=2	sp|Q91WT4|DJC17_MOUSE	34 kDa	2
U3 small nucleolar RNA-associated protein 18 homolog OS=Mus musculus OX=10090 GN=Utp18 PE=1 SV=1	sp|Q5SSI6|UTP18_MOUSE	61 kDa	2
Isoform 2 of Ubiquitin-associated protein 2-like OS=Mus musculus OX=10090 GN=Ubap2l	sp|Q80X50-2|UBP2L_MOUSE (+4)	107 kDa	2
EH domain-containing protein 4 OS=Mus musculus OX=10090 GN=Ehd4 PE=1 SV=1	sp|Q9EQP2|EHD4_MOUSE	61 kDa	2
T-cell surface glycoprotein CD3 delta chain OS=Mus musculus OX=10090 GN=Cd3d PE=1 SV=1	sp|P04235|CD3D_MOUSE	19 kDa	2
Protein dpy-30 homolog OS=Mus musculus OX=10090 GN=Dpy30 PE=1 SV=1	sp|Q99LT0|DPY30_MOUSE	11 kDa	2
Isoform 2 of DnaJ homolog subfamily A member 3, mitochondrial OS=Mus musculus OX=10090 GN=Dnaja3	sp|Q99M87-2|DNJA3_MOUSE (+2)	49 kDa	2
Beta-actin-like protein 2 OS=Mus musculus OX=10090 GN=Actbl2 PE=1 SV=1	sp|Q8BFZ3|ACTBL_MOUSE	42 kDa	2
Enhancer of mRNA-decapping protein 3 OS=Mus musculus OX=10090 GN=Edc3 PE=1 SV=1	sp|Q8K2D3|EDC3_MOUSE	56 kDa	2
Isoform 2 of Structural maintenance of chromosomes protein 5 OS=Mus musculus OX=10090 GN=Smc5	sp|Q8CG46-2|SMC5_MOUSE (+1)	127 kDa	2
Peroxisomal membrane protein PMP34 OS=Mus musculus OX=10090 GN=Slc25a17 PE=1 SV=1	sp|O70579|PM34_MOUSE	34 kDa	2
Isoform 2 of Gelsolin OS=Mus musculus OX=10090 GN=Gsn	sp|P13020-2|GELS_MOUSE (+1)	81 kDa	2
U6 snRNA-associated Sm-like protein LSm5 OS=Mus musculus OX=10090 GN=Lsm5 PE=3 SV=2	sp|P62322|LSM5_MOUSE	10 kDa	2
DNA replication licensing factor MCM2 OS=Mus musculus OX=10090 GN=Mcm2 PE=1 SV=3	sp|P97310|MCM2_MOUSE	102 kDa	2
Testis-expressed protein 10 OS=Mus musculus OX=10090 GN=Tex10 PE=1 SV=1	sp|Q3URQ0|TEX10_MOUSE	105 kDa	2
Isoform 2 of Pre-rRNA-processing protein TSR1 homolog OS=Mus musculus OX=10090 GN=Tsr1	sp|Q5SWD9-2|TSR1_MOUSE (+1)	78 kDa	2
DDB1- and CUL4-associated factor 13 OS=Mus musculus OX=10090 GN=Dcaf13 PE=2 SV=2	sp|Q6PAC3|DCA13_MOUSE	51 kDa	2
Isoform 2 of Polypyrimidine tract-binding protein 3 OS=Mus musculus OX=10090 GN=Ptbp3	sp|Q8BHD7-2|PTBP3_MOUSE (+1)	56 kDa	2
Isoform 2 of UDP-N-acetylglucosamine--peptide N-acetylglucosaminyltransferase 110 kDa subunit OS=Mus musculus OX=10090 GN=Ogt	sp|Q8CGY8-2|OGT1_MOUSE (+1)	116 kDa	2
Isoform 2 of Disks large-associated protein 5 OS=Mus musculus OX=10090 GN=Dlgap5	sp|Q8K4R9-2|DLGP5_MOUSE (+2)	85 kDa	2
E3 SUMO-protein ligase NSE2 OS=Mus musculus OX=10090 GN=Nsmce2 PE=2 SV=1	sp|Q91VT1|NSE2_MOUSE	28 kDa	2
Ashwin OS=Mus musculus OX=10090 PE=1 SV=1	sp|Q922M7|ASHWN_MOUSE	26 kDa	2
Trifunctional enzyme subunit beta, mitochondrial OS=Mus musculus OX=10090 GN=Hadhb PE=1 SV=1	sp|Q99JY0|ECHB_MOUSE	51 kDa	2
Lysine--tRNA ligase OS=Mus musculus OX=10090 GN=Kars1 PE=1 SV=1	sp|Q99MN1|SYK_MOUSE	68 kDa	2
Cactin OS=Mus musculus OX=10090 GN=Cactin PE=1 SV=2	sp|Q9CS00|CATIN_MOUSE	91 kDa	2
Arginine--tRNA ligase, cytoplasmic OS=Mus musculus OX=10090 GN=Rars1 PE=1 SV=2	sp|Q9D0I9|SYRC_MOUSE	76 kDa	2
Bifunctional polynucleotide phosphatase/kinase OS=Mus musculus OX=10090 GN=Pnkp PE=1 SV=2	sp|Q9JLV6|PNKP_MOUSE	57 kDa	2
Cleavage and polyadenylation specificity factor subunit 3 OS=Mus musculus OX=10090 GN=Cpsf3 PE=1 SV=2	sp|Q9QXK7|CPSF3_MOUSE	78 kDa	2
Guanine nucleotide-binding protein G(i) subunit alpha OS=Mus musculus OX=10090 GN=Gnai3 PE=1 SV=3	sp|Q9DC51|GNAI3_MOUSE	41 kDa	2
Isoform 2 of Receptor-type tyrosine-protein phosphatase C OS=Mus musculus OX=10090 GN=Ptprc	sp|P06800-5|PTPRC_MOUSE (+2)	140 kDa	2
Isoform 2 of CUGBP Elav-like family member 2 OS=Mus musculus OX=10090 GN=Celf2	sp|Q9Z0H4-2|CELF2_MOUSE (+7)	55 kDa	2
Eukaryotic translation initiation factor 3 subunit D OS=Mus musculus OX=10090 GN=Eif3d PE=1 SV=2	sp|O70194|EIF3D_MOUSE	64 kDa	2
Eukaryotic translation initiation factor 3 subunit L OS=Mus musculus OX=10090 GN=Eif3l PE=1 SV=1	sp|Q8QZY1|EIF3L_MOUSE	67 kDa	2
Phenylalanine--tRNA ligase beta subunit OS=Mus musculus OX=10090 GN=Farsb PE=1 SV=2	sp|Q9WUA2|SYFB_MOUSE	66 kDa	2
Linker for activation of T-cells family member 1 OS=Mus musculus OX=10090 GN=Lat PE=1 SV=1	sp|O54957|LAT_MOUSE	26 kDa	2
Isoform 2 of Target of EGR1 protein 1 OS=Mus musculus OX=10090 GN=Toe1	sp|Q9D2E2-2|TOE1_MOUSE (+1)	37 kDa	2
Isoform 2 of Polycomb protein EED OS=Mus musculus OX=10090 GN=Eed	sp|Q921E6-2|EED_MOUSE (+2)	56 kDa	2
N-alpha-acetyltransferase 15, NatA auxiliary subunit OS=Mus musculus OX=10090 GN=Naa15 PE=1 SV=1	sp|Q80UM3|NAA15_MOUSE	101 kDa	2
Cysteine and glycine-rich protein 1 OS=Mus musculus OX=10090 GN=Csrp1 PE=1 SV=3	sp|P97315|CSRP1_MOUSE	21 kDa	2
Nuclear pore complex protein Nup133 OS=Mus musculus OX=10090 GN=Nup133 PE=1 SV=2	sp|Q8R0G9|NU133_MOUSE	129 kDa	2
U3 small nucleolar RNA-associated protein 4 homolog OS=Mus musculus OX=10090 GN=Utp4 PE=2 SV=3	sp|Q8R2N2|UTP4_MOUSE	77 kDa	2
Actin-binding LIM protein 1 OS=Mus musculus OX=10090 GN=Ablim1 PE=1 SV=1	sp|Q8K4G5|ABLM1_MOUSE	97 kDa	2
Intracisternal A-particle Gag-related polyprotein OS=Mouse intracisternal a-particle MIA14 OX=11753 GN=gag PE=3 SV=2	sp|P11365|GAG_IPMA	92 kDa	2
Dolichyl-diphosphooligosaccharide--protein glycosyltransferase subunit STT3B OS=Mus musculus OX=10090 GN=Stt3b PE=1 SV=2	sp|Q3TDQ1|STT3B_MOUSE	93 kDa	2
Exosome complex component RRP40 OS=Mus musculus OX=10090 GN=Exosc3 PE=1 SV=3	sp|Q7TQK4|EXOS3_MOUSE	30 kDa	2
Cold shock domain-containing protein E1 OS=Mus musculus OX=10090 GN=Csde1 PE=1 SV=1	sp|Q91W50|CSDE1_MOUSE	89 kDa	2
Cytochrome c oxidase subunit NDUFA4 OS=Mus musculus OX=10090 GN=Ndufa4 PE=1 SV=2	sp|Q62425|NDUA4_MOUSE	9 kDa	2
Regulator of chromosome condensation OS=Mus musculus OX=10090 GN=Rcc1 PE=1 SV=1	sp|Q8VE37|RCC1_MOUSE	45 kDa	2
Isoform 2 of Bromodomain-containing protein 8 OS=Mus musculus OX=10090 GN=Brd8	sp|Q8R3B7-2|BRD8_MOUSE (+1)	95 kDa	2
Eukaryotic translation initiation factor 3 subunit G OS=Mus musculus OX=10090 GN=Eif3g PE=1 SV=2	sp|Q9Z1D1|EIF3G_MOUSE	36 kDa	2
M-phase phosphoprotein 6 OS=Mus musculus OX=10090 GN=Mphosph6 PE=1 SV=1	sp|Q9D1Q1|MPH6_MOUSE	19 kDa	2
Isoform 2 of Splicing regulatory glutamine/lysine-rich protein 1 OS=Mus musculus OX=10090 GN=Srek1	sp|Q8BZX4-2|SREK1_MOUSE (+1)	69 kDa	2
WD repeat-containing protein 5 OS=Mus musculus OX=10090 GN=Wdr5 PE=1 SV=1	sp|P61965|WDR5_MOUSE	37 kDa	2
Hematopoietic lineage cell-specific protein OS=Mus musculus OX=10090 GN=Hcls1 PE=1 SV=2	sp|P49710|HCLS1_MOUSE	54 kDa	2
39S ribosomal protein L12, mitochondrial OS=Mus musculus OX=10090 GN=Mrpl12 PE=1 SV=2	sp|Q9DB15|RM12_MOUSE	22 kDa	2
Casein kinase II subunit alpha' OS=Mus musculus OX=10090 GN=Csnk2a2 PE=1 SV=1	sp|O54833|CSK22_MOUSE	41 kDa	2
Chloride intracellular channel protein 1 OS=Mus musculus OX=10090 GN=Clic1 PE=1 SV=3	sp|Q9Z1Q5|CLIC1_MOUSE	27 kDa	2
Isoform 2 of Triosephosphate isomerase OS=Mus musculus OX=10090 GN=Tpi1	sp|P17751-2|TPIS_MOUSE (+1)	32 kDa	1
Zinc finger RNA-binding protein OS=Mus musculus OX=10090 GN=Zfr PE=1 SV=2	sp|O88532|ZFR_MOUSE	117 kDa	1
Phosphoglycerate kinase 1 OS=Mus musculus OX=10090 GN=Pgk1 PE=1 SV=4	sp|P09411|PGK1_MOUSE	45 kDa	1
Vitamin K-dependent protein S OS=Mus musculus OX=10090 GN=Pros1 PE=2 SV=1	sp|Q08761|PROS_MOUSE	75 kDa	1
Stromal cell-derived factor 2-like protein 1 OS=Mus musculus OX=10090 GN=Sdf2l1 PE=1 SV=2	sp|Q9ESP1|SDF2L_MOUSE	24 kDa	1
Transcriptional activator protein Pur-beta OS=Mus musculus OX=10090 GN=Purb PE=1 SV=3	sp|O35295|PURB_MOUSE	34 kDa	1
Cohesin subunit SA-2 OS=Mus musculus OX=10090 GN=Stag2 PE=1 SV=3	sp|O35638|STAG2_MOUSE	141 kDa	1
Isoform 1 of Core histone macro-H2A.1 OS=Mus musculus OX=10090 GN=Macroh2a1	sp|Q9QZQ8-2|H2AY_MOUSE (+1)	39 kDa	1
Isoform 3 of mRNA cap guanine-N7 methyltransferase OS=Mus musculus OX=10090 GN=Rnmt	sp|Q9D0L8-3|MCES_MOUSE (+1)	47 kDa	1
Isoform 2 of Protein MTSS 1 OS=Mus musculus OX=10090 GN=Mtss1	sp|Q8R1S4-2|MTSS1_MOUSE	79 kDa	1
Enhancer of rudimentary homolog OS=Mus musculus OX=10090 GN=Erh PE=1 SV=1	sp|P84089|ERH_MOUSE	12 kDa	1
TOX high mobility group box family member 4 OS=Mus musculus OX=10090 GN=Tox4 PE=1 SV=3	sp|Q8BU11|TOX4_MOUSE	66 kDa	1
Voltage-dependent anion-selective channel protein 3 OS=Mus musculus OX=10090 GN=Vdac3 PE=1 SV=1	sp|Q60931|VDAC3_MOUSE	31 kDa	1
10 kDa heat shock protein, mitochondrial OS=Mus musculus OX=10090 GN=Hspe1 PE=1 SV=2	sp|Q64433|CH10_MOUSE	11 kDa	1
Actin-related protein 5 OS=Mus musculus OX=10090 GN=Actr5 PE=1 SV=3	sp|Q80US4|ARP5_MOUSE	68 kDa	1
60S ribosomal protein L11 OS=Mus musculus OX=10090 GN=Rpl11 PE=1 SV=4	sp|Q9CXW4|RL11_MOUSE	20 kDa	1
U6 snRNA-associated Sm-like protein LSm4 OS=Mus musculus OX=10090 GN=Lsm4 PE=1 SV=1	sp|Q9QXA5|LSM4_MOUSE	15 kDa	1
60S ribosomal protein L36a OS=Mus musculus OX=10090 GN=Rpl36a PE=3 SV=2	sp|P83882|RL36A_MOUSE	12 kDa	1
E3 ubiquitin-protein ligase TRIM21 OS=Mus musculus OX=10090 GN=Trim21 PE=1 SV=1	sp|Q62191|RO52_MOUSE	54 kDa	1
E3 ubiquitin/ISG15 ligase TRIM25 OS=Mus musculus OX=10090 GN=Trim25 PE=1 SV=2	sp|Q61510|TRI25_MOUSE	72 kDa	1
Transducin beta-like protein 3 OS=Mus musculus OX=10090 GN=Tbl3 PE=2 SV=1	sp|Q8C4J7|TBL3_MOUSE	88 kDa	1
Endoplasmic reticulum resident protein 44 OS=Mus musculus OX=10090 GN=Erp44 PE=1 SV=1	sp|Q9D1Q6|ERP44_MOUSE	47 kDa	1
Isocitrate dehydrogenase [NAD] subunit alpha, mitochondrial OS=Mus musculus OX=10090 GN=Idh3a PE=1 SV=1	sp|Q9D6R2|IDH3A_MOUSE	40 kDa	1
Serine/threonine-protein phosphatase PP1-beta catalytic subunit OS=Mus musculus OX=10090 GN=Ppp1cb PE=1 SV=3	sp|P62141|PP1B_MOUSE	37 kDa	1
Heterogeneous nuclear ribonucleoprotein H2 OS=Mus musculus OX=10090 GN=Hnrnph2 PE=1 SV=1	sp|P70333|HNRH2_MOUSE	49 kDa	1
RNA polymerase-associated protein LEO1 OS=Mus musculus OX=10090 GN=Leo1 PE=1 SV=2	sp|Q5XJE5|LEO1_MOUSE	76 kDa	1
Uncharacterized protein C7orf50 homolog OS=Mus musculus OX=10090 PE=1 SV=3	sp|Q9CXL3|CG050_MOUSE	22 kDa	1
Serine beta-lactamase-like protein LACTB, mitochondrial OS=Mus musculus OX=10090 GN=Lactb PE=1 SV=1	sp|Q9EP89|LACTB_MOUSE	61 kDa	1
Isoform 1 of Gamma-adducin OS=Mus musculus OX=10090 GN=Add3	sp|Q9QYB5-2|ADDG_MOUSE (+1)	75 kDa	1
Exosome complex component RRP43 OS=Mus musculus OX=10090 GN=Exosc8 PE=1 SV=1	sp|Q9D753|EXOS8_MOUSE	30 kDa	1
Endothelial differentiation-related factor 1 OS=Mus musculus OX=10090 GN=Edf1 PE=1 SV=1	sp|Q9JMG1|EDF1_MOUSE	16 kDa	1
Ribosome-recycling factor, mitochondrial OS=Mus musculus OX=10090 GN=Mrrf PE=1 SV=1	sp|Q9D6S7|RRFM_MOUSE	29 kDa	1
Pyruvate dehydrogenase E1 component subunit beta, mitochondrial OS=Mus musculus OX=10090 GN=Pdhb PE=1 SV=1	sp|Q9D051|ODPB_MOUSE	39 kDa	1
U3 small nucleolar RNA-interacting protein 2 OS=Mus musculus OX=10090 GN=Rrp9 PE=1 SV=1	sp|Q91WM3|U3IP2_MOUSE	52 kDa	1
Tumor necrosis factor receptor superfamily member 9 OS=Mus musculus OX=10090 GN=Tnfrsf9 PE=1 SV=1	sp|P20334|TNR9_MOUSE	28 kDa	1
Wiskott-Aldrich syndrome protein family member 2 OS=Mus musculus OX=10090 GN=Wasf2 PE=1 SV=1	sp|Q8BH43|WASF2_MOUSE	54 kDa	1
Isoform 2 of Beta-arrestin-2 OS=Mus musculus OX=10090 GN=Arrb2	sp|Q91YI4-2|ARRB2_MOUSE (+1)	47 kDa	1
60S ribosomal protein L34 OS=Mus musculus OX=10090 GN=Rpl34 PE=1 SV=2	sp|Q9D1R9|RL34_MOUSE	13 kDa	1
DNA-directed RNA polymerases I, II, and III subunit RPABC1 OS=Mus musculus OX=10090 GN=Polr2e PE=1 SV=1	sp|Q80UW8|RPAB1_MOUSE	25 kDa	1
Translocon-associated protein subunit alpha OS=Mus musculus OX=10090 GN=Ssr1 PE=1 SV=1	sp|Q9CY50|SSRA_MOUSE	32 kDa	1
Cytoplasmic dynein 1 heavy chain 1 OS=Mus musculus OX=10090 GN=Dync1h1 PE=1 SV=2	sp|Q9JHU4|DYHC1_MOUSE	532 kDa	1
DNA-directed RNA polymerases I, II, and III subunit RPABC5 OS=Mus musculus OX=10090 GN=Polr2l PE=3 SV=1	sp|P62876|RPAB5_MOUSE	8 kDa	1
Isoform 2 of Protein mono-ADP-ribosyltransferase PARP3 OS=Mus musculus OX=10090 GN=Parp3	sp|Q3ULW8-2|PARP3_MOUSE (+1)	59 kDa	1
Protein disulfide-isomerase A4 OS=Mus musculus OX=10090 GN=Pdia4 PE=1 SV=3	sp|P08003|PDIA4_MOUSE	72 kDa	0
Isoform 2 of Prolyl 4-hydroxylase subunit alpha-1 OS=Mus musculus OX=10090 GN=P4ha1	sp|Q60715-2|P4HA1_MOUSE (+1)	61 kDa	0
DnaJ homolog subfamily B member 11 OS=Mus musculus OX=10090 GN=Dnajb11 PE=1 SV=1	sp|Q99KV1|DJB11_MOUSE	41 kDa	0
ATP synthase subunit gamma, mitochondrial OS=Mus musculus OX=10090 GN=Atp5f1c PE=1 SV=1	sp|Q91VR2|ATPG_MOUSE	33 kDa	0
ATP synthase subunit d, mitochondrial OS=Mus musculus OX=10090 GN=Atp5pd PE=1 SV=3	sp|Q9DCX2|ATP5H_MOUSE	19 kDa	0
Coiled-coil domain-containing protein 9 OS=Mus musculus OX=10090 GN=Ccdc9 PE=1 SV=1	sp|Q8VC31|CCDC9_MOUSE	61 kDa	0
Stomatin OS=Mus musculus OX=10090 GN=Stom PE=1 SV=3	sp|P54116|STOM_MOUSE	31 kDa	0
Suppressor of SWI4 1 homolog OS=Mus musculus OX=10090 GN=Ppan PE=1 SV=2	sp|Q91YU8|SSF1_MOUSE	53 kDa	0
General transcription factor IIF subunit 1 OS=Mus musculus OX=10090 GN=Gtf2f1 PE=1 SV=2	sp|Q3THK3|T2FA_MOUSE	57 kDa	0
Ribonuclease inhibitor OS=Mus musculus OX=10090 GN=Rnh1 PE=1 SV=1	sp|Q91VI7|RINI_MOUSE	50 kDa	0
Isoform 2 of Protein O-glucosyltransferase 2 OS=Mus musculus OX=10090 GN=Poglut2	sp|Q9JHP7-2|PLGT2_MOUSE (+1)	50 kDa	0
Kinesin-1 heavy chain OS=Mus musculus OX=10090 GN=Kif5b PE=1 SV=3	sp|Q61768|KINH_MOUSE	110 kDa	0
GDP-fucose protein O-fucosyltransferase 1 OS=Mus musculus OX=10090 GN=Pofut1 PE=1 SV=1	sp|Q91ZW2|OFUT1_MOUSE	45 kDa	0
Dolichyl-diphosphooligosaccharide--protein glycosyltransferase 48 kDa subunit OS=Mus musculus OX=10090 GN=Ddost PE=1 SV=2	sp|O54734|OST48_MOUSE	49 kDa	0
14-3-3 protein eta OS=Mus musculus OX=10090 GN=Ywhah PE=1 SV=2	sp|P68510|1433F_MOUSE	28 kDa	0
Chloride channel CLIC-like protein 1 OS=Mus musculus OX=10090 GN=Clcc1 PE=1 SV=1	sp|Q99LI2|CLCC1_MOUSE	61 kDa	0
Probable dimethyladenosine transferase OS=Mus musculus OX=10090 GN=Dimt1 PE=2 SV=1	sp|Q9D0D4|DIM1_MOUSE	35 kDa	0
Pre-mRNA-splicing regulator WTAP OS=Mus musculus OX=10090 GN=Wtap PE=1 SV=3	sp|Q9ER69|FL2D_MOUSE	44 kDa	0
Isoform 2 of Protein PML OS=Mus musculus OX=10090 GN=Pml	sp|Q60953-2|PML_MOUSE (+1)	93 kDa	0
Galectin-3-binding protein OS=Mus musculus OX=10090 GN=Lgals3bp PE=1 SV=1	sp|Q07797|LG3BP_MOUSE	64 kDa	0
Zinc finger CCCH domain-containing protein 13 OS=Mus musculus OX=10090 GN=Zc3h13 PE=1 SV=1	sp|E9Q784|ZC3HD_MOUSE	204 kDa	0
Isoform 2 of UAP56-interacting factor OS=Mus musculus OX=10090 GN=Fyttd1	sp|Q91Z49-2|UIF_MOUSE (+1)	32 kDa	0
Calumenin OS=Mus musculus OX=10090 GN=Calu PE=1 SV=1	sp|O35887|CALU_MOUSE	37 kDa	0
Sphingosine-1-phosphate lyase 1 OS=Mus musculus OX=10090 GN=Sgpl1 PE=1 SV=1	sp|Q8R0X7|SGPL1_MOUSE	64 kDa	0
Macrophage migration inhibitory factor OS=Mus musculus OX=10090 GN=Mif PE=1 SV=2	sp|P34884|MIF_MOUSE	13 kDa	0
40S ribosomal protein S29 OS=Mus musculus OX=10090 GN=Rps29 PE=1 SV=2	sp|P62274|RS29_MOUSE	7 kDa	0
Nucleotide exchange factor SIL1 OS=Mus musculus OX=10090 GN=Sil1 PE=1 SV=2	sp|Q9EPK6|SIL1_MOUSE	52 kDa	0
Mortality factor 4-like protein 2 OS=Mus musculus OX=10090 GN=Morf4l2 PE=1 SV=1	sp|Q9R0Q4|MO4L2_MOUSE	32 kDa	0
Dehydrogenase/reductase SDR family member 4 OS=Mus musculus OX=10090 GN=Dhrs4 PE=1 SV=3	sp|Q99LB2|DHRS4_MOUSE	30 kDa	0
UDP-glucose:glycoprotein glucosyltransferase 1 OS=Mus musculus OX=10090 GN=Uggt1 PE=1 SV=4	sp|Q6P5E4|UGGG1_MOUSE	176 kDa	0
Proliferating cell nuclear antigen OS=Mus musculus OX=10090 GN=Pcna PE=1 SV=2	sp|P17918|PCNA_MOUSE	29 kDa	0
